# Supplementary material for: Expression Regulation Mechanisms of Sea Urchin (Strongylocentrotus intermedius) Under the High Temperature: New Evidence for the miRNA-mRNA Interaction Involvement
Source: Front Genet. 2022 Jun 29;13:876308. doi: 10.3389/fgene.2022.876308 (PMC9277089; doi:10.3389/fgene.2022.876308)
Supplement: Supplementary file 2 [file Table9.XLSX]

## Sheet: HR vs NR
miRNA ID	miRNA-pvalue	up/down	transcript_id	gene name	descraption	DEGs-pvalue	up/down	regulation
lva-miR-92b-3p_R+2	0.0442811	down	EVM0017356.2	Nova-1	PREDICTED: RNA-binding protein Nova-1 [Strongylocentrotus purpuratus]	4.71336e-05	up	-
pmi-miR-92c-3p_R+1_1ss10TC	0.0484433	down	EVM0017356.2	Nova-1	PREDICTED: RNA-binding protein Nova-1 [Strongylocentrotus purpuratus]	4.71336e-05	up	-
lva-miR-92b-3p_R+2	0.0442811	down	EVM0019745.1	LOC752246	PREDICTED: uncharacterized protein LOC752246 [Strongylocentrotus purpuratus]	0.000152513	down	+
pmi-miR-92c-3p_R+1_1ss10TC	0.0484433	down	EVM0019745.1	LOC752246	PREDICTED: uncharacterized protein LOC752246 [Strongylocentrotus purpuratus]	0.000152513	down	+
spu-mir-184-p5	0.0173776	down	EVM0019745.1	LOC752246	PREDICTED: uncharacterized protein LOC752246 [Strongylocentrotus purpuratus]	0.000152513	down	+
pmi-miR-92c-3p_R+1_1ss10TC	0.0484433	down	EVM0001684.10	SLC35E3	PREDICTED: solute carrier family 35 member E3 [Strongylocentrotus purpuratus]	0.000162255	up	-
lva-miR-92b-3p_R+2	0.0442811	down	EVM0001684.10	SLC35E3	PREDICTED: solute carrier family 35 member E3 [Strongylocentrotus purpuratus]	0.000162255	up	-
lva-miR-92b-3p_R+2	0.0442811	down	EVM0013873.5	FBXW11	PREDICTED: F-box/WD repeat-containing protein 11 [Strongylocentrotus purpuratus]	0.00100431	up	-
pmi-miR-92c-3p_R+1_1ss10TC	0.0484433	down	EVM0013873.5	FBXW11	PREDICTED: F-box/WD repeat-containing protein 11 [Strongylocentrotus purpuratus]	0.00100431	up	-
spu-mir-184-p5	0.0173776	down	EVM0013873.5	FBXW11	PREDICTED: F-box/WD repeat-containing protein 11 [Strongylocentrotus purpuratus]	0.00100431	up	-
lva-miR-92b-3p_R+2	0.0442811	down	EVM0006269.1	LTBP4	PREDICTED: latent-transforming growth factor beta-binding protein 4 [Strongylocentrotus purpuratus]	0.00105382	up	-
pmi-miR-92c-3p_R+1_1ss10TC	0.0484433	down	EVM0006269.1	LTBP4	PREDICTED: latent-transforming growth factor beta-binding protein 4 [Strongylocentrotus purpuratus]	0.00105382	up	-
lva-miR-92b-3p_R+2	0.0442811	down	EVM0005161.7	LOC100893255	PREDICTED: uncharacterized protein LOC100893255 [Strongylocentrotus purpuratus]	0.00148376	down	+
pmi-miR-92c-3p_R+1_1ss10TC	0.0484433	down	EVM0005161.7	LOC100893255	PREDICTED: uncharacterized protein LOC100893255 [Strongylocentrotus purpuratus]	0.00148376	down	+
spu-mir-184-p5	0.0173776	down	EVM0019673.1	PP6R3	PREDICTED: serine/threonine-protein phosphatase 6 regulatory subunit 3 isoform X1 [Strongylocentrotus purpuratus]	0.0054736	up	-
pmi-miR-92c-3p_R+1_1ss10TC	0.0484433	down	EVM0015646.2	COX10	PREDICTED: protoheme IX farnesyltransferase, mitochondrial [Strongylocentrotus purpuratus]	0.00559974	up	-
lva-miR-92b-3p_R+2	0.0442811	down	EVM0015646.2	COX10	PREDICTED: protoheme IX farnesyltransferase, mitochondrial [Strongylocentrotus purpuratus]	0.00559974	up	-
lva-miR-92b-3p_R+2	0.0442811	down	EVM0015696.1	MCT-12	PREDICTED: monocarboxylate transporter 12-like [Strongylocentrotus purpuratus]	0.00777007	up	-
pmi-miR-92c-3p_R+1_1ss10TC	0.0484433	down	EVM0006215.1	MCT-12	PREDICTED: monocarboxylate transporter 12-like [Strongylocentrotus purpuratus]	0.00809315	up	-
lva-miR-92b-3p_R+2	0.0442811	down	EVM0006215.1	MCT-12	PREDICTED: monocarboxylate transporter 12-like [Strongylocentrotus purpuratus]	0.00809315	up	-
pmi-miR-92c-3p_R+1_1ss10TC	0.0484433	down	EVM0016493.14	DCTN5	PREDICTED: dynactin subunit 5 isoform X1 [Strongylocentrotus purpuratus]	0.00834963	up	-
lva-miR-92b-3p_R+2	0.0442811	down	EVM0016493.14	DCTN5	PREDICTED: dynactin subunit 5 isoform X1 [Strongylocentrotus purpuratus]	0.00834963	up	-
spu-mir-92a-p5_1ss17CT	0.0252037	down	EVM0013342.1	WDR31	PREDICTED: WD repeat-containing protein 31 [Strongylocentrotus purpuratus]	0.0111214	up	-
spu-mir-92c-p5	0.027404	down	EVM0013342.1	WDR31	PREDICTED: WD repeat-containing protein 31 [Strongylocentrotus purpuratus]	0.0111214	up	-
lva-miR-92b-3p_R+2	0.0442811	down	EVM0012630.1	C2CD2	PREDICTED: C2 domain-containing protein 2-like, partial [Strongylocentrotus purpuratus]	0.0130449	down	+
pmi-miR-92c-3p_R+1_1ss10TC	0.0484433	down	EVM0012630.1	C2CD2	PREDICTED: C2 domain-containing protein 2-like, partial [Strongylocentrotus purpuratus]	0.0130449	down	+
spu-mir-184-p5	0.0173776	down	EVM0008155.2	GGT1	PREDICTED: gamma-glutamyltranspeptidase 1 [Strongylocentrotus purpuratus]	0.0143509	down	+
lva-miR-92b-3p_R+2	0.0442811	down	EVM0004027.1	GGT1	PREDICTED: gamma-glutamyltranspeptidase 1 [Strongylocentrotus purpuratus]	0.0147302	up	-
pmi-miR-92c-3p_R+1_1ss10TC	0.0484433	down	EVM0004027.1	GGT1	PREDICTED: gamma-glutamyltranspeptidase 1 [Strongylocentrotus purpuratus]	0.0147302	up	-
spu-mir-184-p5	0.0173776	down	EVM0004855.2	STX17	PREDICTED: syntaxin-17 [Strongylocentrotus purpuratus]	0.0208605	down	+
lva-miR-92b-3p_R+2	0.0442811	down	EVM0021577.4	DCTN2	PREDICTED: dynactin subunit 2 [Strongylocentrotus purpuratus]	0.0315303	up	-
pmi-miR-92c-3p_R+1_1ss10TC	0.0484433	down	EVM0021577.4	DCTN2	PREDICTED: dynactin subunit 2 [Strongylocentrotus purpuratus]	0.0315303	up	-
lva-miR-92b-3p_R+2	0.0442811	down	EVM0008101.1	HS6ST3	PREDICTED: heparan-sulfate 6-O-sulfotransferase 3 [Strongylocentrotus purpuratus]	0.0348066	up	-
pmi-miR-92c-3p_R+1_1ss10TC	0.0484433	down	EVM0012444.1	MCAM	PREDICTED: mesenchyme-specific cell surface glycoprotein isoform X1 [Strongylocentrotus purpuratus]	0.0355556	down	+
lva-miR-92b-3p_R+2	0.0442811	down	EVM0012444.1	MCAM	PREDICTED: mesenchyme-specific cell surface glycoprotein isoform X1 [Strongylocentrotus purpuratus]	0.0355556	down	+
pmi-miR-92c-3p_R+1_1ss10TC	0.0484433	down	EVM0019296.1	PSMB4	PREDICTED: proteasome subunit beta type-4 [Strongylocentrotus purpuratus]	0.0394048	up	-
lva-miR-92b-3p_R+2	0.0442811	down	EVM0019296.1	PSMB4	PREDICTED: proteasome subunit beta type-4 [Strongylocentrotus purpuratus]	0.0394048	up	-
spu-mir-184-p5	0.0173776	down	EVM0002498.2	DHX58	PREDICTED: probable ATP-dependent RNA helicase DHX58 isoform X1 [Strongylocentrotus purpuratus]	0.0401083	up	-
lva-miR-92b-3p_R+2	0.0442811	down	EVM0014426.8	TXN	PREDICTED: thioredoxin [Strongylocentrotus purpuratus]	0.0423971	up	-
pmi-miR-92c-3p_R+1_1ss10TC	0.0484433	down	EVM0014426.8	TXN	PREDICTED: thioredoxin [Strongylocentrotus purpuratus]	0.0423971	up	-
spu-mir-184-p5	0.0173776	down	EVM0014426.8	TXH	PREDICTED: thioredoxin [Strongylocentrotus purpuratus]	0.0423971	up	-
spu-mir-92a-p5_1ss17CT	0.0252037	down	EVM0013813.1	JAZF1	PREDICTED: juxtaposed with another zinc finger protein 1 [Strongylocentrotus purpuratus]	0.0426044	up	-
spu-mir-92c-p5	0.027404	down	EVM0013813.1	JAZF1	PREDICTED: juxtaposed with another zinc finger protein 1 [Strongylocentrotus purpuratus]	0.0426044	up	-
spu-mir-92a-p5_1ss17CT	0.0252037	down	EVM0015342.1	SLC25A36	PREDICTED: solute carrier family 25 member 36 [Strongylocentrotus purpuratus]	0.0440497	up	-
spu-mir-92c-p5	0.027404	down	EVM0015342.1	SLC25A36	PREDICTED: solute carrier family 25 member 36 [Strongylocentrotus purpuratus]	0.0440497	up	-
pmi-miR-92c-3p_R+1_1ss10TC	0.0484433	down	EVM0014665.1	MUC2	PREDICTED: mucin-2, partial [Strongylocentrotus purpuratus]	0.0443448	down	+
lva-miR-92b-3p_R+2	0.0442811	down	EVM0014665.1	MUC2	PREDICTED: mucin-2, partial [Strongylocentrotus purpuratus]	0.0443448	down	+
spu-mir-92a-p5_1ss17CT	0.0252037	down	EVM0010011.1	PDCD2	PREDICTED: programmed cell death protein 2 [Strongylocentrotus purpuratus]	0.047854	down	+
spu-mir-92c-p5	0.027404	down	EVM0010011.1	PDCD2	PREDICTED: programmed cell death protein 2 [Strongylocentrotus purpuratus]	0.047854	down	+
lva-miR-92b-3p_R+2	0.0442811	down	EVM0005773.2	LOC100893133	PREDICTED: uncharacterized protein LOC100893133 [Strongylocentrotus purpuratus]	0.0480515	down	+
pmi-miR-92c-3p_R+1_1ss10TC	0.0484433	down	EVM0005773.2	LOC100893133	PREDICTED: uncharacterized protein LOC100893133 [Strongylocentrotus purpuratus]	0.0480515	down	+
spu-mir-184-p5	0.0173776	down	EVM0018230.1	LOC100893133	PREDICTED: uncharacterized protein LOC100893133 [Strongylocentrotus purpuratus]	0.0482415	up	-

## Sheet: HW vs NW
miRNA ID	miRNA-pvalue	up/down	transcript_id	gene name	descraption	DEGs-pvalue	up/down	regulation
PC-5p-7420_907	0.0428636	down	EVM0020090.1	BPI	PREDICTED: bactericidal permeability-increasing protein [Strongylocentrotus purpuratus]	1.12731e-05	down	+
PC-5p-7420_907	0.0428636	down	EVM0002657.1	LOC583660	PREDICTED: uncharacterized protein LOC583660 [Strongylocentrotus purpuratus]	0.00111791	down	+
PC-5p-7420_907	0.0428636	down	EVM0012387.9	CYCB	cyclin B [Strongylocentrotus purpuratus]	0.00287906	down	+
PC-5p-7420_907	0.0428636	down	EVM0021945.21	GLDC	PREDICTED: glycine dehydrogenase (decarboxylating), mitochondrial [Strongylocentrotus purpuratus]	0.00288643	down	+
PC-5p-7420_907	0.0428636	down	EVM0020254.1	RBM46	PREDICTED: probable RNA-binding protein 46 isoform X2 [Strongylocentrotus purpuratus]	0.00292514	down	+
PC-5p-7420_907	0.0428636	down	EVM0017682.1	CYC2J6	PREDICTED: cytochrome P450 2J6 [Strongylocentrotus purpuratus]	0.00295136	down	+
PC-5p-7420_907	0.0428636	down	EVM0016493.14	CYCA	cyclin A [Strongylocentrotus purpuratus]	0.00346976	down	+
PC-5p-7420_907	0.0428636	down	EVM0013887.1	TUBA	Tubulin alpha-1B chain [Scophthalmus maximus]	0.00435832	down	+
PC-5p-7420_907	0.0428636	down	EVM0017584.1	PTPRT	PREDICTED: receptor-type tyrosine-protein phosphatase T isoform X2 [Strongylocentrotus purpuratus]	0.00498553	down	+
PC-5p-7420_907	0.0428636	down	EVM0021248.13	STIP1	PREDICTED: LOW QUALITY PROTEIN: stress-induced-phosphoprotein 1 [Strongylocentrotus purpuratus]	0.00735398	up	-
PC-5p-7420_907	0.0428636	down	EVM0018230.1	MTHFD	PREDICTED: bifunctional methylenetetrahydrofolate dehydrogenase/cyclohydrolase, mitochondrial [Strongylocentrotus purpuratus]	0.00894551	up	-
PC-5p-7420_907	0.0428636	down	EVM0009280.4	ARPC5	PREDICTED: actin-related protein 2/3 complex subunit 5-like protein [Strongylocentrotus purpuratus]	0.0202524	up	-
PC-5p-7420_907	0.0428636	down	EVM0008116.1	KCNH8	PREDICTED: potassium voltage-gated channel subfamily H member 8 isoform X1 [Strongylocentrotus purpuratus]	0.0204189	down	+
PC-5p-7420_907	0.0428636	down	EVM0005269.4	TMX1	PREDICTED: thioredoxin-related transmembrane protein 1 [Strongylocentrotus purpuratus]	0.0205755	up	-
PC-5p-7420_907	0.0428636	down	EVM0015246.1	LOC105439806	PREDICTED: uncharacterized protein LOC105439806, partial [Strongylocentrotus purpuratus]	0.0230616	down	+
PC-5p-7420_907	0.0428636	down	EVM0005826.1	SLCO4A1	PREDICTED: solute carrier organic anion transporter family member 4A1-like isoform X1 [Strongylocentrotus purpuratus]	0.0231339	down	+
PC-5p-7420_907	0.0428636	down	EVM0006472.1	DMBT1	PREDICTED: deleted in malignant brain tumors 1 protein [Strongylocentrotus purpuratus]	0.023854	down	+
PC-5p-7420_907	0.0428636	down	EVM0016707.1	LOC105437156	PREDICTED: uncharacterized protein LOC105437156 [Strongylocentrotus purpuratus]	0.0278815	down	+
PC-5p-7420_907	0.0428636	down	EVM0013723.1	SARIB	PREDICTED: GTP-binding protein SAR1b isoform X1 [Strongylocentrotus purpuratus]	0.0326483	up	-
PC-5p-7420_907	0.0428636	down	EVM0018351.11	NR4A2	PREDICTED: nuclear receptor subfamily 4 group A member 2 isoform X2 [Strongylocentrotus purpuratus]	0.0416378	down	+

## Sheet: HR vs HW
miRNA ID	miRNA-pvalue	up/down	transcript_id	gene name	descraption	DEGs-pvalue	up/down	regulation
PC-3p-60_406134	0.0389288	down	EVM0007946.1	SL-11	PREDICTED: S-crystallin SL11-like [Strongylocentrotus purpuratus]	3.28144e-05	up	-
PC-3p-60_406134	0.0389288	down	EVM0013873.5	MSP130	primary mesenchyme specific protein MSP130-related-2 precursor [Strongylocentrotus purpuratus]	0.000138117	up	-
PC-3p-60_406134	0.0389288	down	EVM0015696.1	RRM2	PREDICTED: ribonucleoside-diphosphate reductase subunit M2 [Strongylocentrotus purpuratus]	0.000161954	up	-
PC-5p-45817_135	0.0417504	down	EVM0002870.1	EGF1	PREDICTED: fibropellin-1 [Strongylocentrotus purpuratus]	0.000253368	down	+
spu-mir-124-p5	0.0127128	down	EVM0001571.1	SUSD2	PREDICTED: sushi domain-containing protein 2 [Strongylocentrotus purpuratus]	0.000591648	up	-
PC-3p-60_406134	0.0389288	down	EVM0011398.2	SLC34A3	PREDICTED: sodium-dependent phosphate transport protein 2C isoform X1 [Strongylocentrotus purpuratus]	0.00100586	up	-
PC-5p-45817_135	0.0417504	down	EVM0013894.1	DBNLB	PREDICTED: LOW QUALITY PROTEIN: drebrin-like protein B [Strongylocentrotus purpuratus]	0.00129597	down	+
PC-3p-60_406134	0.0389288	down	EVM0003099.1	SLC16A13	PREDICTED: monocarboxylate transporter 13 isoform X1 [Strongylocentrotus purpuratus]	0.00145724	up	-
PC-3p-60_406134	0.0389288	down	EVM0006483.1	TOB1	PREDICTED: protein Tob1-like [Strongylocentrotus purpuratus]	0.00187121	up	-
PC-3p-60_406134	0.0389288	down	EVM0006269.1	SI	PREDICTED: sucrase-isomaltase, intestinal [Strongylocentrotus purpuratus]	0.00311881	up	-
PC-5p-45817_135	0.0417504	down	EVM0001106.1	SLC5A9	PREDICTED: sodium/glucose cotransporter 4 [Strongylocentrotus purpuratus]	0.00438426	up	-
spu-mir-124-p5	0.0127128	down	EVM0002501.3	C11orf49	PREDICTED: UPF0705 protein C11orf49 homolog [Strongylocentrotus purpuratus]	0.00715742	up	-
PC-3p-60_406134	0.0389288	down	EVM0004027.1	DNAH8	PREDICTED: dynein heavy chain 8, axonemal-like [Strongylocentrotus purpuratus]	0.00772621	up	-
PC-3p-60_406134	0.0389288	down	EVM0019296.1	CBR1	PREDICTED: carbonyl reductase [NADPH] 1 isoform X1 [Strongylocentrotus purpuratus]	0.0090932	up	-
PC-3p-60_406134	0.0389288	down	EVM0020920.2	NRXN4	PREDICTED: neurexin-4 isoform X1 [Strongylocentrotus purpuratus]	0.00943004	up	-
spu-mir-124-p5	0.0127128	down	EVM0020605.2	LOC580672	PREDICTED: uncharacterized protein LOC580672 [Strongylocentrotus purpuratus]	0.0113702	up	-
PC-3p-60_406134	0.0389288	down	EVM0016493.14	CYCA	cyclin A [Strongylocentrotus purpuratus]	0.0123451	up	-
spu-mir-124-p5	0.0127128	down	EVM0016043.1	GULO	PREDICTED: L-gulonolactone oxidase isoform X2 [Strongylocentrotus purpuratus]	0.0173201	down	+
PC-3p-60_406134	0.0389288	down	EVM0021328.3	FOXN1	PREDICTED: forkhead box protein N3 [Strongylocentrotus purpuratus]	0.0211969	down	+
spu-mir-124-p5	0.0127128	down	EVM0023069.6	His69	PREDICTED: putative histone H3.3-like type 3 [Strongylocentrotus purpuratus]	0.0234622	up	-
spu-mir-124-p5	0.0127128	down	EVM0012184.2	LOC100890704	PREDICTED: uncharacterized protein LOC100890704, partial [Strongylocentrotus purpuratus]	0.0257153	down	+
spu-mir-124-p5	0.0127128	down	EVM0004855.2	LOC756386	PREDICTED: uncharacterized protein LOC756386 isoform X1 [Strongylocentrotus purpuratus]	0.0353575	down	+
PC-3p-60_406134	0.0389288	down	EVM0008469.1	MYO9A	PREDICTED: unconventional myosin-Id isoform X1 [Strongylocentrotus purpuratus]	0.0356205	down	+
PC-3p-60_406134	0.0389288	down	EVM0008882.4	LOC105438613	PREDICTED: uncharacterized protein LOC105438613, partial [Strongylocentrotus purpuratus]	0.0367424	up	-
spu-mir-124-p5	0.0127128	down	EVM0011002.1	PS	PREDICTED: P-selectin-like [Strongylocentrotus purpuratus]	0.0412094	up	-
spu-mir-124-p5	0.0127128	down	EVM0011208.1	AQP8	PREDICTED: aquaporin-8 [Strongylocentrotus purpuratus]	0.0416367	up	-
PC-5p-45817_135	0.0417504	down	EVM0010542.1	TNIP1	PREDICTED: TNFAIP3-interacting protein 1 [Strongylocentrotus purpuratus]	0.0465516	down	+

## Sheet: NR vs NW
miRNA ID	miRNA-pvalue	up/down	transcript_id	gene name	descraption	DEGs-pvalue	up/down	regulation
PC-5p-7420_907	down	0.0428636	EVM0000717	WBS27	PREDICTED: Williams-Beuren syndrome chromosomal region 27 protein-like [Strongylocentrotus purpuratus]	0.0300343	down	+
PC-5p-7420_907	down	0.0428636	EVM0001275	UBE2D3	PREDICTED: ubiquitin-conjugating enzyme E2 D3 isoform X2 [Strongylocentrotus purpuratus]	0.0475271	down	+
PC-5p-7420_907	down	0.0428636	EVM0005314	SLC6A14	PREDICTED: sodium- and chloride-dependent neutral and basic amino acid transporter B(0+) isoform X2 [Strongylocentrotus purpuratus]	0.020028	up	-
PC-5p-7420_907	down	0.0428636	EVM0005733	-	PREDICTED: uncharacterized protein PB18E9.04c isoform X1 [Strongylocentrotus purpuratus]	0.00300347	down	+
PC-5p-7420_907	down	0.0428636	EVM0012387	CYCB	cyclin B [Strongylocentrotus purpuratus]	9.66689e-05	down	+
PC-5p-7420_907	down	0.0428636	EVM0016015	LOC100891211	PREDICTED: uncharacterized protein LOC100891211 [Strongylocentrotus purpuratus]	0.0172256	down	+
PC-5p-7420_907	down	0.0428636	EVM0016260	stathmin	PREDICTED: stathmin [Strongylocentrotus purpuratus]	0.00117372	down	+
PC-5p-7420_907	down	0.0428636	EVM0016493	CYCA	cyclin A [Strongylocentrotus purpuratus]	0.000141672	down	+
PC-5p-7420_907	down	0.0428636	EVM0017376	DXO	PREDICTED: decapping and exoribonuclease protein [Strongylocentrotus purpuratus]	0.00498448	up	-
PC-5p-7420_907	down	0.0428636	EVM0018620	SETD8	PREDICTED: N-lysine methyltransferase SETD8 isoform X1 [Strongylocentrotus purpuratus]	0.0163143	down	+

## Sheet: HR vs NW
miRNA ID	miRNA-pvalue	up/down	transcript_id	gene name	descraption	DEGs-pvalue	up/down	regulation
PC-5p-7420_907	0.0428636	down	EVM0000096	FOSL1	PREDICTED: fos-related antigen 1 isoform X1 [Strongylocentrotus purpuratus]	0.0197447	down	+
aae-miR-7_R+2	0.0155013	down	EVM0001556	LOC100888448	PREDICTED: uncharacterized protein LOC100888448 isoform X2 [Strongylocentrotus purpuratus]	0.0191392	up	-
bmo-miR-7-5p_R+2_1	0.0155013	down	EVM0001556	LOC100888448	PREDICTED: uncharacterized protein LOC100888448 isoform X2 [Strongylocentrotus purpuratus]	0.0191392	up	-
bmo-miR-7-5p_R+2_2	0.0155013	down	EVM0001556	LOC100888448	PREDICTED: uncharacterized protein LOC100888448 isoform X2 [Strongylocentrotus purpuratus]	0.0191392	up	-
spu-mir-124-p5	0.0451038	down	EVM0001556	LOC100888448	PREDICTED: uncharacterized protein LOC100888448 isoform X2 [Strongylocentrotus purpuratus]	0.0191392	up	-
spu-mir-124-p5	0.0451038	down	EVM0002278	-	PREDICTED: protein PLANT CADMIUM RESISTANCE 3-like [Strongylocentrotus purpuratus]	0.0204935	down	+
spu-mir-124-p5	0.0451038	down	EVM0002353	PDLIM4	PREDICTED: PDZ and LIM domain protein 4 [Strongylocentrotus purpuratus]	0.0421746	down	+
aae-miR-7_R+2	0.0155013	down	EVM0009063	LOC105444013	PREDICTED: uncharacterized protein LOC105444013 [Strongylocentrotus purpuratus]	0.0375437	down	+
bmo-miR-7-5p_R+2_1	0.0155013	down	EVM0009063	LOC105444013	PREDICTED: uncharacterized protein LOC105444013 [Strongylocentrotus purpuratus]	0.0375437	down	+
bmo-miR-7-5p_R+2_2	0.0155013	down	EVM0009063	LOC105444013	PREDICTED: uncharacterized protein LOC105444013 [Strongylocentrotus purpuratus]	0.0375437	down	+
aae-miR-7_R+2	0.0155013	down	EVM0009810	HSP10	PREDICTED: 10 kDa heat shock protein, mitochondrial isoform X1 [Strongylocentrotus purpuratus]	0.000837368	up	-
bmo-miR-7-5p_R+2_1	0.0155013	down	EVM0009810	HSP10	PREDICTED: 10 kDa heat shock protein, mitochondrial isoform X1 [Strongylocentrotus purpuratus]	0.000837368	up	-
bmo-miR-7-5p_R+2_2	0.0155013	down	EVM0009810	HSP10	PREDICTED: 10 kDa heat shock protein, mitochondrial isoform X1 [Strongylocentrotus purpuratus]	0.000837368	up	-
aae-miR-7_R+2	0.0155013	down	EVM0013085	TIMP1	PREDICTED: metalloproteinase inhibitor 1 [Strongylocentrotus purpuratus]	0.00767966	down	+
bmo-miR-7-5p_R+2_1	0.0155013	down	EVM0013085	TIMP1	PREDICTED: metalloproteinase inhibitor 1 [Strongylocentrotus purpuratus]	0.00767966	down	+
bmo-miR-7-5p_R+2_2	0.0155013	down	EVM0013085	TIMP1	PREDICTED: metalloproteinase inhibitor 1 [Strongylocentrotus purpuratus]	0.00767966	down	+
aae-miR-7_R+2	0.0155013	down	EVM0015322	SVEP1	PREDICTED: sushi, von Willebrand factor type A, EGF and pentraxin domain-containing protein 1 isoform X1 [Strongylocentrotus purpuratus]	0.00167865	up	-
bmo-miR-7-5p_R+2_1	0.0155013	down	EVM0015322	SVEP1	PREDICTED: sushi, von Willebrand factor type A, EGF and pentraxin domain-containing protein 1 isoform X1 [Strongylocentrotus purpuratus]	0.00167865	up	-
bmo-miR-7-5p_R+2_2	0.0155013	down	EVM0015322	SVEP1	PREDICTED: sushi, von Willebrand factor type A, EGF and pentraxin domain-containing protein 1 isoform X1 [Strongylocentrotus purpuratus]	0.00167865	up	-
PC-5p-7420_907	0.0428636	down	EVM0016234	MMP12	PREDICTED: macrophage metalloelastase [Strongylocentrotus purpuratus]	0.0375067	down	+
aae-miR-7_R+2	0.0155013	down	EVM0016234	MMP12	PREDICTED: macrophage metalloelastase [Strongylocentrotus purpuratus]	0.0375067	down	+
bmo-miR-7-5p_R+2_1	0.0155013	down	EVM0016234	MMP12	PREDICTED: macrophage metalloelastase [Strongylocentrotus purpuratus]	0.0375067	down	+
bmo-miR-7-5p_R+2_2	0.0155013	down	EVM0016234	MMP12	PREDICTED: macrophage metalloelastase [Strongylocentrotus purpuratus]	0.0375067	down	+
PC-5p-7420_907	0.0428636	down	EVM0017584	RTPRT	PREDICTED: receptor-type tyrosine-protein phosphatase T isoform X2 [Strongylocentrotus purpuratus]	0.0184004	down	+
PC-5p-7420_907	0.0428636	down	EVM0018927	ZNFX1	PREDICTED: NFX1-type zinc finger-containing protein 1 [Strongylocentrotus purpuratus]	0.0385862	down	+
aae-miR-7_R+2	0.0155013	down	EVM0019274	LOC100892467	PREDICTED: uncharacterized protein LOC100892467 [Strongylocentrotus purpuratus]	0.0338785	down	+
bmo-miR-7-5p_R+2_1	0.0155013	down	EVM0019274	LOC100892467	PREDICTED: uncharacterized protein LOC100892467 [Strongylocentrotus purpuratus]	0.0338785	down	+
bmo-miR-7-5p_R+2_2	0.0155013	down	EVM0019274	LOC100892467	PREDICTED: uncharacterized protein LOC100892467 [Strongylocentrotus purpuratus]	0.0338785	down	+
aae-miR-7_R+2	0.0155013	down	EVM0020801	RBM4	PREDICTED: RNA-binding protein 4.1 isoform X1 [Strongylocentrotus purpuratus]	0.0300066	up	-
bmo-miR-7-5p_R+2_1	0.0155013	down	EVM0020801	RBM4	PREDICTED: RNA-binding protein 4.1 isoform X1 [Strongylocentrotus purpuratus]	0.0300066	up	-
bmo-miR-7-5p_R+2_2	0.0155013	down	EVM0020801	RBM4	PREDICTED: RNA-binding protein 4.1 isoform X1 [Strongylocentrotus purpuratus]	0.0300066	up	-
PC-5p-7420_907	0.0428636	down	EVM0021248	STIP1	PREDICTED: LOW QUALITY PROTEIN: stress-induced-phosphoprotein 1 [Strongylocentrotus purpuratus]	0.00245571	up	-
PC-5p-7420_907	0.0428636	down	EVM0021577	HYOU1	PREDICTED: hypoxia up-regulated protein 1 [Strongylocentrotus purpuratus]	0.0370253	up	-
PC-5p-7420_907	0.0428636	down	EVM0021731	-	predicted protein [Nematostella vectensis]	0.0212814	up	-
spu-mir-124-p5	0.0451038	down	EVM0021731	-	predicted protein [Nematostella vectensis]	0.0212814	up	-

## Sheet: HW vs NR
miRNA ID	miRNA-pvalue	up/down	transcript_id	gene name	descraption	DEGs-pvalue	up/down	regulation
PC-5p-45817_135	0.0417504	up	EVM0000683	LOC100893560	PREDICTED: uncharacterized protein LOC100893560 [Strongylocentrotus purpuratus]	3.8743e-10	down	-
tca-miR-71-5p_R+4	0.0111556	down	EVM0000841	LOC578301	PREDICTED: uncharacterized protein LOC578301 isoform X2 [Strongylocentrotus purpuratus]	0.00308917	up	-
tca-miR-71-5p_R+4	0.0111556	down	EVM0001275	UBE2D3	PREDICTED: ubiquitin-conjugating enzyme E2 D3 isoform X2 [Strongylocentrotus purpuratus]	0.0155796	up	-
PC-5p-45817_135	0.0417504	up	EVM0001449	DD3X3	ATP-dependent RNA helicase DDX3X-like protein [Saccoglossus kowalevskii]	0.03177	down	-
tca-miR-3878-5p_R-1_1ss14AG	0.0196931	up	EVM0001486	DNAAF3	PREDICTED: dynein assembly factor 3, axonemal [Strongylocentrotus purpuratus]	0.00891118	down	-
PC-5p-45817_135	0.0417504	up	EVM0002065	LOC752541	PREDICTED: uncharacterized protein LOC752541 [Strongylocentrotus purpuratus]	0.0125556	down	-
spu-mir-184-p5	0.00205675	down	EVM0002318	LOC587453	PREDICTED: uncharacterized protein LOC587453 isoform X9 [Strongylocentrotus purpuratus]	0.033351	up	-
tca-miR-71-5p_R+4	0.0111556	down	EVM0002318	LOC587453	PREDICTED: uncharacterized protein LOC587453 isoform X9 [Strongylocentrotus purpuratus]	0.033351	up	-
tca-miR-71-5p_R+4	0.0111556	down	EVM0002697	SMCHD1	PREDICTED: structural maintenance of chromosomes flexible hinge domain-containing protein 1 [Strongylocentrotus purpuratus]	0.0282196	up	-
tca-miR-71-5p_R+4	0.0111556	down	EVM0002943	LOC580508	PREDICTED: uncharacterized protein LOC580508 [Strongylocentrotus purpuratus]	0.000804185	up	-
spu-miR-9-3p	0.0395947	down	EVM0003058	NAMPT	PREDICTED: nicotinamide phosphoribosyltransferase [Strongylocentrotus purpuratus]	0.0306196	up	-
spu-mir-184-p5	0.00205675	down	EVM0003058	NAMPT	PREDICTED: nicotinamide phosphoribosyltransferase [Strongylocentrotus purpuratus]	0.0306196	up	-
spu-mir-2011-p5	0.0114822	down	EVM0003113	RSF1	PREDICTED: RNA-binding protein Rsf1 isoform X1 [Strongylocentrotus purpuratus]	0.0268729	up	-
tca-miR-71-5p_R+4	0.0111556	down	EVM0003144	PRP	PREDICTED: pathogen-related protein-like [Strongylocentrotus purpuratus]	0.0451868	up	-
spu-mir-2011-p5	0.0114822	down	EVM0003170	CREB3P4	PREDICTED: cyclic AMP-responsive element-binding protein 3-like protein 4 [Strongylocentrotus purpuratus]	0.0158301	up	-
tca-miR-71-5p_R+4	0.0111556	down	EVM0003724	SRSF1	PREDICTED: serine/arginine-rich splicing factor 1 [Strongylocentrotus purpuratus]	0.00579304	up	-
tca-miR-71-5p_R+4	0.0111556	down	EVM0003926	UBTF1	PREDICTED: nucleolar transcription factor 1-A isoform X2 [Strongylocentrotus purpuratus]	7.77412e-05	up	-
PC-5p-33735_209	0.0124415	up	EVM0004171	n DDB_G0269086	PREDICTED: uncharacterized abhydrolase domain-containing protein DDB_G0269086 [Strongylocentrotus purpuratus]	0.0138638	down	-
PC-5p-5129_1222	0.0200014	up	EVM0004171	n DDB_G0269086	PREDICTED: uncharacterized abhydrolase domain-containing protein DDB_G0269086 [Strongylocentrotus purpuratus]	0.0138638	down	-
pmi-let-7-5p_R-2_1ss10CA	0.0314068	up	EVM0004366	LOC100888142	PREDICTED: uncharacterized protein LOC100888142 isoform X4 [Strongylocentrotus purpuratus]	1.5042e-05	down	-
tca-miR-71-5p_R+4	0.0111556	down	EVM0004524	HSP83	PREDICTED: LOW QUALITY PROTEIN: heat shock protein 83 [Strongylocentrotus purpuratus]	0.00203837	up	-
pmi-let-7-5p_R-2_1ss10CA	0.0314068	up	EVM0004558	LOC100890291	PREDICTED: uncharacterized protein LOC100890291 isoform X3 [Strongylocentrotus purpuratus]	0.00230951	down	-
tca-miR-71-5p_R+4	0.0111556	down	EVM0004840	HSPA5	PREDICTED: LOW QUALITY PROTEIN: 78 kDa glucose-regulated protein [Strongylocentrotus purpuratus]	0.00432236	up	-
spu-mir-184-p5	0.00205675	down	EVM0004878	PNP	PREDICTED: purine nucleoside phosphorylase isoform X3 [Strongylocentrotus purpuratus]	0.0076927	up	-
tca-miR-71-5p_R+4	0.0111556	down	EVM0005051	LOC105445051	PREDICTED: uncharacterized protein LOC105445051 isoform X1 [Strongylocentrotus purpuratus]	0.00430615	up	-
tca-miR-71-5p_R+4	0.0111556	down	EVM0005131	LOC100889665	PREDICTED: uncharacterized protein LOC100889665 [Strongylocentrotus purpuratus]	0.000923197	up	-
tca-miR-71-5p_R+4	0.0111556	down	EVM0005133	PPIL3	PREDICTED: peptidyl-prolyl cis-trans isomerase-like 3 [Strongylocentrotus purpuratus]	0.0277047	up	-
spu-miR-9-3p	0.0395947	down	EVM0005188	RER1	PREDICTED: protein RER1 [Strongylocentrotus purpuratus]	0.013242	up	-
PC-5p-45817_135	0.0417504	up	EVM0005306	LOC589974	PREDICTED: uncharacterized protein LOC589974 [Strongylocentrotus purpuratus]	0.000243741	down	-
pmi-let-7-5p_R-2_1ss10CA	0.0314068	up	EVM0005306	LOC589974	PREDICTED: uncharacterized protein LOC589974 [Strongylocentrotus purpuratus]	0.000243741	down	-
spu-mir-184-p5	0.00205675	down	EVM0005330	LOC589974	PREDICTED: uncharacterized protein LOC100888607 [Strongylocentrotus purpuratus]	0.0441007	up	-
tca-miR-71-5p_R+4	0.0111556	down	EVM0005330	LOC589974	PREDICTED: uncharacterized protein LOC100888607 [Strongylocentrotus purpuratus]	0.0441007	up	-
tca-miR-71-5p_R+4	0.0111556	down	EVM0005422	NNT	NAD(P) transhydrogenase [Strongylocentrotus purpuratus]	0.0194441	up	-
tca-miR-71-5p_R+4	0.0111556	down	EVM0005646	LOC105446333	PREDICTED: uncharacterized protein LOC105446333 [Strongylocentrotus purpuratus]	0.00116607	up	-
spu-mir-184-p5	0.00205675	down	EVM0005694	LOC586246	PREDICTED: uncharacterized protein LOC586246 isoform X2 [Strongylocentrotus purpuratus]	0.0322038	up	-
tca-miR-71-5p_R+4	0.0111556	down	EVM0005694	LOC586246	PREDICTED: uncharacterized protein LOC586246 isoform X2 [Strongylocentrotus purpuratus]	0.0322038	up	-
spu-mir-184-p5	0.00205675	down	EVM0006599	MYG1	PREDICTED: UPF0160 protein MYG1, mitochondrial [Strongylocentrotus purpuratus]	0.0264282	up	-
tca-miR-71-5p_R+4	0.0111556	down	EVM0006599	MYG1	PREDICTED: UPF0160 protein MYG1, mitochondrial [Strongylocentrotus purpuratus]	0.0264282	up	-
tca-miR-71-5p_R+4	0.0111556	down	EVM0006750	ENTPD4	PREDICTED: ectonucleoside triphosphate diphosphohydrolase 4 isoform X1 [Strongylocentrotus purpuratus]	8.60185e-05	up	-
spu-mir-2011-p5	0.0114822	down	EVM0007084	LOC575812	PREDICTED: uncharacterized protein LOC575812 [Strongylocentrotus purpuratus]	0.0209692	up	-
tca-miR-71-5p_R+4	0.0111556	down	EVM0007084	LOC575812	PREDICTED: uncharacterized protein LOC575812 [Strongylocentrotus purpuratus]	0.0209692	up	-
tca-miR-71-5p_R+4	0.0111556	down	EVM0007659	NHP2	PREDICTED: H/ACA ribonucleoprotein complex subunit 2-like protein [Strongylocentrotus purpuratus]	0.0150037	up	-
tca-miR-71-5p_R+4	0.0111556	down	EVM0007760	ARF4	PREDICTED: ADP-ribosylation factor 4 [Strongylocentrotus purpuratus]	0.0110689	up	-
spu-mir-184-p5	0.00205675	down	EVM0007986	GMPPB	PREDICTED: LOW QUALITY PROTEIN: mannose-1-phosphate guanyltransferase beta-like [Strongylocentrotus purpuratus]	0.00581051	up	-
tca-miR-71-5p_R+4	0.0111556	down	EVM0007986	GMPPB	PREDICTED: LOW QUALITY PROTEIN: mannose-1-phosphate guanyltransferase beta-like [Strongylocentrotus purpuratus]	0.00581051	up	-
tca-miR-71-5p_R+4	0.0111556	down	EVM0008604	cubilin	PREDICTED: cubilin [Strongylocentrotus purpuratus]	1.89794e-05	up	-
spu-mir-2011-p5	0.0114822	down	EVM0008754	Cad96Ca	PREDICTED: tyrosine kinase receptor Cad96Ca isoform X2 [Strongylocentrotus purpuratus]	0.04797	up	-
tca-miR-71-5p_R+4	0.0111556	down	EVM0008770	PDIA5	protein disulfide-isomerase A5-like [Acanthaster planci]	0.0380339	up	-
pmi-let-7-5p_R-2_1ss10CA	0.0314068	up	EVM0008792	ATAD2	PREDICTED: ATPase family AAA domain-containing protein 2 [Strongylocentrotus purpuratus]	0.00146469	down	-
tca-miR-71-5p_R+4	0.0111556	down	EVM0009088	LOC105439979	PREDICTED: uncharacterized protein LOC105439979 [Strongylocentrotus purpuratus]	0.0220007	up	-
tca-miR-71-5p_R+4	0.0111556	down	EVM0009234	LOC100888865	PREDICTED: uncharacterized protein LOC100888865 isoform X4 [Strongylocentrotus purpuratus]	4.11565e-07	up	-
spu-miR-9-3p	0.0395947	down	EVM0009342	FN	PREDICTED: fibronectin [Strongylocentrotus purpuratus]	0.00646938	up	-
spu-mir-2011-p5	0.0114822	down	EVM0009491	HS2ST1	PREDICTED: heparan sulfate 2-O-sulfotransferase 1-like [Strongylocentrotus purpuratus]	0.00654067	up	-
tca-miR-71-5p_R+4	0.0111556	down	EVM0009491	HS2ST1	PREDICTED: heparan sulfate 2-O-sulfotransferase 1-like [Strongylocentrotus purpuratus]	0.00654067	up	-
spu-mir-2011-p5	0.0114822	down	EVM0009834	KRTCAP2	PREDICTED: keratinocyte-associated protein 2 [Strongylocentrotus purpuratus]	0.0234961	up	-
tca-miR-71-5p_R+4	0.0111556	down	EVM0009834	KRTCAP2	PREDICTED: keratinocyte-associated protein 2 [Strongylocentrotus purpuratus]	0.0234961	up	-
tca-miR-71-5p_R+4	0.0111556	down	EVM0009873	AMP3	PREDICTED: inositol monophosphatase 3 [Strongylocentrotus purpuratus]	0.0342402	up	-
tca-miR-71-5p_R+4	0.0111556	down	EVM0010111	DNAJ10	PREDICTED: dnaJ homolog subfamily C member 10 [Strongylocentrotus purpuratus]	0.000175398	up	-
spu-miR-9-3p	0.0395947	down	EVM0010502	PDIA6	PREDICTED: probable protein disulfide-isomerase A6 [Strongylocentrotus purpuratus]	0.000106043	up	-
tca-miR-71-5p_R+4	0.0111556	down	EVM0010996	CCNB1IP1	E3 ubiquitin-protein ligase CCNB1IP1-like [Acanthaster planci]	0.0256163	up	-
spu-mir-2011-p5	0.0114822	down	EVM0011405	HNRNPCL1	PREDICTED: heterogeneous nuclear ribonucleoprotein C-like 1 [Strongylocentrotus purpuratus]	0.0380618	up	-
spu-mir-2011-p5	0.0114822	down	EVM0012784	PHGDH	PREDICTED: D-3-phosphoglycerate dehydrogenase [Strongylocentrotus purpuratus]	0.0297998	up	-
PC-5p-26106_287	0.00300052	up	EVM0013444	GMPS	PREDICTED: GMP synthase [glutamine-hydrolyzing] [Strongylocentrotus purpuratus]	0.0148622	down	-
PC-5p-33735_209	0.0124415	up	EVM0013444	GMPS	PREDICTED: GMP synthase [glutamine-hydrolyzing] [Strongylocentrotus purpuratus]	0.0148622	down	-
PC-5p-5129_1222	0.0200014	up	EVM0013444	GMPS	PREDICTED: GMP synthase [glutamine-hydrolyzing] [Strongylocentrotus purpuratus]	0.0148622	down	-
PC-5p-45817_135	0.0417504	up	EVM0014006	SLCO4A1	solute carrier organic anion transporter family member 4A1-like [Acanthaster planci]	0.0137497	down	-
pmi-let-7-5p_R-2_1ss10CA	0.0314068	up	EVM0014006	SLCO4A1	solute carrier organic anion transporter family member 4A1-like [Acanthaster planci]	0.0137497	down	-
spu-miR-9-3p	0.0395947	down	EVM0014535	LOC581318	PREDICTED: uncharacterized protein LOC581318 isoform X1 [Strongylocentrotus purpuratus]	0.000244779	up	-
spu-mir-2011-p5	0.0114822	down	EVM0014558	LOC756464	PREDICTED: uncharacterized protein LOC756464 isoform X1 [Strongylocentrotus purpuratus]	0.000236025	up	-
tca-miR-71-5p_R+4	0.0111556	down	EVM0014558	LOC756464	PREDICTED: uncharacterized protein LOC756464 isoform X1 [Strongylocentrotus purpuratus]	0.000236025	up	-
tca-miR-71-5p_R+4	0.0111556	down	EVM0014900	LOC100890452	PREDICTED: uncharacterized protein LOC100890452 isoform X2 [Strongylocentrotus purpuratus]	0.00692214	up	-
tca-miR-71-5p_R+4	0.0111556	down	EVM0015336	ZC3H15	PREDICTED: zinc finger CCCH domain-containing protein 15 [Strongylocentrotus purpuratus]	0.0366972	up	-
tca-miR-71-5p_R+4	0.0111556	down	EVM0015464	MAOA	PREDICTED: probable flavin-containing monoamine oxidase A isoform X1 [Strongylocentrotus purpuratus]	0.00125242	up	-
spu-mir-2011-p5	0.0114822	down	EVM0015642	CISD2	PREDICTED: CDGSH iron-sulfur domain-containing protein 2 homolog A isoform X1 [Strongylocentrotus purpuratus]	0.0457029	up	-
tca-miR-71-5p_R+4	0.0111556	down	EVM0015646	PSAT	PREDICTED: phosphoserine aminotransferase [Strongylocentrotus purpuratus]	0.000680663	up	-
spu-miR-9-3p	0.0395947	down	EVM0016035	NQO1	PREDICTED: NAD(P)H:quinone oxidoreductase [Strongylocentrotus purpuratus]	0.0461247	up	-
tca-miR-71-5p_R+4	0.0111556	down	EVM0016035	NQO1	PREDICTED: NAD(P)H:quinone oxidoreductase [Strongylocentrotus purpuratus]	0.0461247	up	-
PC-5p-45817_135	0.0417504	up	EVM0016853	CDC6	cell division control protein 6 [Strongylocentrotus purpuratus]	0.000336984	down	-
spu-miR-9-3p	0.0395947	down	EVM0016872	LOC100888204	PREDICTED: uncharacterized protein LOC100888204 [Strongylocentrotus purpuratus]	0.0192594	up	-
tca-miR-71-5p_R+4	0.0111556	down	EVM0017617	LOC583569	PREDICTED: uncharacterized protein LOC583569 [Strongylocentrotus purpuratus]	0.00585702	up	-
spu-miR-9-3p	0.0395947	down	EVM0017957	ICMT	PREDICTED: protein-S-isoprenylcysteine O-methyltransferase [Strongylocentrotus purpuratus]	0.00163735	up	-
PC-5p-26106_287	0.00300052	up	EVM0018046	LOC583054	PREDICTED: uncharacterized protein LOC583054 [Strongylocentrotus purpuratus]	0.0238432	down	-
PC-5p-33735_209	0.0124415	up	EVM0018046	LOC583054	PREDICTED: uncharacterized protein LOC583054 [Strongylocentrotus purpuratus]	0.0238432	down	-
PC-5p-5129_1222	0.0200014	up	EVM0018046	LOC583054	PREDICTED: uncharacterized protein LOC583054 [Strongylocentrotus purpuratus]	0.0238432	down	-
spu-mir-184-p5	0.00205675	down	EVM0018230	MTHMD	PREDICTED: bifunctional methylenetetrahydrofolate dehydrogenase/cyclohydrolase, mitochondrial [Strongylocentrotus purpuratus]	0.0257463	up	-
tca-miR-71-5p_R+4	0.0111556	down	EVM0019044	SRRM2	serine/arginine repetitive matrix protein 2-like isoform X2 [Acanthaster planci]	0.0164379	up	-
tca-miR-71-5p_R+4	0.0111556	down	EVM0019138	FICD	PREDICTED: adenosine monophosphate-protein transferase FICD [Strongylocentrotus purpuratus]	0.0355458	up	-
spu-mir-184-p5	0.00205675	down	EVM0020230	LDLR	PREDICTED: LDLR chaperone boca-like isoform X2 [Strongylocentrotus purpuratus]	0.0244762	up	-
spu-miR-9-3p	0.0395947	down	EVM0021210	MANF	PREDICTED: mesencephalic astrocyte-derived neurotrophic factor homolog [Strongylocentrotus purpuratus]	0.000231109	up	-
spu-mir-2011-p5	0.0114822	down	EVM0021210	MANF	PREDICTED: mesencephalic astrocyte-derived neurotrophic factor homolog [Strongylocentrotus purpuratus]	0.000231109	up	-
tca-miR-71-5p_R+4	0.0111556	down	EVM0021210	MANF	PREDICTED: mesencephalic astrocyte-derived neurotrophic factor homolog [Strongylocentrotus purpuratus]	0.000231109	up	-
tca-miR-71-5p_R+4	0.0111556	down	EVM0021227	FLA10	PREDICTED: kinesin-like protein FLA10 [Strongylocentrotus purpuratus]	0.00203468	up	-
spu-mir-184-p5	0.00205675	down	EVM0021577	HYOU1	PREDICTED: hypoxia up-regulated protein 1 [Strongylocentrotus purpuratus]	0.000729551	up	-
tca-miR-71-5p_R+4	0.0111556	down	EVM0022266	SEP15	PREDICTED: LOW QUALITY PROTEIN: 15 kDa selenoprotein [Strongylocentrotus purpuratus]	0.0365407	up	-
