# Supplementary material for: Expression Regulation Mechanisms of Sea Urchin (Strongylocentrotus intermedius) Under the High Temperature: New Evidence for the miRNA-mRNA Interaction Involvement
Source: Front Genet. 2022 Jun 29;13:876308. doi: 10.3389/fgene.2022.876308 (PMC9277089; doi:10.3389/fgene.2022.876308)
Supplement: Supplementary file 6 [file Table6.XLSX]

## Sheet: HR vs NR
HR vs NR DEGs Pathway Enrichment
Pathway_id	Pathway_name	HR vs NR gene number (109)	P-value
ko00190	Oxidative phosphorylation	10	2.65664e-06
ko04145	Phagosome	13	9.74406e-05
ko00052	Galactose metabolism	6	0.000189068
ko04141	Protein processing in endoplasmic reticulum	10	0.000456347
ko03040	Spliceosome	8	0.00858598
ko00500	Starch and sucrose metabolism	3	0.0308475
ko04144	Endocytosis	7	0.070119
ko05133	Pertussis	1	0.081117
ko04610	Complement and coagulation cascades	1	0.0965402
ko00750	Vitamin B6 metabolism	1	0.0965402
ko00260	Glycine, serine and threonine metabolism	4	0.0992833
ko04210	Apoptosis	2	0.121645
ko04215	Apoptosis - multiple species	1	0.126621
ko04624	Toll and Imd signaling pathway	1	0.141287
ko04015	Rap1 signaling pathway	1	0.183838
ko00480	Glutathione metabolism	3	0.187318
ko00670	One carbon pool by folate	1	0.224298
ko00601	Glycosphingolipid biosynthesis - lacto and neolacto series	2	0.23534
ko04916	Melanogenesis	1	0.237338
ko04970	Salivary secretion	3	0.239809
ko04512	ECM-receptor interaction	3	0.2443
ko04060	Cytokine-cytokine receptor interaction	1	0.287361
ko00533	Glycosaminoglycan biosynthesis - keratan sulfate	1	0.31114
ko04540	Gap junction	1	0.31114
ko03420	Nucleotide excision repair	2	0.316428
ko00515	Mannose type O-glycan biosyntheis	1	0.322732
ko03060	Protein export	1	0.334132
ko00982	Drug metabolism - cytochrome P450	3	0.368262
ko04217	Necroptosis	1	0.377859
ko00514	Other types of O-glycan biosynthesis	1	0.398643
ko00360	Phenylalanine metabolism	1	0.398643
ko00561	Glycerolipid metabolism	2	0.40741
ko00350	Tyrosine metabolism	1	0.408776
ko00980	Metabolism of xenobiotics by cytochrome P450	3	0.409356
ko00250	Alanine, aspartate and glutamate metabolism	1	0.418739
ko01040	Biosynthesis of unsaturated fatty acids	1	0.43817
ko04530	Tight junction	1	0.43817
ko00230	Purine metabolism	4	0.448516
ko00592	alpha-Linolenic acid metabolism	1	0.483975
ko00531	Glycosaminoglycan degradation	1	0.483975
ko00340	Histidine metabolism	1	0.534081
ko00564	Glycerophospholipid metabolism	2	0.539498
ko03018	RNA degradation	2	0.544554
ko04070	Phosphatidylinositol signaling system	2	0.549572
ko00620	Pyruvate metabolism	1	0.564774
ko00510	N-Glycan biosynthesis	1	0.586472
ko04137	Mitophagy - animal	1	0.600338
ko04068	FoxO signaling pathway	2	0.602219
ko00790	Folate biosynthesis	1	0.613743
ko04140	Autophagy - animal	2	0.615758
ko03010	Ribosome	2	0.66241
ko04350	TGF-beta signaling pathway	1	0.663052
ko00270	Cysteine and methionine metabolism	1	0.668759
ko00630	Glyoxylate and dicarboxylate metabolism	1	0.674371
ko00562	Inositol phosphate metabolism	1	0.674371
ko00330	Arginine and proline metabolism	1	0.674371
ko00534	Glycosaminoglycan biosynthesis - heparan sulfate / heparin	1	0.679888
ko00983	Drug metabolism - other enzymes	2	0.697146
ko00380	Tryptophan metabolism	1	0.725556
ko00590	Arachidonic acid metabolism	2	0.732257
ko00565	Ether lipid metabolism	1	0.760693
ko03013	RNA transport	2	0.763888
ko00240	Pyrimidine metabolism	1	0.805211
ko00600	Sphingolipid metabolism	1	0.854575
ko04150	mTOR signaling pathway	1	0.877589
ko04310	Wnt signaling pathway	1	0.877589
ko00511	Other glycan degradation	1	0.881739
ko00310	Lysine degradation	1	0.908725
ko04120	Ubiquitin mediated proteolysis	1	0.916287
ko00830	Retinol metabolism	1	0.920522
ko04330	Notch signaling pathway	1	0.945729
ko04142	Lysosome	2	0.95971
ko04080	Neuroactive ligand-receptor interaction	6	0.998352

## Sheet: HW vs NW
HW vs NW DEGs Pathway Enrichment
Pathway_id	Pathway_name	HW vs NW gene number (137)	P-value
ko04141	Protein processing in endoplasmic reticulum	14	9.65032e-06
ko03040	Spliceosome	13	6.88022e-05
ko00670	One carbon pool by folate	4	0.000215361
ko00630	Glyoxylate and dicarboxylate metabolism	7	0.000438095
ko04145	Phagosome	13	0.000937843
ko00260	Glycine, serine and threonine metabolism	7	0.00649305
ko00591	Linoleic acid metabolism	5	0.0147894
ko00590	Arachidonic acid metabolism	8	0.0151974
ko04744	Phototransduction	2	0.017769
ko04730	Long-term depression	1	0.0210802
ko05320	Autoimmune thyroid disease	1	0.0210802
ko00480	Glutathione metabolism	5	0.039248
ko01523	Antifolate resistance	1	0.0417191
ko05222	Small cell lung cancer	1	0.0417191
ko04724	Glutamatergic synapse	1	0.0417191
ko05014	Amyotrophic lateral sclerosis (ALS)	1	0.0417191
ko04916	Melanogenesis	2	0.043644
ko00270	Cysteine and methionine metabolism	4	0.0476453
ko04918	Thyroid hormone synthesis	1	0.0619261
ko04720	Long-term potentiation	1	0.0619261
ko04114	Oocyte meiosis	2	0.0654486
ko04912	GnRH signaling pathway	2	0.0774505
ko04713	Circadian entrainment	1	0.08171
ko00052	Galactose metabolism	3	0.0919244
ko04218	Cellular senescence	2	0.0966076
ko05031	Amphetamine addiction	1	0.10108
ko04723	Retrograde endocannabinoid signaling	1	0.10108
ko04137	Mitophagy - animal	3	0.104733
ko00100	Steroid biosynthesis	2	0.110045
ko00790	Folate biosynthesis	3	0.113642
ko00190	Oxidative phosphorylation	4	0.128762
ko04270	Vascular smooth muscle contraction	2	0.138226
ko04261	Adrenergic signaling in cardiomyocytes	2	0.152853
ko04625	C-type lectin receptor signaling pathway	2	0.152853
ko05033	Nicotine addiction	1	0.156788
ko04970	Salivary secretion	4	0.163749
ko00980	Metabolism of xenobiotics by cytochrome P450	5	0.165827
ko04910	Insulin signaling pathway	2	0.182916
ko00983	Drug metabolism - other enzymes	5	0.18347
ko04728	Dopaminergic synapse	1	0.192009
ko04070	Phosphatidylinositol signaling system	4	0.197396
ko00592	alpha-Linolenic acid metabolism	2	0.198258
ko00500	Starch and sucrose metabolism	2	0.21375
ko03030	DNA replication	2	0.22154
ko00051	Fructose and mannose metabolism	2	0.22154
ko00340	Histidine metabolism	2	0.245031
ko00561	Glycerolipid metabolism	3	0.254739
ko04024	cAMP signaling pathway	1	0.258129
ko04371	Apelin signaling pathway	2	0.268618
ko00280	Valine, leucine and isoleucine degradation	2	0.268618
ko00620	Pyruvate metabolism	2	0.276484
ko04330	Notch signaling pathway	5	0.288439
ko00982	Drug metabolism - cytochrome P450	4	0.288817
ko03320	PPAR signaling pathway	1	0.289145
ko04260	Cardiac muscle contraction	1	0.289145
ko00520	Amino sugar and nucleotide sugar metabolism	2	0.307872
ko00140	Steroid hormone biosynthesis	1	0.318874
ko00730	Thiamine metabolism	1	0.318874
ko04933	AGE-RAGE signaling pathway in diabetic complications	2	0.33125
ko04060	Cytokine-cytokine receptor interaction	1	0.347368
ko04540	Gap junction	1	0.374678
ko03015	mRNA surveillance pathway	3	0.376145
ko00220	Arginine biosynthesis	1	0.387905
ko03060	Protein export	1	0.400854
ko00330	Arginine and proline metabolism	2	0.407258
ko05200	Pathways in cancer	1	0.413531
ko00410	beta-Alanine metabolism	1	0.413531
ko03420	Nucleotide excision repair	2	0.421986
ko00604	Glycosphingolipid biosynthesis - ganglio series	1	0.425941
ko00563	Glycosylphosphatidylinositol(GPI)-anchor biosynthesis	1	0.438091
ko00640	Propanoate metabolism	1	0.438091
ko00650	Butanoate metabolism	1	0.47303
ko04144	Endocytosis	5	0.48081
ko00250	Alanine, aspartate and glutamate metabolism	1	0.495116
ko04530	Tight junction	1	0.516282
ko04360	Axon guidance	1	0.526532
ko00565	Ether lipid metabolism	2	0.532361
ko04210	Apoptosis	1	0.536567
ko00053	Ascorbate and aldarate metabolism	2	0.538775
ko03050	Proteasome	1	0.583661
ko00020	Citrate cycle (TCA cycle)	1	0.592493
ko00240	Pyrimidine metabolism	2	0.605303
ko00830	Retinol metabolism	3	0.608437
ko04020	Calcium signaling pathway	2	0.627644
ko00010	Glycolysis / Gluconeogenesis	1	0.63394
ko04512	ECM-receptor interaction	2	0.638444
ko00040	Pentose and glucuronate interconversions	2	0.643753
ko03410	Base excision repair	1	0.649322
ko00564	Glycerophospholipid metabolism	2	0.664377
ko00510	N-Glycan biosynthesis	1	0.6712
ko00071	Fatty acid degradation	1	0.678187
ko04146	Peroxisome	3	0.716015
ko04068	FoxO signaling pathway	2	0.724857
ko04310	Wnt signaling pathway	2	0.737446
ko04140	Autophagy - animal	2	0.737446
ko00511	Other glycan degradation	2	0.745566
ko04350	TGF-beta signaling pathway	1	0.745964
ko02010	ABC transporters	1	0.781504
ko03008	Ribosome biogenesis in eukaryotes	1	0.786161
ko00380	Tryptophan metabolism	1	0.803823
ko00230	Purine metabolism	3	0.810307
ko00860	Porphyrin and chlorophyll metabolism	1	0.820036
ko04142	Lysosome	4	0.869035
ko00532	Glycosaminoglycan biosynthesis - chondroitin sulfate / dermatan sulfate	1	0.89961
ko03010	Ribosome	1	0.944139
ko00310	Lysine degradation	1	0.950978
ko03013	RNA transport	1	0.970321
ko04080	Neuroactive ligand-receptor interaction	3	1

## Sheet: HR vs HW
HR vs HW DEGs Pathway Enrichment
Pathway_id	Pathway_name	HR vs HW gene number (118)	P-value
ko04145	Phagosome	20	3.10808e-09
ko03010	Ribosome	11	2.77568e-05
ko00052	Galactose metabolism	7	3.25234e-05
ko04725	Cholinergic synapse	3	0.00019367
ko05033	Nicotine addiction	3	0.000305771
ko00500	Starch and sucrose metabolism	4	0.00623033
ko00980	Metabolism of xenobiotics by cytochrome P450	7	0.0124689
ko00983	Drug metabolism - other enzymes	7	0.0149416
ko00590	Arachidonic acid metabolism	7	0.0209058
ko00480	Glutathione metabolism	5	0.0224505
ko00982	Drug metabolism - cytochrome P450	6	0.0294731
ko04916	Melanogenesis	2	0.0332268
ko00591	Linoleic acid metabolism	4	0.0361749
ko04512	ECM-receptor interaction	4	0.113908
ko04070	Phosphatidylinositol signaling system	4	0.13586
ko04210	Apoptosis	2	0.138415
ko04624	Toll and Imd signaling pathway	1	0.152118
ko04744	Phototransduction	1	0.167534
ko00740	Riboflavin metabolism	1	0.197537
ko00053	Ascorbate and aldarate metabolism	3	0.200217
ko00072	Synthesis and degradation of ketone bodies	1	0.226468
ko03320	PPAR signaling pathway	1	0.254364
ko00601	Glycosphingolipid biosynthesis - lacto and neolacto series	2	0.263684
ko04933	AGE-RAGE signaling pathway in diabetic complications	2	0.270453
ko00830	Retinol metabolism	4	0.281582
ko04114	Oocyte meiosis	1	0.307198
ko04060	Cytokine-cytokine receptor interaction	1	0.307198
ko04540	Gap junction	1	0.332206
ko04912	GnRH signaling pathway	1	0.332206
ko00562	Inositol phosphate metabolism	2	0.337757
ko00515	Mannose type O-glycan biosyntheis	1	0.344372
ko00910	Nitrogen metabolism	1	0.356318
ko04141	Protein processing in endoplasmic reticulum	4	0.360062
ko03430	Mismatch repair	1	0.368049
ko04218	Cellular senescence	1	0.368049
ko04330	Notch signaling pathway	4	0.372535
ko00100	Steroid biosynthesis	1	0.390877
ko04217	Necroptosis	1	0.401983
ko00650	Butanoate metabolism	1	0.423596
ko00860	Porphyrin and chlorophyll metabolism	2	0.428494
ko04270	Vascular smooth muscle contraction	1	0.43411
ko04142	Lysosome	6	0.435172
ko00561	Glycerolipid metabolism	2	0.447125
ko04261	Adrenergic signaling in cardiomyocytes	1	0.454571
ko04625	C-type lectin receptor signaling pathway	1	0.454571
ko01040	Biosynthesis of unsaturated fatty acids	1	0.464525
ko04530	Tight junction	1	0.464525
ko00062	Fatty acid elongation	1	0.483895
ko04910	Insulin signaling pathway	1	0.493318
ko00592	alpha-Linolenic acid metabolism	1	0.511655
ko00240	Pyrimidine metabolism	2	0.52374
ko03440	Homologous recombination	1	0.537934
ko03030	DNA replication	1	0.537934
ko04970	Salivary secretion	2	0.55128
ko00040	Pentose and glucuronate interconversions	2	0.561982
ko00340	Histidine metabolism	1	0.56281
ko00010	Glycolysis / Gluconeogenesis	1	0.578652
ko00564	Glycerophospholipid metabolism	2	0.582842
ko04371	Apelin signaling pathway	1	0.586358
ko03018	RNA degradation	2	0.587942
ko00620	Pyruvate metabolism	1	0.593924
ko00510	N-Glycan biosynthesis	1	0.615809
ko04137	Mitophagy - animal	1	0.629745
ko00790	Folate biosynthesis	1	0.64318
ko04150	mTOR signaling pathway	2	0.658968
ko04310	Wnt signaling pathway	2	0.658968
ko04350	TGF-beta signaling pathway	1	0.692253
ko00270	Cysteine and methionine metabolism	1	0.697896
ko00534	Glycosaminoglycan biosynthesis - heparan sulfate / heparin	1	0.708877
ko00565	Ether lipid metabolism	1	0.787578
ko00190	Oxidative phosphorylation	1	0.816912
ko04020	Calcium signaling pathway	1	0.842224
ko03015	mRNA surveillance pathway	1	0.853547
ko00600	Sphingolipid metabolism	1	0.876161
ko00230	Purine metabolism	2	0.890264
ko04068	FoxO signaling pathway	1	0.891325
ko04140	Autophagy - animal	1	0.897246
ko00511	Other glycan degradation	1	0.901014
ko04144	Endocytosis	2	0.908338
ko00310	Lysine degradation	1	0.925233
ko04146	Peroxisome	1	0.960518
ko03040	Spliceosome	1	0.960518
ko04080	Neuroactive ligand-receptor interaction	5	0.99984

## Sheet: NR vs NW
NR vs NW DEGs Pathway Enrichment
Pathway_id	Pathway_name	HR vs HW gene number (43)	P-value
ko04145	Phagosome	6	0.00350865
ko05320	Autoimmune thyroid disease	1	0.0066164
ko00511	Other glycan degradation	4	0.00902037
ko05222	Small cell lung cancer	1	0.01319
ko04918	Thyroid hormone synthesis	1	0.0197212
ko04330	Notch signaling pathway	4	0.0252455
ko05206	MicroRNAs in cancer	1	0.0390623
ko04142	Lysosome	5	0.0416606
ko05322	Systemic lupus erythematosus	1	0.0454261
ko04110	Cell cycle	1	0.0454261
ko04977	Vitamin digestion and absorption	1	0.0517488
ko04151	PI3K-Akt signaling pathway	1	0.0580305
ko05165	Human papillomavirus infection	1	0.0580305
ko05034	Alcoholism	1	0.0642716
ko00330	Arginine and proline metabolism	2	0.070294
ko00534	Glycosaminoglycan biosynthesis - heparan sulfate / heparin	2	0.0721606
ko05202	Transcriptional misregulation in cancers	1	0.0888346
ko04512	ECM-receptor interaction	2	0.145829
ko03060	Protein export	1	0.147519
ko00260	Glycine, serine and threonine metabolism	2	0.152722
ko05200	Pathways in cancer	1	0.153181
ko00360	Phenylalanine metabolism	1	0.180941
ko00900	Terpenoid backbone biosynthesis	1	0.180941
ko00350	Tyrosine metabolism	1	0.186385
ko04068	FoxO signaling pathway	2	0.188065
ko00982	Drug metabolism - cytochrome P450	2	0.209805
ko04510	Focal adhesion	1	0.218317
ko00531	Glycosaminoglycan degradation	1	0.228686
ko03030	DNA replication	1	0.243988
ko04120	Ubiquitin mediated proteolysis	2	0.249037
ko00340	Histidine metabolism	1	0.258994
ko00010	Glycolysis / Gluconeogenesis	1	0.268836
ko00620	Pyruvate metabolism	1	0.27855
ko00562	Inositol phosphate metabolism	1	0.356187
ko03460	Fanconi anemia pathway	1	0.369013
ko00591	Linoleic acid metabolism	1	0.369013
ko00380	Tryptophan metabolism	1	0.397978
ko00480	Glutathione metabolism	1	0.448364
ko00532	Glycosaminoglycan biosynthesis - chondroitin sulfate / dermatan sulfate	1	0.511387
ko03018	RNA degradation	1	0.514674
ko04140	Autophagy - animal	1	0.561462
ko03010	Ribosome	1	0.592944
ko00980	Metabolism of xenobiotics by cytochrome P450	1	0.603835
ko00310	Lysine degradation	1	0.609174
ko00830	Retinol metabolism	1	0.629833
ko00590	Arachidonic acid metabolism	1	0.6422
ko04141	Protein processing in endoplasmic reticulum	1	0.674719
ko04144	Endocytosis	1	0.767352
ko04080	Neuroactive ligand-receptor interaction	2	0.986224

## Sheet: HR vs NW 
HR vs NW DEGs Pathway Enrichment
Pathway_id	Pathway_name	HR vs HW gene number (28)	P-value
ko04141	Protein processing in endoplasmic reticulum	11	3.41598e-11
ko03040	Spliceosome	4	0.00614945
ko04145	Phagosome	4	0.0153552
ko04640	Hematopoietic cell lineage	1	0.025583
ko05169	Epstein-Barr virus infection	1	0.046419
ko04970	Salivary secretion	2	0.0696022
ko00515	Mannose type O-glycan biosyntheis	1	0.0946875
ko03060	Protein export	1	0.0986018
ko00410	beta-Alanine metabolism	1	0.1025
ko04360	Axon guidance	1	0.140596
ko00340	Histidine metabolism	1	0.17713
ko00010	Glycolysis / Gluconeogenesis	1	0.184255
ko00280	Valine, leucine and isoleucine degradation	1	0.187795
ko00620	Pyruvate metabolism	1	0.19132
ko00071	Fatty acid degradation	1	0.205275
ko04144	Endocytosis	2	0.238178
ko00562	Inositol phosphate metabolism	1	0.249041
ko00330	Arginine and proline metabolism	1	0.249041
ko00380	Tryptophan metabolism	1	0.281116
ko00561	Glycerolipid metabolism	1	0.302778
ko00053	Ascorbate and aldarate metabolism	1	0.30885
ko00480	Glutathione metabolism	1	0.320843
ko00190	Oxidative phosphorylation	1	0.329706
ko00240	Pyrimidine metabolism	1	0.341349
ko03018	RNA degradation	1	0.375121
ko04070	Phosphatidylinositol signaling system	1	0.377859
ko04140	Autophagy - animal	1	0.414993
ko00310	Lysine degradation	1	0.457217
ko00983	Drug metabolism - other enzymes	1	0.464356

## Sheet: HW vs NR
HW vs NR DEGs Pathway Enrichment
Pathway_id	Pathway_name	HR vs HW gene number (206)	P-value
ko04141	Protein processing in endoplasmic reticulum	16	7.03414e-05
ko04970	Salivary secretion	11	0.00032384
ko04974	Protein digestion and absorption	2	0.00293717
ko00260	Glycine, serine and threonine metabolism	9	0.0058662
ko00760	Nicotinate and nicotinamide metabolism	4	0.00735087
ko00670	One carbon pool by folate	3	0.0107736
ko00511	Other glycan degradation	9	0.0173886
ko03420	Nucleotide excision repair	6	0.0201891
ko03040	Spliceosome	11	0.0219959
ko00440	Phosphonate and phosphinate metabolism	2	0.0310805
ko03060	Protein export	3	0.0389213
ko00982	Drug metabolism - cytochrome P450	8	0.0518254
ko01523	Antifolate resistance	1	0.0623944
ko05205	Proteoglycans in cancer	1	0.0623944
ko00360	Phenylalanine metabolism	3	0.0680818
ko04120	Ubiquitin mediated proteolysis	8	0.0889898
ko04512	ECM-receptor interaction	6	0.104252
ko04145	Phagosome	11	0.105623
ko04142	Lysosome	13	0.132572
ko03030	DNA replication	3	0.147048
ko00300	Lysine biosynthesis	1	0.148795
ko04714	Thermogenesis	1	0.148795
ko05133	Pertussis	1	0.148795
ko00330	Arginine and proline metabolism	4	0.156146
ko00750	Vitamin B6 metabolism	1	0.175797
ko04610	Complement and coagulation cascades	1	0.175797
ko03430	Mismatch repair	2	0.187073
ko02010	ABC transporters	4	0.187343
ko00240	Pyrimidine metabolism	5	0.18807
ko05322	Systemic lupus erythematosus	1	0.201946
ko04110	Cell cycle	1	0.201946
ko03410	Base excision repair	3	0.202263
ko00380	Tryptophan metabolism	4	0.220346
ko04977	Vitamin digestion and absorption	1	0.227269
ko04722	Neurotrophin signaling pathway	1	0.227269
ko04215	Apoptosis - multiple species	1	0.227269
ko04214	Apoptosis - fly	1	0.251793
ko00350	Tyrosine metabolism	2	0.257664
ko05034	Alcoholism	1	0.275542
ko04744	Phototransduction	1	0.275542
ko04261	Adrenergic signaling in cardiomyocytes	2	0.281417
ko00600	Sphingolipid metabolism	5	0.287996
ko00230	Purine metabolism	8	0.319676
ko04015	Rap1 signaling pathway	1	0.320812
ko00630	Glyoxylate and dicarboxylate metabolism	3	0.348676
ko00562	Inositol phosphate metabolism	3	0.348676
ko00531	Glycosaminoglycan degradation	2	0.351987
ko00534	Glycosaminoglycan biosynthesis - heparan sulfate / heparin	3	0.357416
ko05202	Transcriptional misregulation in cancers	1	0.363267
ko03050	Proteasome	2	0.375033
ko00500	Starch and sucrose metabolism	2	0.375033
ko04916	Melanogenesis	1	0.40308
ko04260	Cardiac muscle contraction	1	0.40308
ko00340	Histidine metabolism	2	0.420062
ko00920	Sulfur metabolism	1	0.440415
ko00730	Thiamine metabolism	1	0.440415
ko00980	Metabolism of xenobiotics by cytochrome P450	5	0.445733
ko03018	RNA degradation	4	0.448936
ko04371	Apelin signaling pathway	2	0.452735
ko04330	Notch signaling pathway	6	0.453788
ko04070	Phosphatidylinositol signaling system	4	0.456001
ko00620	Pyruvate metabolism	2	0.463393
ko04114	Oocyte meiosis	1	0.475425
ko00983	Drug metabolism - other enzymes	5	0.476782
ko00510	N-Glycan biosynthesis	2	0.494624
ko00071	Fatty acid degradation	2	0.504778
ko00533	Glycosaminoglycan biosynthesis - keratan sulfate	1	0.508255
ko04912	GnRH signaling pathway	1	0.508255
ko04933	AGE-RAGE signaling pathway in diabetic complications	2	0.534437
ko04514	Cell adhesion molecules (CAMs)	1	0.53904
ko00061	Fatty acid biosynthesis	1	0.53904
ko00480	Glutathione metabolism	3	0.539996
ko04218	Cellular senescence	1	0.553705
ko04130	SNARE interactions in vesicular transport	1	0.553705
ko00604	Glycosphingolipid biosynthesis - ganglio series	1	0.567906
ko00640	Propanoate metabolism	1	0.581657
ko00100	Steroid biosynthesis	1	0.581657
ko00650	Butanoate metabolism	1	0.620352
ko00900	Terpenoid backbone biosynthesis	1	0.620352
ko00514	Other types of O-glycan biosynthesis	1	0.620352
ko04270	Vascular smooth muscle contraction	1	0.632441
ko00250	Alanine, aspartate and glutamate metabolism	1	0.644148
ko03460	Fanconi anemia pathway	2	0.648501
ko04625	C-type lectin receptor signaling pathway	1	0.655483
ko04621	NOD-like receptor signaling pathway	2	0.656294
ko00564	Glycerophospholipid metabolism	3	0.66519
ko00532	Glycosaminoglycan biosynthesis - chondroitin sulfate / dermatan sulfate	3	0.66519
ko01040	Biosynthesis of unsaturated fatty acids	1	0.666459
ko00512	Mucin type O-glycan biosynthesis	1	0.666459
ko04360	Axon guidance	1	0.677087
ko00062	Fatty acid elongation	1	0.687378
ko04144	Endocytosis	6	0.687384
ko00830	Retinol metabolism	4	0.696282
ko04910	Insulin signaling pathway	1	0.697342
ko00592	alpha-Linolenic acid metabolism	1	0.716333
ko00860	Porphyrin and chlorophyll metabolism	2	0.72681
ko00020	Citrate cycle (TCA cycle)	1	0.742618
ko03440	Homologous recombination	1	0.742618
ko00051	Fructose and mannose metabolism	1	0.742618
ko00565	Ether lipid metabolism	2	0.751411
ko00053	Ascorbate and aldarate metabolism	2	0.757257
ko04010	MAPK signaling pathway	1	0.75878
ko04810	Regulation of actin cytoskeleton	1	0.766478
ko00010	Glycolysis / Gluconeogenesis	1	0.781148
ko00280	Valine, leucine and isoleucine degradation	1	0.788136
ko00190	Oxidative phosphorylation	2	0.79495
ko00520	Amino sugar and nucleotide sugar metabolism	1	0.81988
ko04137	Mitophagy - animal	1	0.825636
ko00310	Lysine degradation	3	0.826877
ko00790	Folate biosynthesis	1	0.836605
ko00040	Pentose and glucuronate interconversions	2	0.843804
ko00591	Linoleic acid metabolism	1	0.892946
ko03013	RNA transport	3	0.895534
ko03008	Ribosome biogenesis in eukaryotes	1	0.90291
ko04310	Wnt signaling pathway	2	0.906496
ko04146	Peroxisome	3	0.918823
ko00561	Glycerolipid metabolism	1	0.93217
ko00590	Arachidonic acid metabolism	2	0.958169
ko04020	Calcium signaling pathway	1	0.96108
ko03015	mRNA surveillance pathway	1	0.965856
ko04068	FoxO signaling pathway	1	0.979792
ko04140	Autophagy - animal	1	0.981687
ko04080	Neuroactive ligand-receptor interaction	15	0.99879
