# Supplementary material for: Expression Regulation Mechanisms of Sea Urchin (Strongylocentrotus intermedius) Under the High Temperature: New Evidence for the miRNA-mRNA Interaction Involvement
Source: Front Genet. 2022 Jun 29;13:876308. doi: 10.3389/fgene.2022.876308 (PMC9277089; doi:10.3389/fgene.2022.876308)
Supplement: Supplementary file 10 [file Table5.XLSX]

## Sheet: HR vs NR
gene_id	gene_name	transcript_id	GO	KEGG	KO_ENTRY	EC	Description	trans_type	FPKM.HR1	FPKM.HR2	FPKM.HR3	FPKM.NR1	FPKM.NR2	FPKM.NR3	fc	log2(fc)	pval	qval	regulation
EVM0011535	EVM0011535	EVM0011535.2	GO:0003924(GTPase activity);GO:0005200(structural constituent of cytoskeleton);GO:0005525(GTP binding);GO:0005737(cytoplasm);GO:0005874(microtubule);GO:0007017(microtubule-based process)	04145(Phagosome)	K07374	NA	PREDICTED: tubulin alpha-1 chain-like isoform X2 [Strongylocentrotus purpuratus]	NA	69.8492	48.6292	30.2036	0.588855	2.21901	4.01448	21.7934	4.44582	1.81292e-07	0.00141738	up
EVM0009930	EVM0009930	EVM0009930.1	NA	NA	NA	NA		NA	42.4041	18.215	0.067056	0.0001	0.073032	0.037254	549.763	9.10267	2.40565e-07	0.00141738	up
EVM0023100	EVM0023100	EVM0023100.1	GO:0005198(structural molecule activity);GO:0005576(extracellular region);GO:0007605(sensory perception of sound);GO:0008344(adult locomotory behavior);GO:0032475(otolith formation);GO:0035889(otolith tethering);GO:0046373(L-arabinose metabolic process);GO:0046556(alpha-L-arabinofuranosidase activity);GO:0048840(otolith development)	NA	NA	NA	PREDICTED: mucin-5B-like [Strongylocentrotus purpuratus]	NA	5.34104	0.414618	0.761925	11.0512	114.35	196.104	0.0202721	-5.62436	4.3709e-07	0.00141738	down
EVM0019371	EVM0019371	EVM0019371.1	GO:0005215(transporter activity);GO:0005504(fatty acid binding);GO:0005622(intracellular);GO:0006810(transport)	NA	NA	NA	PREDICTED: fatty acid-binding protein type 3-like [Strongylocentrotus purpuratus]	NA	2054.62	3170.94	860.595	11.5977	146.662	170.307	18.5233	4.21127	4.70499e-07	0.00141738	up
EVM0015799	EVM0015799	EVM0015799.1	GO:0005509(calcium ion binding);GO:0005576(extracellular region);GO:0005783(endoplasmic reticulum);GO:0005789(endoplasmic reticulum membrane);GO:0005794(Golgi apparatus);GO:0016020(membrane);GO:0016529(sarcoplasmic reticulum);GO:0033018(sarcoplasmic reticulum lumen);GO:0042470(melanosome);GO:0046872(metal ion binding)	NA	NA	NA	PREDICTED: calumenin-A isoform X1 [Strongylocentrotus purpuratus]	NA	194.586	266.635	98.2427	11.5298	22.449	11.5712	12.2824	3.61852	5.82038e-06	0.0115709	up
EVM0005433	EVM0005433	EVM0005433.1	GO:0005047(signal recognition particle binding);GO:0005785(signal recognition particle receptor complex);GO:0006614(SRP-dependent cotranslational protein targeting to membrane)	NA	NA	NA	major yolk protein [Strongylocentrotus intermedius]	NA	1039.11	107.189	113.118	1.85476	48.892	23.7994	16.8944	4.07848	6.66803e-06	0.0115709	up
EVM0021731	EVM0021731	EVM0021731.2	GO:0003924(GTPase activity);GO:0005200(structural constituent of cytoskeleton);GO:0005525(GTP binding);GO:0005737(cytoplasm);GO:0005874(microtubule);GO:0007017(microtubule-based process)	04145(Phagosome)	K07374	NA	predicted protein [Nematostella vectensis]	NA	103.668	21.4911	42.6179	2.67978	6.8852	2.53674	13.8639	3.79326	6.72171e-06	0.0115709	up
EVM0005943	EVM0005943	EVM0005943.1	GO:0003914(DNA (6-4) photolyase activity);GO:0006281(DNA repair);GO:0009416(response to light stimulus);GO:0016829(lyase activity)	NA	NA	NA	PREDICTED: cryptochrome-2 [Strongylocentrotus purpuratus]	NA	276.602	50.0939	7.24457	2.1432	7.88837	9.88472	16.7672	4.06757	3.27844e-05	0.0493815	up
EVM0005810	EVM0005810	EVM0005810.1	GO:0004252(serine-type endopeptidase activity)	NA	NA	NA	PREDICTED: subtilisin-like protease 7 [Strongylocentrotus purpuratus]	NA	21.8729	30.559	5.30344	0.0001	0.0001	0.432081	133.56	7.06134	4.33938e-05	0.0516328	up
EVM0013405	EVM0013405	EVM0013405.1	GO:0005887(integral component of plasma membrane);GO:0015179(L-amino acid transmembrane transporter activity);GO:0015297(antiporter activity)	NA	NA	NA	PREDICTED: cystine/glutamate transporter [Strongylocentrotus purpuratus]	NA	0.080048	0.0001	0.0001	5.24534	5.8034	10.4122	0.00373926	-8.06303	4.4149e-05	0.0516328	down
EVM0017356	EVM0017356	EVM0017356.2	NA	NA	NA	NA	PREDICTED: uncharacterized protein LOC753895 [Strongylocentrotus purpuratus]	NA	171.473	16.8595	10.2472	0.372166	3.1763	7.49263	17.9855	4.16877	4.71336e-05	0.0516328	up
EVM0005624	EVM0005624	EVM0005624.1	GO:0008028(monocarboxylic acid transmembrane transporter activity);GO:0016021(integral component of membrane)	04068(FoxO signaling pathway)	K10628	EC:2.3.2.27	uncharacterized protein LOC110988954 isoform X1 [Acanthaster planci]	NA	0.020466	0.0001	0.0001	9.09587	1.50871	0.125842	0.00192593	-9.02023	7.29117e-05	0.0732155	down
EVM0014648	EVM0014648	EVM0014648.1	GO:0003990(acetylcholinesterase activity);GO:0005615(extracellular space);GO:0006581(acetylcholine catabolic process);GO:0031594(neuromuscular junction)	00564(Glycerophospholipid metabolism)	K01049	EC:3.1.1.7	PREDICTED: uncharacterized protein LOC583569 [Strongylocentrotus purpuratus]	NA	43.4983	11.2955	22.9969	0.680315	1.22871	5.25025	10.8657	3.44171	8.09786e-05	0.0750609	up
EVM0005531	EVM0005531	EVM0005531.1	NA	NA	NA	NA		NA	35.1199	0.406529	2.68544	0.0001	0.0001	0.072262	527.337	9.04258	0.000117532	0.0956044	up
EVM0014305	EVM0014305	EVM0014305.1	GO:0008422(beta-glucosidase activity);GO:1901657(glycosyl compound metabolic process)	00620(Pyruvate metabolism)	K00029	EC:1.1.1.40	PREDICTED: ZP domain-containing protein [Strongylocentrotus purpuratus]	NA	30.2667	1.16119	4.51257	0.0001	0.0001	0.0001	119801	16.8703	0.00011901	0.0956044	up
EVM0019745	EVM0019745	EVM0019745.1	GO:0001574(ganglioside biosynthetic process);GO:0003836(beta-galactoside (CMP) alpha-2,3-sialyltransferase activity);GO:0009311(oligosaccharide metabolic process);GO:0018279(protein N-linked glycosylation via asparagine);GO:0047291(lactosylceramide alpha-2,3-sialyltransferase activity)	00515(Mannose type O-glycan biosyntheis);00514(Other types of O-glycan biosynthesis);00533(Glycosaminoglycan biosynthesis - keratan sulfate);00601(Glycosphingolipid biosynthesis - lacto and neolacto series)	K00781	EC:2.4.99.6	PREDICTED: CMP-N-acetylneuraminate-beta-1,4-galactoside alpha-2,3-sialyltransferase isoform X2 [Strongylocentrotus purpuratus]	NA	2.1437	0.837179	1.10771	8.78572	35.2189	27.5967	0.0571021	-4.13031	0.000152513	0.114862	down
EVM0001684	EVM0001684	EVM0001684.10	GO:0000122(negative regulation of transcription by RNA polymerase II);GO:0001669(acrosomal vesicle);GO:0002502(peptide antigen assembly with MHC class I protein complex);GO:0003729(mRNA binding);GO:0005178(integrin binding);GO:0005506(iron ion binding);GO:0005509(calcium ion binding);GO:0005515(protein binding);GO:0005615(extracellular space);GO:0005634(nucleus);GO:0005635(nuclear envelope);GO:00…	04141(Protein processing in endoplasmic reticulum);04145(Phagosome)	K08057	NA	calreticulin precursor [Strongylocentrotus purpuratus]	NA	512.245	727.99	322.394	48.5174	131.79	115.982	5.274	2.3989	0.000162255	0.11501	up
EVM0020555	EVM0020555	EVM0020555.1	GO:0004930(G-protein coupled receptor activity);GO:0005887(integral component of plasma membrane);GO:0007166(cell surface receptor signaling pathway);GO:0007186(G-protein coupled receptor signaling pathway)	NA	NA	NA	PREDICTED: peptidase inhibitor 15, partial [Strongylocentrotus purpuratus]	NA	17.0788	0.0001	7.57315	0.0001	0.0001	0.0001	82173.4	16.3264	0.000187808	0.125727	up
EVM0000482	EVM0000482	EVM0000482.1	NA	NA	NA	NA	185/333 [Strongylocentrotus purpuratus]	NA	536.996	323.839	177.247	32.1867	129.406	40.4011	5.13919	2.36154	0.000290944	0.176537	up
EVM0016954	EVM0016954	EVM0016954.1	NA	NA	NA	NA	Sp185/333 [Strongylocentrotus purpuratus]	NA	48.1131	81.2812	12.5518	2.33757	5.63691	9.92034	7.93225	2.98773	0.000296533	0.176537	up
EVM0017386	EVM0017386	EVM0017386.1	NA	NA	NA	NA	PREDICTED: retinol-binding protein 2 [Strongylocentrotus purpuratus]	NA	189.263	449.444	1536.6	2.29174	183.815	94.2729	7.75842	2.95576	0.000307658	0.176537	up
EVM0012343	EVM0012343	EVM0012343.1	NA	NA	NA	NA	185/333 [Strongylocentrotus intermedius]	NA	217.122	101.899	51.7808	2.92103	19.5918	36.5939	6.27344	2.64926	0.00034759	0.190384	up
EVM0001046	EVM0001046	EVM0001046.1	NA	NA	NA	NA		NA	183.715	32.5455	152.983	0.486929	5.45787	11.7212	20.9013	4.38552	0.000377488	0.197771	up
EVM0007946	EVM0007946	EVM0007946.1	GO:0016740(transferase activity)	00590(Arachidonic acid metabolism);00480(Glutathione metabolism);00980(Metabolism of xenobiotics by cytochrome P450);00982(Drug metabolism - cytochrome P450)	K04097	EC:5.3.99.2;EC:2.5.1.18	PREDICTED: S-crystallin SL11-like [Strongylocentrotus purpuratus]	NA	55.3742	9.40244	16.0498	0.234483	4.46178	3.06664	10.4119	3.38016	0.000427932	0.199828	up
EVM0010984	EVM0010984	EVM0010984.1	GO:0004930(G-protein coupled receptor activity);GO:0007166(cell surface receptor signaling pathway);GO:0007186(G-protein coupled receptor signaling pathway);GO:0009986(cell surface);GO:0016021(integral component of membrane);GO:0070062(extracellular exosome)	NA	NA	NA	PREDICTED: G-protein coupled receptor 64 [Strongylocentrotus purpuratus]	NA	16.1575	2.85014	2.7559	9.41176	107.194	174.932	0.0746509	-3.7437	0.000430621	0.199828	down
EVM0011868	EVM0011868	EVM0011868.1	NA	NA	NA	NA		NA	0.080167	51.2935	21.3499	0.713168	0.661203	0.113918	48.8638	5.61069	0.000431165	0.199828	up
EVM0004638	EVM0004638	EVM0004638.17	GO:0003676(nucleic acid binding);GO:0003723(RNA binding);GO:0005575(cellular_component)	03040(Spliceosome)	K12741	NA	PREDICTED: heterogeneous nuclear ribonucleoprotein A2 homolog 1 isoform X4 [Strongylocentrotus purpuratus]	NA	358.713	147.073	77.0945	18.1327	56.8484	44.3553	4.88435	2.28817	0.000471303	0.210341	up
EVM0010690	EVM0010690	EVM0010690.1	NA	NA	NA	NA	PREDICTED: uncharacterized protein LOC100890370 [Strongylocentrotus purpuratus]	NA	42.0529	20.7054	14.2491	0.0001	3.91345	1.82381	13.4221	3.74654	0.000548601	0.236094	up
EVM0016150	EVM0016150	EVM0016150.1	NA	NA	NA	NA	PREDICTED: uncharacterized protein LOC100891708 [Strongylocentrotus purpuratus]	NA	18.8468	14.5451	80.5914	1.1593	9.06745	0.613749	10.5146	3.39432	0.000678359	0.28187	up
EVM0012931	EVM0012931	EVM0012931.14	GO:0003756(protein disulfide isomerase activity);GO:0005783(endoplasmic reticulum);GO:0006457(protein folding);GO:0034976(response to endoplasmic reticulum stress)	04141(Protein processing in endoplasmic reticulum)	K09582	EC:5.3.4.1	PREDICTED: protein disulfide-isomerase A4 [Strongylocentrotus purpuratus]	NA	74.7871	32.3059	22.1847	3.24035	18.3391	7.89834	4.3856	2.13277	0.000797308	0.320252	up
EVM0009810	EVM0009810	EVM0009810.1	GO:0005759(mitochondrial matrix);GO:0006986(response to unfolded protein);GO:0046872(metal ion binding);GO:0051082(unfolded protein binding);GO:0051085(chaperone cofactor-dependent protein refolding);GO:0051087(chaperone binding)	NA	NA	NA	PREDICTED: 10 kDa heat shock protein, mitochondrial isoform X1 [Strongylocentrotus purpuratus]	NA	146.746	104.013	47.585	8.55509	34.8105	26.149	4.29181	2.10159	0.000889373	0.345708	up
EVM0008190	EVM0008190	EVM0008190.1	NA	NA	NA	NA	PREDICTED: uncharacterized protein LOC105437721 [Strongylocentrotus purpuratus]	NA	2.27059	2.73533	1771.16	4.21518	9.39949	0.0001	130.458	7.02745	0.00093857	0.35343	up
EVM0013873	EVM0013873	EVM0013873.5	NA	NA	NA	NA	primary mesenchyme specific protein MSP130-related-2 precursor [Strongylocentrotus purpuratus]	NA	11.4626	81.4579	25.0092	1.66854	6.44736	15.4234	5.00992	2.32479	0.00100431	0.366726	up
EVM0006269	EVM0006269	EVM0006269.1	GO:0004558(alpha-1,4-glucosidase activity);GO:0005975(carbohydrate metabolic process);GO:0016021(integral component of membrane);GO:0030246(carbohydrate binding);GO:0070062(extracellular exosome)	00052(Galactose metabolism);00500(Starch and sucrose metabolism)	K12047	EC:3.2.1.20;EC:3.2.1.3	PREDICTED: sucrase-isomaltase, intestinal [Strongylocentrotus purpuratus]	NA	33.407	2.0644	1.29631	0.077546	0.727401	1.17336	18.5854	4.2161	0.00105382	0.372535	up
EVM0010502	EVM0010502	EVM0010502.1	GO:0003756(protein disulfide isomerase activity);GO:0005783(endoplasmic reticulum);GO:0006457(protein folding);GO:0034976(response to endoplasmic reticulum stress);GO:0043277(apoptotic cell clearance)	04141(Protein processing in endoplasmic reticulum)	K09584	EC:5.3.4.1	PREDICTED: probable protein disulfide-isomerase A6 [Strongylocentrotus purpuratus]	NA	154.799	195.706	40.6332	11.5399	58.2268	31.2961	3.87025	1.95243	0.00111087	0.372535	up
EVM0004840	EVM0004840	EVM0004840.1	GO:0070062(extracellular exosome);GO:0071346(cellular response to interferon-gamma)	03060(Protein export);04141(Protein processing in endoplasmic reticulum)	K09490	NA	PREDICTED: LOW QUALITY PROTEIN: 78 kDa glucose-regulated protein [Strongylocentrotus purpuratus]	NA	286.207	159.46	101.156	12.7726	83.5232	63.4378	3.42334	1.7754	0.00118974	0.372535	up
EVM0004775	EVM0004775	EVM0004775.1	GO:0004556(alpha-amylase activity);GO:0005975(carbohydrate metabolic process);GO:0043169(cation binding)	00500(Starch and sucrose metabolism)	K01176	EC:3.2.1.1	PREDICTED: alpha-amylase B [Strongylocentrotus purpuratus]	NA	35.2184	9.53508	4.86307	0.0001	1.66413	1.18291	17.4268	4.12324	0.00119259	0.372535	up
EVM0003222	EVM0003222	EVM0003222.1	GO:0005044(scavenger receptor activity);GO:0005515(protein binding);GO:0005886(plasma membrane);GO:0006898(receptor-mediated endocytosis);GO:0006955(immune response);GO:0016021(integral component of membrane);GO:0030247(polysaccharide binding);GO:0051782(negative regulation of cell division);GO:0070062(extracellular exosome);GO:1902807(negative regulation of cell cycle G1/S phase transition)	NA	NA	NA	PREDICTED: sushi domain-containing protein 2 [Strongylocentrotus purpuratus]	NA	30.8398	2.3502	1.2239	0.039804	0.895415	1.38578	14.8272	3.89017	0.00119274	0.372535	up
EVM0017341	EVM0017341	EVM0017341.1	NA	NA	NA	NA	PREDICTED: uncharacterized protein LOC105445025 [Strongylocentrotus purpuratus]	NA	0.0001	4.37946	0.724204	0.0001	0.0001	0.0001	17012.6	14.0543	0.00120572	0.372535	up
EVM0004337	EVM0004337	EVM0004337.9	GO:0000166(nucleotide binding);GO:0005654(nucleoplasm);GO:0005737(cytoplasm);GO:0006397(mRNA processing);GO:0008270(zinc ion binding);GO:0008380(RNA splicing);GO:0048025(negative regulation of mRNA splicing, via spliceosome);GO:0051028(mRNA transport);GO:0070062(extracellular exosome)	03040(Spliceosome)	K12896	NA	PREDICTED: serine/arginine-rich splicing factor RSZ21A [Strongylocentrotus purpuratus]	NA	4.45289	1.56907	1.19795	10.6475	28.9517	25.7962	0.110404	-3.17914	0.00137669	0.414727	down
EVM0007842	EVM0007842	EVM0007842.1	NA	NA	NA	NA	PREDICTED: uncharacterized protein LOC105445507 [Strongylocentrotus purpuratus]	NA	10.2077	0.0001	2.88273	0.0001	0.0001	0.021396	606.153	9.24354	0.00145886	0.425697	up
EVM0005161	EVM0005161	EVM0005161.7	GO:0003676(nucleic acid binding);GO:0003723(RNA binding);GO:0005575(cellular_component);GO:0008270(zinc ion binding);GO:0046872(metal ion binding)	03040(Spliceosome)	K12896	NA	PREDICTED: serine/arginine-rich splicing factor 7 [Strongylocentrotus purpuratus]	NA	9.46084	7.33382	8.22935	62.8354	106.437	88.514	0.0970726	-3.36479	0.00148376	0.425697	down
EVM0016496	EVM0016496	EVM0016496.1	GO:0001530(lipopolysaccharide binding);GO:0002687(positive regulation of leukocyte migration);GO:0002691(regulation of cellular extravasation);GO:0005509(calcium ion binding);GO:0005515(protein binding);GO:0005615(extracellular space);GO:0005887(integral component of plasma membrane);GO:0006954(inflammatory response);GO:0007155(cell adhesion);GO:0007157(heterophilic cell-cell adhesion via plasma …	NA	NA	NA	PREDICTED: P-selectin-like [Strongylocentrotus purpuratus]	NA	11.7966	0.90466	0.467676	0.67685	141.735	112.929	0.0515741	-4.27721	0.00157047	0.440096	down
EVM0017556	EVM0017556	EVM0017556.1	GO:0004888(transmembrane signaling receptor activity);GO:0004930(G-protein coupled receptor activity);GO:0007166(cell surface receptor signaling pathway);GO:0007186(G-protein coupled receptor signaling pathway);GO:0016020(membrane);GO:0016021(integral component of membrane)	NA	NA	NA	PREDICTED: G-protein coupled receptor 64 [Strongylocentrotus purpuratus]	NA	24.0293	4.39219	10.8589	8.60571	205.91	343.37	0.0704095	-3.82809	0.00177886	0.482711	down
EVM0010114	EVM0010114	EVM0010114.1	GO:0003682(chromatin binding);GO:0005509(calcium ion binding)	NA	NA	NA	PREDICTED: sushi, von Willebrand factor type A, EGF and pentraxin domain-containing protein 1 [Strongylocentrotus purpuratus]	NA	35.0228	1.06057	4.45335	0.515033	1.26002	1.06045	14.2961	3.83755	0.00180265	0.482711	up
EVM0012387	EVM0012387	EVM0012387.9	GO:0005634(nucleus);GO:0005813(centrosome);GO:0016020(membrane);GO:0040007(growth);GO:0043029(T cell homeostasis);GO:0048538(thymus development);GO:0051301(cell division);GO:0060317(cardiac epithelial to mesenchymal transition)	04068(FoxO signaling pathway)	K21770	NA	cyclin B [Strongylocentrotus purpuratus]	NA	242.363	0.570006	1.11979	0.134727	3.95435	3.59083	31.7781	4.98996	0.00190677	0.499491	up
EVM0005330	EVM0005330	EVM0005330.1	GO:0012505(endomembrane system);GO:0016192(vesicle-mediated transport)	NA	NA	NA	PREDICTED: uncharacterized protein LOC100888607 [Strongylocentrotus purpuratus]	NA	3.70575	0.10008	0.512428	0.0001	0.0001	0.0001	14394.2	13.8132	0.0019545	0.5011	up
EVM0000149	EVM0000149	EVM0000149.1	GO:0008422(beta-glucosidase activity);GO:1901657(glycosyl compound metabolic process)	00052(Galactose metabolism)	K01229	EC:3.2.1.108;EC:3.2.1.62	lactase-phlorizin hydrolase-like [Acanthaster planci]	NA	4.79789	11.05	11.4131	0.0001	0.404325	1.16914	17.3243	4.11473	0.00205915	0.516933	up
EVM0001571	EVM0001571	EVM0001571.1	GO:0005515(protein binding);GO:0005920(smooth septate junction);GO:0007160(cell-matrix adhesion);GO:0090528(smooth septate junction assembly)	NA	NA	NA	PREDICTED: sushi domain-containing protein 2 [Strongylocentrotus purpuratus]	NA	76.2864	4.634	2.4241	0.0001	2.50728	1.43471	21.1422	4.40205	0.00220252	0.541639	up
EVM0010793	EVM0010793	EVM0010793.1	NA	NA	NA	NA	PREDICTED: uncharacterized protein LOC105437721 [Strongylocentrotus purpuratus]	NA	10.2695	80.0758	154.159	8.16788	19.7695	7.29409	6.93993	2.79492	0.00233058	0.561671	up
EVM0018208	EVM0018208	EVM0018208.2	NA	NA	NA	NA		NA	202.535	191.048	180.55	6.74227	55.865	110.949	3.30805	1.72598	0.00246938	0.583452	up
EVM0012421	EVM0012421	EVM0012421.1	GO:0004518(nuclease activity);GO:0005634(nucleus);GO:0005737(cytoplasm);GO:0016787(hydrolase activity);GO:0046872(metal ion binding)	NA	NA	NA	PREDICTED: putative nuclease HARBI1, partial [Strongylocentrotus purpuratus]	NA	0.0001	0.0001	0.0001	4.21739	4.25867	7.58868	1.86744e-05	-15.7086	0.00252387	0.584858	down
EVM0002703	EVM0002703	EVM0002703.6	GO:0005515(protein binding);GO:0005634(nucleus);GO:0005783(endoplasmic reticulum);GO:0005788(endoplasmic reticulum lumen);GO:0006457(protein folding);GO:0016020(membrane);GO:0016556(mRNA modification);GO:0032781(positive regulation of ATPase activity);GO:0034663(endoplasmic reticulum chaperone complex);GO:0036498(IRE1-mediated unfolded protein response);GO:0051082(unfolded protein binding)	04141(Protein processing in endoplasmic reticulum)	K09517	NA	PREDICTED: dnaJ homolog subfamily B member 11 [Strongylocentrotus purpuratus]	NA	31.1069	34.2291	12.6067	3.83618	13.2714	2.37195	4.00125	2.00045	0.00297993	0.673452	up
EVM0010821	EVM0010821	EVM0010821.1	GO:0005319(lipid transporter activity);GO:0006869(lipid transport)	NA	NA	NA	PREDICTED: uncharacterized protein LOC590579 [Strongylocentrotus purpuratus]	NA	43.4654	7.61465	24.114	287.968	102.456	104.442	0.151948	-2.71835	0.00301796	0.673452	down
EVM0018089	EVM0018089	EVM0018089.1	NA	NA	NA	NA	PREDICTED: uncharacterized protein LOC581748 [Strongylocentrotus purpuratus]	NA	7.55891	3.97547	5.7365	0.0001	0.901299	0.661236	11.0524	3.46629	0.0032271	0.690873	up
EVM0020254	EVM0020254	EVM0020254.1	GO:0000166(nucleotide binding);GO:0003727(single-stranded RNA binding);GO:0005654(nucleoplasm);GO:0005737(cytoplasm);GO:0010609(mRNA localization resulting in posttranscriptional regulation of gene expression);GO:0016554(cytidine to uridine editing);GO:0016556(mRNA modification);GO:0030895(apolipoprotein B mRNA editing enzyme complex)	NA	NA	NA	PREDICTED: probable RNA-binding protein 46 isoform X2 [Strongylocentrotus purpuratus]	NA	23.5446	1.18481	2.06618	0.0001	1.20845	0.135553	19.9357	4.31728	0.00326826	0.690873	up
EVM0019499	EVM0019499	EVM0019499.1	GO:0005044(scavenger receptor activity);GO:0005886(plasma membrane);GO:0006898(receptor-mediated endocytosis);GO:0006955(immune response);GO:0016021(integral component of membrane);GO:0030247(polysaccharide binding);GO:0051782(negative regulation of cell division);GO:0070062(extracellular exosome);GO:1902807(negative regulation of cell cycle G1/S phase transition)	NA	NA	NA	PREDICTED: sushi domain-containing protein 2-like [Strongylocentrotus purpuratus]	NA	6.33969	0.502722	0.191701	0.0001	0.0001	0.0001	23447.1	14.5171	0.0033178	0.690873	up
EVM0016036	EVM0016036	EVM0016036.1	GO:0005216(ion channel activity);GO:0005886(plasma membrane);GO:0006810(transport);GO:0006811(ion transport);GO:0016020(membrane);GO:0016021(integral component of membrane);GO:0043025(neuronal cell body);GO:0050896(response to stimulus);GO:0055085(transmembrane transport);GO:0097730(non-motile cilium)	NA	NA	NA	PREDICTED: transient receptor potential cation channel subfamily A member 1 homolog [Strongylocentrotus purpuratus]	NA	0.762113	0.0001	0.336276	0.054794	53.3125	27.985	0.0135029	-6.21059	0.00332536	0.690873	down
EVM0005151	EVM0005151	EVM0005151.1	GO:0003700(DNA binding transcription factor activity);GO:0005634(nucleus);GO:0006357(regulation of transcription by RNA polymerase II);GO:0043565(sequence-specific DNA binding)	NA	NA	NA	paired class homeodomain repressor [Strongylocentrotus purpuratus]	NA	2.35156	12.8796	0.0001	0.0001	0.0001	0.0001	50771	15.6317	0.00348533	0.711835	up
EVM0012300	EVM0012300	EVM0012300.1	GO:0005576(extracellular region);GO:0007605(sensory perception of sound);GO:0030414(peptidase inhibitor activity)	NA	NA	NA	PREDICTED: LOW QUALITY PROTEIN: mucin-2 [Strongylocentrotus purpuratus]	NA	5.30897	3.94336	6.28565	18.1591	142.457	211.563	0.0417487	-4.58213	0.00383955	0.77111	down
EVM0000874	EVM0000874	EVM0000874.1	GO:0005887(integral component of plasma membrane);GO:0009992(cellular water homeostasis);GO:0015250(water channel activity);GO:0015254(glycerol channel activity);GO:0034220(ion transmembrane transport)	NA	NA	NA	PREDICTED: aquaporin-8 [Strongylocentrotus purpuratus]	NA	141.814	21.2341	14.7882	0.0001	6.37697	5.73315	14.6848	3.87625	0.00419058	0.803014	up
EVM0021938	EVM0021938	EVM0021938.1	GO:0001503(ossification);GO:0001525(angiogenesis);GO:0001775(cell activation);GO:0001932(regulation of protein phosphorylation);GO:0002020(protease binding);GO:0002931(response to ischemia);GO:0005102(receptor binding);GO:0005178(integrin binding);GO:0005201(extracellular matrix structural constituent);GO:0005515(protein binding);GO:0005576(extracellular region);GO:0005577(fibrinogen complex);GO:…	NA	NA	NA	PREDICTED: fibronectin [Strongylocentrotus purpuratus]	NA	0.023897	0.0001	0.0001	0.329048	1.99429	0.030673	0.0102366	-6.61012	0.00419586	0.803014	down
EVM0004558	EVM0004558	EVM0004558.1	NA	NA	NA	NA	PREDICTED: uncharacterized protein LOC100890291 isoform X3 [Strongylocentrotus purpuratus]	NA	5.82432	0.760643	0.928778	6.45511	42.2561	10.2018	0.12754	-2.97098	0.00422475	0.803014	down
EVM0010119	EVM0010119	EVM0010119.1	GO:0002221(pattern recognition receptor signaling pathway);GO:0005044(scavenger receptor activity);GO:0005515(protein binding);GO:0005576(extracellular region);GO:0005615(extracellular space);GO:0005737(cytoplasm);GO:0006898(receptor-mediated endocytosis);GO:0007275(multicellular organism development);GO:0008329(signaling pattern recognition receptor activity);GO:0015031(protein transport);GO:001…	04970(Salivary secretion)	K13912	NA	PREDICTED: uncharacterized protein LOC589534 [Strongylocentrotus purpuratus]	NA	14.5316	0.546278	1.20708	0.407806	122.193	98.7547	0.0735692	-3.76475	0.00426497	0.803014	down
EVM0016735	EVM0016735	EVM0016735.1	NA	NA	NA	NA	PREDICTED: LOW QUALITY PROTEIN: mucin-2 [Strongylocentrotus purpuratus]	NA	12.7694	14.5533	3.9048	54.0506	89.0387	154.322	0.104998	-3.25157	0.00446968	0.814118	down
EVM0008609	EVM0008609	EVM0008609.2	GO:0000166(nucleotide binding);GO:0005654(nucleoplasm);GO:0071013(catalytic step 2 spliceosome)	03040(Spliceosome)	K12741	NA	PREDICTED: heterogeneous nuclear ribonucleoproteins A1 homolog [Strongylocentrotus purpuratus]	NA	116.274	49.1186	36.7913	182.331	530.237	639.922	0.14949	-2.74188	0.00462707	0.814118	down
EVM0013590	EVM0013590	EVM0013590.1	GO:0000016(lactase activity);GO:0005887(integral component of plasma membrane);GO:0005975(carbohydrate metabolic process);GO:0008422(beta-glucosidase activity);GO:1901657(glycosyl compound metabolic process)	00052(Galactose metabolism)	K01229	EC:3.2.1.108;EC:3.2.1.62	lactase-phlorizin hydrolase-like [Acanthaster planci]	NA	5.86386	0.274552	3.02235	0.0001	0.161263	0.119217	32.6494	5.02898	0.00464429	0.814118	up
EVM0014441	EVM0014441	EVM0014441.1	GO:0070492(oligosaccharide binding)	NA	NA	NA	PREDICTED: uncharacterized protein LOC588722 [Strongylocentrotus purpuratus]	NA	37.7632	140.608	148.393	2070.06	1050.85	871.229	0.0818519	-3.61084	0.00466927	0.814118	down
EVM0010077	EVM0010077	EVM0010077.24	GO:0004016(adenylate cyclase activity);GO:0004383(guanylate cyclase activity);GO:0005886(plasma membrane);GO:0006182(cGMP biosynthetic process);GO:0007165(signal transduction);GO:0008074(guanylate cyclase complex, soluble)	00230(Purine metabolism)	K01769	EC:4.6.1.2	speract receptor precursor [Strongylocentrotus purpuratus]	NA	1.01913	0.032292	1.47262	0.0001	0.0001	0.0001	8413.46	13.0385	0.00472445	0.814118	up
EVM0009829	EVM0009829	EVM0009829.16	GO:0003674(molecular_function);GO:0005515(protein binding);GO:0005743(mitochondrial inner membrane);GO:0006915(apoptotic process);GO:0008150(biological_process);GO:0016021(integral component of membrane);GO:0070062(extracellular exosome)	NA	NA	NA	PREDICTED: growth hormone-inducible transmembrane protein [Strongylocentrotus purpuratus]	NA	40.7266	10.6773	35.4747	1.07307	15.0355	11.4177	3.15621	1.65819	0.00472932	0.814118	up
EVM0010641	EVM0010641	EVM0010641.1	GO:0002181(cytoplasmic translation);GO:0003735(structural constituent of ribosome);GO:0022625(cytosolic large ribosomal subunit);GO:0030687(preribosome, large subunit precursor);GO:0070180(large ribosomal subunit rRNA binding)	NA	NA	NA	PREDICTED: uncharacterized protein LOC105441154 [Strongylocentrotus purpuratus]	NA	1.24869	0.941295	5.65708	0.046975	0.0001	0.0001	166.34	7.37799	0.00483189	0.820061	up
EVM0016411	EVM0016411	EVM0016411.4	GO:0003924(GTPase activity);GO:0005200(structural constituent of cytoskeleton);GO:0005525(GTP binding);GO:0005634(nucleus);GO:0005881(cytoplasmic microtubule);GO:0007017(microtubule-based process);GO:0036464(cytoplasmic ribonucleoprotein granule);GO:0043209(myelin sheath);GO:0055037(recycling endosome);GO:0070062(extracellular exosome)	04145(Phagosome)	K07374	NA	PREDICTED: LOW QUALITY PROTEIN: tubulin alpha-1 chain-like [Strongylocentrotus purpuratus]	NA	244.367	714.781	253.218	78.223	164.923	160.931	3.00034	1.58512	0.00496898	0.831615	up
EVM0006490	EVM0006490	EVM0006490.1	GO:0004252(serine-type endopeptidase activity)	NA	NA	NA	PREDICTED: proteinase R-like [Strongylocentrotus purpuratus]	NA	11.1401	0.941288	0.224903	3.60225	112.861	58.4221	0.0703676	-3.82895	0.00518785	0.855269	down
EVM0000771	EVM0000771	EVM0000771.1	GO:0005634(nucleus)	NA	NA	NA	PREDICTED: deoxyribonuclease-1 [Strongylocentrotus purpuratus]	NA	0.0001	1.67941	0.091165	9.77577	65.6804	32.7127	0.0163695	-5.93284	0.00525227	0.855269	down
EVM0014991	EVM0014991	EVM0014991.1	NA	04145(Phagosome)	K06560	NA	PREDICTED: hyalin, partial [Strongylocentrotus purpuratus]	NA	1.57628	2.9745	146.361	5.632	5.00605	1.5653	12.3664	3.62835	0.00532782	0.856004	up
EVM0019673	EVM0019673	EVM0019673.1	GO:0005215(transporter activity);GO:0005887(integral component of plasma membrane);GO:0006810(transport)	NA	NA	NA	PREDICTED: sodium- and chloride-dependent GABA transporter 2 [Strongylocentrotus purpuratus]	NA	16.9025	2.35745	2.4279	0.255916	1.35816	1.02763	8.20977	3.03734	0.0054736	0.867854	up
EVM0015646	EVM0015646	EVM0015646.2	GO:0004648(O-phospho-L-serine:2-oxoglutarate aminotransferase activity)	00260(Glycine, serine and threonine metabolism);00750(Vitamin B6 metabolism)	K00831	EC:2.6.1.52	PREDICTED: phosphoserine aminotransferase [Strongylocentrotus purpuratus]	NA	24.882	9.32441	27.4945	3.13756	6.62724	8.51476	3.37541	1.75506	0.00559974	0.873108	up
EVM0016913	EVM0016913	EVM0016913.1	GO:0005509(calcium ion binding);GO:0005634(nucleus);GO:0005737(cytoplasm);GO:0005774(vacuolar membrane);GO:0005829(cytosol);GO:0005886(plasma membrane)	04070(Phosphatidylinositol signaling system)	K02183	NA	PREDICTED: calmodulin [Strongylocentrotus purpuratus]	NA	239.252	85.4884	17.7297	0.0001	16.4199	17.4159	10.1215	3.33935	0.00565165	0.873108	up
EVM0000204	EVM0000204	EVM0000204.3	NA	NA	NA	NA	PREDICTED: uncharacterized protein LOC100893255 [Strongylocentrotus purpuratus]	NA	37.9644	3.28937	3.14438	10.6746	237.612	79.0605	0.13563	-2.88225	0.00587048	0.895434	down
EVM0010281	EVM0010281	EVM0010281.1	GO:0003700(DNA binding transcription factor activity);GO:0005654(nucleoplasm);GO:0005737(cytoplasm);GO:0006355(regulation of transcription, DNA-templated);GO:0009952(anterior/posterior pattern specification);GO:0030099(myeloid cell differentiation);GO:0043565(sequence-specific DNA binding);GO:0048704(embryonic skeletal system morphogenesis);GO:0090190(positive regulation of branching involved in …	NA	NA	NA	PREDICTED: homeobox protein Hox-B7-like [Strongylocentrotus purpuratus]	NA	23.8927	2.43246	4.88352	7.57224	128.576	154.358	0.107429	-3.21855	0.00626697	0.936421	down
EVM0013020	EVM0013020	EVM0013020.1	GO:0016020(membrane);GO:0016021(integral component of membrane)	NA	NA	NA	PREDICTED: zonadhesin [Strongylocentrotus purpuratus]	NA	16.2072	4.28726	47.4068	1.81751	12.4581	7.1472	3.16958	1.66429	0.00636252	0.936421	up
EVM0022414	EVM0022414	EVM0022414.1	GO:0004252(serine-type endopeptidase activity);GO:0005576(extracellular region);GO:0005615(extracellular space);GO:0006508(proteolysis);GO:0007596(blood coagulation);GO:0007599(hemostasis);GO:0008201(heparin binding);GO:0008233(peptidase activity);GO:0008236(serine-type peptidase activity);GO:0016787(hydrolase activity);GO:0030193(regulation of blood coagulation);GO:0031639(plasminogen activation…	NA	NA	NA	PREDICTED: chymotrypsin B [Strongylocentrotus purpuratus]	NA	17.1001	1.27452	0.788345	1.12027	86.3472	155.05	0.0790167	-3.6617	0.00637232	0.936421	down
EVM0016448	EVM0016448	EVM0016448.1	GO:0005737(cytoplasm);GO:0007165(signal transduction);GO:0016316(phosphatidylinositol-3,4-bisphosphate 4-phosphatase activity)	00562(Inositol phosphate metabolism);04070(Phosphatidylinositol signaling system)	K01109	EC:3.1.3.66	PREDICTED: type I inositol 3,4-bisphosphate 4-phosphatase [Strongylocentrotus purpuratus]	NA	6.77471	0.249623	0.22449	0.279778	97.7688	15.8813	0.0636253	-3.97426	0.00646919	0.939201	down
EVM0013154	EVM0013154	EVM0013154.1	GO:0003924(GTPase activity);GO:0005200(structural constituent of cytoskeleton);GO:0005525(GTP binding);GO:0005634(nucleus);GO:0005881(cytoplasmic microtubule);GO:0007017(microtubule-based process);GO:0036464(cytoplasmic ribonucleoprotein granule);GO:0043209(myelin sheath);GO:0055037(recycling endosome);GO:0070062(extracellular exosome)	04145(Phagosome)	K07374	NA	PREDICTED: tubulin alpha-1 chain [Strongylocentrotus purpuratus]	NA	256.855	673.905	330.861	45.8093	214.114	272.273	2.37059	1.24525	0.00665067	0.952993	up
EVM0003743	EVM0003743	EVM0003743.1	GO:0004866(endopeptidase inhibitor activity);GO:0005615(extracellular space);GO:0010951(negative regulation of endopeptidase activity)	NA	NA	NA	PREDICTED: alpha-1-macroglobulin [Strongylocentrotus purpuratus]	NA	8.3768	0.102009	0.0001	94.3187	1.17763	20.7942	0.0729114	-3.77771	0.00687014	0.952993	down
EVM0002206	EVM0002206	EVM0002206.1	GO:0004252(serine-type endopeptidase activity);GO:0004866(endopeptidase inhibitor activity);GO:0005576(extracellular region);GO:0005615(extracellular space);GO:0006508(proteolysis);GO:0006956(complement activation);GO:0010951(negative regulation of endopeptidase activity);GO:0030449(regulation of complement activation)	04145(Phagosome)	K03990	NA	complement component C3 precursor [Strongylocentrotus purpuratus]	NA	135.837	4.3279	1.89562	1.58732	1240.56	842.081	0.0681599	-3.87493	0.00687536	0.952993	down
EVM0004156	EVM0004156	EVM0004156.1	GO:0000166(nucleotide binding);GO:0005525(GTP binding);GO:0005783(endoplasmic reticulum);GO:0005794(Golgi apparatus);GO:0006810(transport);GO:0006886(intracellular protein transport);GO:0007005(mitochondrion organization);GO:0007276(gamete generation);GO:0009792(embryo development ending in birth or egg hatching);GO:0015031(protein transport);GO:0016192(vesicle-mediated transport);GO:0048259(regu…	04144(Endocytosis)	K07937	NA	PREDICTED: ADP-ribosylation factor 1-like 2 [Strongylocentrotus purpuratus]	NA	2.33334	0.560329	6.8864	21.6034	81.8496	44.812	0.0659635	-3.92219	0.00688053	0.952993	down
EVM0012989	EVM0012989	EVM0012989.16	GO:0001666(response to hypoxia);GO:0005524(ATP binding);GO:0006457(protein folding);GO:0006950(response to stress);GO:0035889(otolith tethering);GO:0050830(defense response to Gram-positive bacterium);GO:0051082(unfolded protein binding)	04141(Protein processing in endoplasmic reticulum)	K09487	NA	heat shock protein gp96 precursor [Strongylocentrotus purpuratus]	NA	341.709	106.164	36.3902	6.0204	89.411	52.8445	3.26596	1.70751	0.00711164	0.973809	up
EVM0020801	EVM0020801	EVM0020801.1	GO:0000381(regulation of alternative mRNA splicing, via spliceosome);GO:0002190(cap-independent translational initiation);GO:0002192(IRES-dependent translational initiation of linear mRNA);GO:0003676(nucleic acid binding);GO:0003723(RNA binding);GO:0003729(mRNA binding);GO:0003730(mRNA 3'-UTR binding);GO:0005634(nucleus);GO:0005654(nucleoplasm);GO:0005730(nucleolus);GO:0005737(cytoplasm);GO:00058…	NA	NA	NA	PREDICTED: RNA-binding protein 4.1 isoform X1 [Strongylocentrotus purpuratus]	NA	145.304	65.5782	44.7846	9.0333	37.1338	40.998	2.93313	1.55244	0.00733946	0.993713	up
EVM0019987	EVM0019987	EVM0019987.1	GO:0001530(lipopolysaccharide binding);GO:0002687(positive regulation of leukocyte migration);GO:0005615(extracellular space);GO:0005654(nucleoplasm);GO:0006954(inflammatory response);GO:0007157(heterophilic cell-cell adhesion via plasma membrane cell adhesion molecules);GO:0008201(heparin binding);GO:0009897(external side of plasma membrane);GO:0010572(positive regulation of platelet activation)…	NA	NA	NA	PREDICTED: uncharacterized protein LOC754362 [Strongylocentrotus purpuratus]	NA	0.0001	0.0001	0.0001	0.015575	1.61733	0.320034	0.000153615	-12.6684	0.00755674	1	down
EVM0005798	EVM0005798	EVM0005798.1	GO:0005829(cytosol);GO:0008705(methionine synthase activity)	NA	NA	NA	PREDICTED: uncharacterized protein LOC582184 [Strongylocentrotus purpuratus]	NA	10.9008	0.905202	1.96089	0.727394	65.5633	104.985	0.0803784	-3.63705	0.00768733	1	down
EVM0015696	EVM0015696	EVM0015696.1	GO:0004748(ribonucleoside-diphosphate reductase activity, thioredoxin disulfide as acceptor);GO:0005971(ribonucleoside-diphosphate reductase complex);GO:0009263(deoxyribonucleotide biosynthetic process)	00230(Purine metabolism);00240(Pyrimidine metabolism);00480(Glutathione metabolism);00983(Drug metabolism - other enzymes)	K10808	EC:1.17.4.1	PREDICTED: ribonucleoside-diphosphate reductase subunit M2 [Strongylocentrotus purpuratus]	NA	302.615	7.13001	5.53161	4.24252	17.563	13.9647	8.81396	3.13979	0.00777007	1	up
EVM0006215	EVM0006215	EVM0006215.1	GO:0005262(calcium channel activity);GO:0016020(membrane);GO:0050982(detection of mechanical stimulus)	NA	NA	NA	LOW QUALITY PROTEIN: uncharacterized protein LOC110978685 [Acanthaster planci]	NA	0.39411	1.78276	1.78161	0.005203	0.609204	0.045753	5.99625	2.58406	0.00809315	1	up
EVM0002281	EVM0002281	EVM0002281.1	GO:0004252(serine-type endopeptidase activity)	NA	NA	NA	PREDICTED: alkaline serine protease ver112 [Strongylocentrotus purpuratus]	NA	19.4457	11.7784	2.34758	0.0001	1.37148	0.480813	18.1234	4.17978	0.00811803	1	up
EVM0019281	EVM0019281	EVM0019281.1	GO:0004180(carboxypeptidase activity);GO:0006508(proteolysis);GO:0008237(metallopeptidase activity);GO:0008241(peptidyl-dipeptidase activity);GO:0016020(membrane);GO:0046872(metal ion binding)	NA	NA	NA	PREDICTED: angiotensin-converting enzyme isoform X3 [Strongylocentrotus purpuratus]	NA	12.6443	10.3596	11.4239	0.048591	1.50829	5.45987	4.90651	2.2947	0.00819148	1	up
EVM0000781	EVM0000781	EVM0000781.1	NA	NA	NA	NA	PREDICTED: uncharacterized protein LOC105443629 [Strongylocentrotus purpuratus]	NA	0.0001	0.0001	0.0001	0.0001	5.85257	4.00938	3.04196e-05	-15.0046	0.00833416	1	down
EVM0016493	EVM0016493	EVM0016493.14	GO:0005634(nucleus);GO:0015630(microtubule cytoskeleton)	NA	NA	NA	cyclin A [Strongylocentrotus purpuratus]	NA	59.1361	0.0001	0.31299	0.090895	0.735763	0.604764	41.5316	5.37614	0.00834963	1	up
EVM0011023	EVM0011023	EVM0011023.1	GO:0070492(oligosaccharide binding)	NA	NA	NA	PREDICTED: short-chain collagen C4 [Strongylocentrotus purpuratus]	NA	187.583	1.74779	639.178	2550.34	7848.79	8048.92	0.0449104	-4.47681	0.00860021	1	down
EVM0006934	EVM0006934	EVM0006934.1	GO:0008150(biological_process);GO:0030246(carbohydrate binding)	NA	NA	NA	PREDICTED: L-rhamnose-binding lectin CSL3 [Strongylocentrotus purpuratus]	NA	11.1374	1.07759	14.7871	0.452966	0.132659	0.163155	36.0615	5.17239	0.00867159	1	up
EVM0018040	EVM0018040	EVM0018040.1	NA	NA	NA	NA		NA	0.388446	0.0001	290.959	0.164004	9.55792	0.05417	29.8021	4.89734	0.00873561	1	up
EVM0019312	EVM0019312	EVM0019312.1	NA	NA	NA	NA	PREDICTED: LOW QUALITY PROTEIN: mucin-2 [Strongylocentrotus purpuratus]	NA	101.74	75.9651	62.3446	370.231	551.915	776.48	0.14132	-2.82296	0.0089754	1	down
EVM0002111	EVM0002111	EVM0002111.1	GO:0004252(serine-type endopeptidase activity);GO:0005576(extracellular region);GO:0006956(complement activation);GO:0006957(complement activation, alternative pathway);GO:0030449(regulation of complement activation)	04145(Phagosome)	K03990	NA	complement component C3 precursor [Strongylocentrotus purpuratus]	NA	299.652	6.42497	9.06368	2.75389	3072.41	1125.12	0.0750285	-3.73642	0.00947051	1	down
EVM0015401	EVM0015401	EVM0015401.1	GO:0003682(chromatin binding);GO:0005509(calcium ion binding)	NA	NA	NA	PREDICTED: sushi, von Willebrand factor type A, EGF and pentraxin domain-containing protein 1 [Strongylocentrotus purpuratus]	NA	59.5331	1.06653	3.89192	3.35624	208.594	328.065	0.119425	-3.06582	0.00973953	1	down
EVM0016967	EVM0016967	EVM0016967.2	NA	NA	NA	NA	PREDICTED: uncharacterized protein LOC754064 [Strongylocentrotus purpuratus]	NA	49.4408	4.01042	5.9696	2.14552	4.8684	2.335	6.3559	2.6681	0.00974986	1	up
EVM0018862	EVM0018862	EVM0018862.1	GO:0000151(ubiquitin ligase complex);GO:0000974(Prp19 complex);GO:0001664(G-protein coupled receptor binding);GO:0001786(phosphatidylserine binding);GO:0005524(ATP binding);GO:0005634(nucleus);GO:0005770(late endosome);GO:0005829(cytosol);GO:0005925(focal adhesion);GO:0016020(membrane);GO:0023026(MHC class II protein complex binding);GO:0031072(heat shock protein binding);GO:0031625(ubiquitin pro…	03040(Spliceosome);04141(Protein processing in endoplasmic reticulum);04144(Endocytosis)	K03283	NA	PREDICTED: heat shock cognate 71 kDa protein [Strongylocentrotus purpuratus]	NA	404.805	138.253	97.2356	12.8258	107.853	121.152	2.6477	1.40474	0.0100194	1	up
EVM0020605	EVM0020605	EVM0020605.2	GO:0005319(lipid transporter activity);GO:0005615(extracellular space);GO:0005886(plasma membrane);GO:0015918(sterol transport);GO:0032370(positive regulation of lipid transport);GO:0034196(acylglycerol transport);GO:0045178(basal part of cell);GO:0070325(lipoprotein particle receptor binding)	NA	NA	NA	PREDICTED: uncharacterized protein LOC580672 [Strongylocentrotus purpuratus]	NA	133.278	8.41499	2.07003	0.135844	8.13582	9.73302	7.98476	2.99725	0.0102556	1	up
EVM0011295	EVM0011295	EVM0011295.1	GO:0004252(serine-type endopeptidase activity)	NA	NA	NA	PREDICTED: subtilisin-like protease 7 [Strongylocentrotus purpuratus]	NA	3.08802	5.25209	0.0001	0.0001	0.0001	0.0001	27800.7	14.7628	0.0105112	1	up
EVM0015322	EVM0015322	EVM0015322.2	GO:0001848(complement binding);GO:0002376(immune system process);GO:0003677(DNA binding);GO:0004875(complement receptor activity);GO:0005515(protein binding);GO:0006958(complement activation, classical pathway);GO:0009897(external side of plasma membrane);GO:0016020(membrane);GO:0016021(integral component of membrane);GO:0030183(B cell differentiation);GO:0042100(B cell proliferation);GO:0042113(…	NA	NA	NA	PREDICTED: sushi, von Willebrand factor type A, EGF and pentraxin domain-containing protein 1 isoform X1 [Strongylocentrotus purpuratus]	NA	0.061394	0.0001	51.9547	0.0001	1.53061	0.020931	33.5234	5.06709	0.0107746	1	up
EVM0016629	EVM0016629	EVM0016629.1	GO:0004930(G-protein coupled receptor activity);GO:0007166(cell surface receptor signaling pathway);GO:0007186(G-protein coupled receptor signaling pathway);GO:0016021(integral component of membrane)	NA	NA	NA	PREDICTED: uncharacterized protein LOC100893670 [Strongylocentrotus purpuratus]	NA	9.44498	0.75021	0.723664	1.85859	32.5356	46.653	0.134722	-2.89194	0.0108944	1	down
EVM0011758	EVM0011758	EVM0011758.1	GO:0003674(molecular_function);GO:0005737(cytoplasm);GO:0030317(flagellated sperm motility)	NA	NA	NA	PREDICTED: development-specific protein LVN1.2 [Strongylocentrotus purpuratus]	NA	123.491	111.057	54.5951	21.5645	47.1539	23.0198	3.15182	1.65619	0.0109132	1	up
EVM0017791	EVM0017791	EVM0017791.1	NA	NA	NA	NA	PREDICTED: uncharacterized protein LOC582117 [Strongylocentrotus purpuratus]	NA	125.98	40.4449	128.55	21.1801	51.7762	15.7296	3.32606	1.73382	0.0110217	1	up
EVM0022125	EVM0022125	EVM0022125.1	NA	NA	NA	NA	PREDICTED: G-protein coupled receptor GRL101-like [Strongylocentrotus purpuratus]	NA	2.7574	4.229	0.0001	0.0001	0.0001	0.0001	23288.3	14.5073	0.0110799	1	up
EVM0013342	EVM0013342	EVM0013342.1	GO:0000276(mitochondrial proton-transporting ATP synthase complex, coupling factor F(o));GO:0015986(ATP synthesis coupled proton transport);GO:0046933(proton-transporting ATP synthase activity, rotational mechanism)	00190(Oxidative phosphorylation)	K02129	NA	hypothetical protein BSL78_19064 [Apostichopus japonicus]	NA	165.331	416.695	154.163	69.0084	79.3323	95.3846	3.02057	1.59482	0.0111214	1	up
EVM0006562	EVM0006562	EVM0006562.1	GO:0005747(mitochondrial respiratory chain complex I);GO:0006120(mitochondrial electron transport, NADH to ubiquinone);GO:0008137(NADH dehydrogenase (ubiquinone) activity);GO:0045272(plasma membrane respiratory chain complex I)	00190(Oxidative phosphorylation)	K03943	EC:1.6.5.3;EC:1.6.99.3	PREDICTED: NADH dehydrogenase [ubiquinone] flavoprotein 2, mitochondrial [Strongylocentrotus purpuratus]	NA	155.517	65.3327	163.867	33.955	21.6354	47.805	3.72083	1.89562	0.0112179	1	up
EVM0021945	EVM0021945	EVM0021945.21	GO:0004375(glycine dehydrogenase (decarboxylating) activity);GO:0005739(mitochondrion);GO:0005829(cytosol);GO:0005960(glycine cleavage complex);GO:0016594(glycine binding);GO:0019464(glycine decarboxylation via glycine cleavage system)	00630(Glyoxylate and dicarboxylate metabolism);00260(Glycine, serine and threonine metabolism)	K00281	EC:1.4.4.2	PREDICTED: glycine dehydrogenase (decarboxylating), mitochondrial [Strongylocentrotus purpuratus]	NA	76.7998	14.1882	9.25734	107.102	248.413	71.1131	0.234972	-2.08944	0.0113561	1	down
EVM0003811	EVM0003811	EVM0003811.2	GO:0000387(spliceosomal snRNP assembly);GO:0005829(cytosol);GO:0005886(plasma membrane);GO:0006821(chloride transport);GO:0006884(cell volume homeostasis);GO:0034709(methylosome);GO:0034715(pICln-Sm protein complex);GO:0048675(axon extension)	03013(RNA transport)	K05019	NA	PREDICTED: methylosome subunit pICln-like [Strongylocentrotus purpuratus]	NA	7.22678	8.82458	14.0565	1.5902	3.64447	4.766	3.01059	1.59004	0.0114165	1	up
EVM0002657	EVM0002657	EVM0002657.1	GO:0005319(lipid transporter activity);GO:0005576(extracellular region);GO:0006869(lipid transport);GO:0045735(nutrient reservoir activity)	NA	NA	NA	PREDICTED: uncharacterized protein LOC583660 [Strongylocentrotus purpuratus]	NA	6.8126	1.82658	0.298831	0.0001	0.236701	0.409838	13.8223	3.78892	0.0116463	1	up
EVM0007229	EVM0007229	EVM0007229.1	GO:0005044(scavenger receptor activity);GO:0016020(membrane)	04970(Salivary secretion)	K13912	NA	deleted in malignant brain tumors 1 protein-like [Acanthaster planci]	NA	3.09978	0.265317	2.03793	1.97759	30.487	21.1853	0.100709	-3.31174	0.0119668	1	down
EVM0022860	EVM0022860	EVM0022860.1	NA	NA	NA	NA	PREDICTED: multiple epidermal growth factor-like domains protein 6 isoform X1 [Strongylocentrotus purpuratus]	NA	7.73544	0.882923	1.10754	0.472163	45.6519	48.0185	0.10331	-3.27494	0.0124813	1	down
EVM0019761	EVM0019761	EVM0019761.1	NA	NA	NA	NA	PREDICTED: multiple epidermal growth factor-like domains protein 6 isoform X1 [Strongylocentrotus purpuratus]	NA	47.5773	1.73538	1.01375	1.43745	218.426	211.328	0.116715	-3.09894	0.0125264	1	down
EVM0005707	EVM0005707	EVM0005707.1	GO:0001934(positive regulation of protein phosphorylation);GO:0004866(endopeptidase inhibitor activity);GO:0005615(extracellular space);GO:0006631(fatty acid metabolic process);GO:0006954(inflammatory response);GO:0006957(complement activation, alternative pathway);GO:0006958(complement activation, classical pathway);GO:0010828(positive regulation of glucose transmembrane transport);GO:0010866(re…	04145(Phagosome)	K03990	NA	complement component C3 precursor [Strongylocentrotus purpuratus]	NA	11.8173	0.405905	0.0001	0.225538	50.6851	214.414	0.0460694	-4.44005	0.0125289	1	down
EVM0003186	EVM0003186	EVM0003186.1	GO:0004725(protein tyrosine phosphatase activity);GO:0005001(transmembrane receptor protein tyrosine phosphatase activity);GO:0005886(plasma membrane);GO:0006470(protein dephosphorylation);GO:0007417(central nervous system development);GO:0007424(open tracheal system development);GO:0008045(motor neuron axon guidance);GO:0016324(apical plasma membrane);GO:0030424(axon);GO:0043025(neuronal cell bo…	NA	NA	NA	PREDICTED: mucin-17 isoform X3 [Strongylocentrotus purpuratus]	NA	25.3303	0.643088	0.502106	0.420681	167.277	107.968	0.0960422	-3.38019	0.0127163	1	down
EVM0009853	EVM0009853	EVM0009853.1	GO:0004930(G-protein coupled receptor activity);GO:0007166(cell surface receptor signaling pathway);GO:0007186(G-protein coupled receptor signaling pathway);GO:0009986(cell surface);GO:0016021(integral component of membrane);GO:0070062(extracellular exosome)	NA	NA	NA	PREDICTED: latrophilin-3 [Strongylocentrotus purpuratus]	NA	60.9629	14.6862	10.9482	11.3559	204.192	421.829	0.135865	-2.87975	0.01302	1	down
EVM0012630	EVM0012630	EVM0012630.1	GO:0004715(non-membrane spanning protein tyrosine kinase activity);GO:0005102(receptor binding);GO:0007169(transmembrane receptor protein tyrosine kinase signaling pathway);GO:0016477(cell migration);GO:0030154(cell differentiation);GO:0031234(extrinsic component of cytoplasmic side of plasma membrane);GO:0038083(peptidyl-tyrosine autophosphorylation);GO:0042127(regulation of cell proliferation);…	04144(Endocytosis);04137(Mitophagy - animal)	K05704	EC:2.7.10.2	uncharacterized protein LOC577155 [Strongylocentrotus purpuratus]	NA	0.745199	0.437446	0.682617	15.4162	1.5624	0.810325	0.104855	-3.25353	0.0130449	1	down
EVM0002706	EVM0002706	EVM0002706.33	NA	NA	NA	NA	bindin [Strongylocentrotus intermedius]	NA	0.0001	0.655792	32.7772	0.054683	2.92452	0.291115	10.2232	3.35377	0.0133342	1	up
EVM0001724	EVM0001724	EVM0001724.1	GO:0005886(plasma membrane);GO:0005887(integral component of plasma membrane);GO:0005925(focal adhesion);GO:0007157(heterophilic cell-cell adhesion via plasma membrane cell adhesion molecules);GO:0007160(cell-matrix adhesion);GO:0007298(border follicle cell migration);GO:0007411(axon guidance);GO:0007414(axonal defasciculation);GO:0007419(ventral cord development);GO:0007426(tracheal outgrowth, o…	04512(ECM-receptor interaction)	K06584	NA	PREDICTED: integrin alpha-8 [Strongylocentrotus purpuratus]	NA	63.4862	2.96206	11.9686	5.91629	162.741	435.275	0.129844	-2.94515	0.0133723	1	down
EVM0015298	EVM0015298	EVM0015298.1	GO:0005634(nucleus);GO:0005737(cytoplasm);GO:0016020(membrane);GO:0034605(cellular response to heat)	03040(Spliceosome);04141(Protein processing in endoplasmic reticulum);04144(Endocytosis)	K03283	NA	PREDICTED: LOW QUALITY PROTEIN: heat shock 70 kDa protein IV-like [Strongylocentrotus purpuratus]	NA	28.8797	4.53207	3.4478	0.166201	1.25747	2.4147	9.60291	3.26347	0.0134712	1	up
EVM0010424	EVM0010424	EVM0010424.1	GO:0004806(triglyceride lipase activity);GO:0005576(extracellular region);GO:0005615(extracellular space);GO:0006629(lipid metabolic process);GO:0009791(post-embryonic development);GO:0016042(lipid catabolic process);GO:0016298(lipase activity);GO:0016787(hydrolase activity);GO:0030299(intestinal cholesterol absorption);GO:0046872(metal ion binding);GO:0052689(carboxylic ester hydrolase activity)…	00561(Glycerolipid metabolism)	K14073	EC:3.1.1.3	PREDICTED: pancreatic triacylglycerol lipase isoform X2 [Strongylocentrotus purpuratus]	NA	40.9099	7.75759	0.287063	0.0001	0.275943	1.64566	25.4745	4.67098	0.0140667	1	up
EVM0018465	EVM0018465	EVM0018465.1	GO:0006955(immune response);GO:0016021(integral component of membrane)	04145(Phagosome)	K06560	NA	PREDICTED: macrophage mannose receptor 1 [Strongylocentrotus purpuratus]	NA	9.04098	0.255493	0.171746	0.0001	0.151657	0.081853	40.53	5.34092	0.0142519	1	up
EVM0008155	EVM0008155	EVM0008155.2	GO:0005741(mitochondrial outer membrane);GO:0006810(transport);GO:0016021(integral component of membrane);GO:0090149(mitochondrial membrane fission);GO:1990613(mitochondrial membrane fusion)	NA	NA	NA	PREDICTED: solute carrier family 25 member 46 [Strongylocentrotus purpuratus]	NA	5.29875	1.5592	0.981433	17.079	8.07871	10.7715	0.218189	-2.19635	0.0143509	1	down
EVM0004027	EVM0004027	EVM0004027.1	GO:0003777(microtubule motor activity);GO:0005524(ATP binding);GO:0007018(microtubule-based movement);GO:0016887(ATPase activity);GO:0030286(dynein complex);GO:0097228(sperm principal piece)	NA	NA	NA	PREDICTED: dynein heavy chain 8, axonemal-like [Strongylocentrotus purpuratus]	NA	0.10185	0.341006	0.0001	0.0001	0.0001	0.0001	1476.52	10.528	0.0147302	1	up
EVM0020749	EVM0020749	EVM0020749.1	GO:0005385(zinc ion transmembrane transporter activity);GO:0005887(integral component of plasma membrane);GO:0006882(cellular zinc ion homeostasis);GO:0071578(zinc II ion transmembrane import)	04512(ECM-receptor interaction)	K19719	NA	PREDICTED: collagen alpha-1(I) chain [Strongylocentrotus purpuratus]	NA	0.014145	0.222668	5.6152	0.063085	0.365282	0.327103	7.74619	2.95349	0.0149129	1	up
EVM0010781	EVM0010781	EVM0010781.1	NA	NA	NA	NA	PREDICTED: glycolipid transfer protein domain-containing protein 2 [Strongylocentrotus purpuratus]	NA	207.584	63.4539	25.738	8.76103	30.0563	44.6571	3.5553	1.82997	0.0150127	1	up
EVM0011774	EVM0011774	EVM0011774.1	GO:0004553(hydrolase activity, hydrolyzing O-glycosyl compounds);GO:0005975(carbohydrate metabolic process);GO:0016021(integral component of membrane);GO:0030246(carbohydrate binding)	00052(Galactose metabolism);00500(Starch and sucrose metabolism)	K12047	EC:3.2.1.20;EC:3.2.1.3	PREDICTED: sucrase-isomaltase, intestinal [Strongylocentrotus purpuratus]	NA	1.3354	0.991472	2.24636	0.052228	0.0001	0.0001	87.2288	6.44673	0.0150727	1	up
EVM0007307	EVM0007307	EVM0007307.1	NA	NA	NA	NA		NA	67.3691	24.8939	103.925	0.0001	3.64676	15.2414	10.3868	3.37667	0.0152001	1	up
EVM0002949	EVM0002949	EVM0002949.1	GO:0005887(integral component of plasma membrane);GO:0006644(phospholipid metabolic process);GO:0007165(signal transduction);GO:0042577(lipid phosphatase activity);GO:0046839(phospholipid dephosphorylation)	NA	NA	NA	PREDICTED: uncharacterized protein LOC752765 [Strongylocentrotus purpuratus]	NA	0.0001	0.0001	0.0001	0.0001	3.65634	10.3123	2.14766e-05	-15.5069	0.0164581	1	down
EVM0002108	EVM0002108	EVM0002108.1	NA	NA	NA	NA	uncharacterized protein LOC110984787 isoform X1 [Acanthaster planci]	NA	0.0001	0.0001	0.0001	1.56021	5.37692	0.046809	4.29557e-05	-14.5068	0.0165609	1	down
EVM0001555	EVM0001555	EVM0001555.1	GO:0008422(beta-glucosidase activity);GO:1901657(glycosyl compound metabolic process)	00052(Galactose metabolism)	K01229	EC:3.2.1.108;EC:3.2.1.62	PREDICTED: lactase-like protein [Strongylocentrotus purpuratus]	NA	29.3446	4.42142	3.88779	0.0001	2.45095	1.49004	9.55414	3.25613	0.0168526	1	up
EVM0012890	EVM0012890	EVM0012890.1	NA	NA	NA	NA		NA	65.4976	53.7823	38.2322	6.97074	10.4948	0.82004	8.61398	3.10668	0.0171539	1	up
EVM0010485	EVM0010485	EVM0010485.1	GO:0006636(unsaturated fatty acid biosynthetic process);GO:0016213(linoleoyl-CoA desaturase activity);GO:0036109(alpha-linolenic acid metabolic process);GO:0043651(linoleic acid metabolic process)	00592(alpha-Linolenic acid metabolism);01040(Biosynthesis of unsaturated fatty acids)	K10226	EC:1.14.19.3	fatty acid desaturase C1 [Paracentrotus lividus]	NA	1.75458	0.386811	0.09142	8.77658	5.79613	4.24457	0.118658	-3.07512	0.0173548	1	down
EVM0012515	EVM0012515	EVM0012515.1	GO:0004062(aryl sulfotransferase activity);GO:0005829(cytosol);GO:0006068(ethanol catabolic process);GO:0006805(xenobiotic metabolic process);GO:0008146(sulfotransferase activity);GO:0008202(steroid metabolic process);GO:0009812(flavonoid metabolic process);GO:0018958(phenol-containing compound metabolic process);GO:0030855(epithelial cell differentiation);GO:0042403(thyroid hormone metabolic pro…	NA	NA	NA	PREDICTED: sulfotransferase 1A1 [Strongylocentrotus purpuratus]	NA	7.80026	0.0001	7.60357	0.0001	0.126081	0.0001	121.981	6.93052	0.0175811	1	up
EVM0006930	EVM0006930	EVM0006930.1	GO:0005887(integral component of plasma membrane);GO:0015175(neutral amino acid transmembrane transporter activity);GO:0015179(L-amino acid transmembrane transporter activity);GO:0015804(neutral amino acid transport);GO:1902475(L-alpha-amino acid transmembrane transport)	NA	NA	NA	PREDICTED: large neutral amino acids transporter small subunit 4 [Strongylocentrotus purpuratus]	NA	31.3017	1.27423	3.8604	8.70056	79.7837	96.0444	0.197456	-2.34039	0.0178844	1	down
EVM0016907	EVM0016907	EVM0016907.1	GO:0001501(skeletal system development);GO:0005201(extracellular matrix structural constituent);GO:0005509(calcium ion binding);GO:0005540(hyaluronic acid binding);GO:0007155(cell adhesion);GO:0007417(central nervous system development)	NA	NA	NA	PREDICTED: echinoidin [Strongylocentrotus purpuratus]	NA	0.0001	0.913707	0.0001	0.0001	9.72423	228.28	0.00383988	-8.02472	0.0179143	1	down
EVM0015560	EVM0015560	EVM0015560.1	NA	NA	NA	NA	PREDICTED: uncharacterized protein LOC589771 [Strongylocentrotus purpuratus]	NA	9.0522	17.7058	2.39453	0.0001	0.0001	0.92657	31.456	4.97526	0.0179706	1	up
EVM0009767	EVM0009767	EVM0009767.1	GO:0005737(cytoplasm);GO:0005829(cytosol);GO:0008270(zinc ion binding);GO:0016235(aggresome);GO:0016740(transferase activity);GO:0042802(identical protein binding);GO:0070201(regulation of establishment of protein localization)	NA	NA	NA	PREDICTED: tripartite motif containing 13-like [Strongylocentrotus purpuratus]	NA	0.0001	0.0001	0.0001	1.66603	2.3662	0.607148	6.46638e-05	-13.9167	0.0181667	1	down
EVM0004340	EVM0004340	EVM0004340.1	GO:0005887(integral component of plasma membrane);GO:0015293(symporter activity)	NA	NA	NA	PREDICTED: sodium/glucose cotransporter 4 [Strongylocentrotus purpuratus]	NA	0.792641	0.212342	0.924757	0.0001	0.0001	0.0001	6432.47	12.6512	0.018182	1	up
EVM0017849	EVM0017849	EVM0017849.1	GO:0005654(nucleoplasm);GO:0005747(mitochondrial respiratory chain complex I)	00190(Oxidative phosphorylation)	K03962	NA	PREDICTED: NADH dehydrogenase [ubiquinone] 1 beta subcomplex subunit 6-like [Strongylocentrotus purpuratus]	NA	250.608	91.2212	187.585	31.6961	80.3497	116.845	2.31295	1.20974	0.0183544	1	up
EVM0003980	EVM0003980	EVM0003980.3	NA	NA	NA	NA	PREDICTED: microtubule-associated protein 1B isoform X1 [Strongylocentrotus purpuratus]	NA	21.21	6.4401	6.73575	17.2199	129.2	50.7519	0.174396	-2.51956	0.018443	1	down
EVM0001762	EVM0001762	EVM0001762.1	NA	NA	NA	NA	PREDICTED: serine/arginine repetitive matrix protein 2-like [Strongylocentrotus purpuratus]	NA	5.07226	0.132511	0.043312	0.628864	28.1959	17.337	0.113689	-3.13684	0.0187883	1	down
EVM0018708	EVM0018708	EVM0018708.1	GO:0070492(oligosaccharide binding)	NA	NA	NA	PREDICTED: G-protein coupled receptor 126 [Strongylocentrotus purpuratus]	NA	4.87827	0.177368	0.660608	0.709081	22.2274	28.8411	0.1104	-3.17919	0.0191395	1	down
EVM0020809	EVM0020809	EVM0020809.4	GO:0005262(calcium channel activity);GO:0016020(membrane);GO:0050982(detection of mechanical stimulus)	NA	NA	NA	receptor for egg jelly 3 precursor [Strongylocentrotus purpuratus]	NA	0.224212	0.40864	0.0001	0.0001	0.0001	0.0001	2109.84	11.0429	0.0193284	1	up
EVM0000304	EVM0000304	EVM0000304.1	GO:0005615(extracellular space);GO:0008201(heparin binding);GO:0035385(Roundabout signaling pathway);GO:0048495(Roundabout binding);GO:0048846(axon extension involved in axon guidance);GO:0050770(regulation of axonogenesis)	NA	NA	NA	PREDICTED: uncharacterized protein LOC100888644 [Strongylocentrotus purpuratus]	NA	25.7138	1.0131	1.80475	1.48293	66.5613	133.527	0.141546	-2.82066	0.0193475	1	down
EVM0004068	EVM0004068	EVM0004068.1	GO:0007155(cell adhesion);GO:0016020(membrane);GO:0016021(integral component of membrane);GO:0030097(hemopoiesis);GO:0030246(carbohydrate binding);GO:0035701(hematopoietic stem cell migration);GO:0097241(hematopoietic stem cell migration to bone marrow)	NA	NA	NA	PREDICTED: sushi, von Willebrand factor type A, EGF and pentraxin domain-containing protein 1-like [Strongylocentrotus purpuratus]	NA	50.2563	1.0705	3.4423	1.01935	189.394	238.759	0.127616	-2.97012	0.0195856	1	down
EVM0002276	EVM0002276	EVM0002276.2	GO:0005739(mitochondrion);GO:0006783(heme biosynthetic process);GO:0009396(folic acid-containing compound biosynthetic process);GO:0030272(5-formyltetrahydrofolate cyclo-ligase activity);GO:0032780(negative regulation of ATPase activity);GO:0035999(tetrahydrofolate interconversion);GO:0042030(ATPase inhibitor activity);GO:0051117(ATPase binding)	NA	NA	NA	PREDICTED: ATPase inhibitor, mitochondrial [Strongylocentrotus purpuratus]	NA	256.333	122.5	112.235	49.7025	77.0945	33.6233	3.06114	1.61407	0.0201202	1	up
EVM0005973	EVM0005973	EVM0005973.1	NA	NA	NA	NA		NA	0.0001	0.0001	0.0001	0.0001	8.9542	0.617597	3.13417e-05	-14.9616	0.0203996	1	down
EVM0020327	EVM0020327	EVM0020327.1	GO:0005750(mitochondrial respiratory chain complex III);GO:0006122(mitochondrial electron transport, ubiquinol to cytochrome c);GO:0008121(ubiquinol-cytochrome-c reductase activity);GO:0009060(aerobic respiration);GO:0034551(mitochondrial respiratory chain complex III assembly)	00190(Oxidative phosphorylation)	K00417	NA	PREDICTED: cytochrome b-c1 complex subunit 7 [Strongylocentrotus purpuratus]	NA	417.069	66.9096	190.723	23.5073	84.7321	125.424	2.8875	1.52982	0.0204342	1	up
EVM0015792	EVM0015792	EVM0015792.1	NA	NA	NA	NA	PREDICTED: filamin A-interacting protein 1-like isoform X1 [Strongylocentrotus purpuratus]	NA	31.5549	11.8707	7.21039	16.1957	134.891	157.643	0.164014	-2.60811	0.0205221	1	down
EVM0013887	EVM0013887	EVM0013887.1	GO:0003924(GTPase activity);GO:0005200(structural constituent of cytoskeleton);GO:0005525(GTP binding);GO:0005634(nucleus);GO:0005881(cytoplasmic microtubule);GO:0007017(microtubule-based process);GO:0036464(cytoplasmic ribonucleoprotein granule);GO:0043209(myelin sheath);GO:0055037(recycling endosome);GO:0070062(extracellular exosome)	04145(Phagosome);04210(Apoptosis);04530(Tight junction);04540(Gap junction)	K07374	NA	Tubulin alpha-1B chain [Scophthalmus maximus]	NA	2.87075	1.06038	1.39491	0.057809	0.0001	0.0001	91.8139	6.52064	0.0205634	1	up
EVM0006496	EVM0006496	EVM0006496.1	GO:0005085(guanyl-nucleotide exchange factor activity);GO:0005851(eukaryotic translation initiation factor 2B complex);GO:0006446(regulation of translational initiation);GO:0019509(L-methionine salvage from methylthioadenosine);GO:0046523(S-methyl-5-thioribose-1-phosphate isomerase activity)	NA	NA	NA	PREDICTED: uncharacterized protein LOC100893251 [Strongylocentrotus purpuratus]	NA	0.0001	0.0001	0.0001	1.39169	1.41471	0.0001	0.000106894	-13.1915	0.0205688	1	down
EVM0004106	EVM0004106	EVM0004106.1	NA	NA	NA	NA	PREDICTED: uncharacterized protein LOC100892849 [Strongylocentrotus purpuratus]	NA	3.03916	0.152352	0.108525	0.554557	20.7385	14.9925	0.0909464	-3.45884	0.0206455	1	down
EVM0021644	EVM0021644	EVM0021644.1	GO:0004000(adenosine deaminase activity);GO:0005615(extracellular space);GO:0005829(cytosol);GO:0006154(adenosine catabolic process);GO:0008083(growth factor activity);GO:0043103(hypoxanthine salvage);GO:0046103(inosine biosynthetic process)	00230(Purine metabolism)	K19572	EC:3.5.4.4	PREDICTED: adenosine deaminase AGSA isoform X1 [Strongylocentrotus purpuratus]	NA	17.1019	1.16426	1.06491	1.03405	49.2943	98.3886	0.129985	-2.94358	0.0207249	1	down
EVM0004855	EVM0004855	EVM0004855.2	GO:0004731(purine-nucleoside phosphorylase activity);GO:0005737(cytoplasm);GO:0043101(purine-containing compound salvage)	NA	NA	NA	PREDICTED: uncharacterized protein LOC756386 isoform X1 [Strongylocentrotus purpuratus]	NA	0.847525	0.281076	0.48901	4.36357	6.37209	2.52706	0.121967	-3.03544	0.0208605	1	down
EVM0006419	EVM0006419	EVM0006419.1	NA	NA	NA	NA	PREDICTED: uncharacterized protein LOC100891165 isoform X2 [Strongylocentrotus purpuratus]	NA	0.0001	0.0001	0.0001	0.0001	11.8956	14.1141	1.15341e-05	-16.4037	0.0210643	1	down
EVM0003524	EVM0003524	EVM0003524.1	GO:0004197(cysteine-type endopeptidase activity);GO:0005615(extracellular space);GO:0005764(lysosome);GO:0051603(proteolysis involved in cellular protein catabolic process)	04145(Phagosome);04142(Lysosome);04140(Autophagy - animal)	K01365	EC:3.4.22.15	PREDICTED: cysteine proteinase 5-like [Strongylocentrotus purpuratus]	NA	0.0001	0.0001	0.0001	3.2027	0.0001	26.1649	1.02153e-05	-16.5789	0.021221	1	down
EVM0014067	EVM0014067	EVM0014067.1	GO:0005215(transporter activity);GO:0016021(integral component of membrane);GO:0034220(ion transmembrane transport)	NA	NA	NA	PREDICTED: monocarboxylate transporter 10-like [Strongylocentrotus purpuratus]	NA	0.871508	0.332837	1.27527	0.0001	0.0001	0.0001	8265.38	13.0129	0.0216246	1	up
EVM0005783	EVM0005783	EVM0005783.1	GO:0016020(membrane);GO:0016021(integral component of membrane);GO:0016740(transferase activity)	00480(Glutathione metabolism);00980(Metabolism of xenobiotics by cytochrome P450);00982(Drug metabolism - cytochrome P450);00983(Drug metabolism - other enzymes)	K00799	EC:2.5.1.18	PREDICTED: microsomal glutathione S-transferase 1-like [Strongylocentrotus purpuratus]	NA	1.17194	0.0001	0.386182	6.26427	19.4933	46.5623	0.0215463	-5.53642	0.0226461	1	down
EVM0005770	EVM0005770	EVM0005770.1	NA	NA	NA	NA		NA	17.8069	1.55617	3.87619	0.0001	0.056539	0.605153	35.1157	5.13404	0.022803	1	up
EVM0014753	EVM0014753	EVM0014753.1	GO:0005887(integral component of plasma membrane);GO:0015293(symporter activity)	NA	NA	NA	PREDICTED: sodium/glucose cotransporter 4 isoform X1 [Strongylocentrotus purpuratus]	NA	12.8664	2.08417	1.73505	0.0001	0.816469	0.954466	9.4214	3.23594	0.0228554	1	up
EVM0004802	EVM0004802	EVM0004802.1	GO:0005615(extracellular space);GO:0005887(integral component of plasma membrane);GO:0007158(neuron cell-cell adhesion);GO:0007416(synapse assembly);GO:0009986(cell surface);GO:0042043(neurexin family protein binding);GO:0045202(synapse);GO:0050804(modulation of chemical synaptic transmission);GO:0052689(carboxylic ester hydrolase activity)	NA	NA	NA	PREDICTED: cholinesterase 1 [Strongylocentrotus purpuratus]	NA	21.631	3.18803	0.154407	0.0001	0.998012	0.448742	17.2605	4.1094	0.0228619	1	up
EVM0001685	EVM0001685	EVM0001685.1	NA	NA	NA	NA	PREDICTED: uncharacterized protein LOC107663899 [Sinocyclocheilus anshuiensis]	NA	0.0001	0.0001	0.0001	4.21956	0.0001	1.54112	5.20763e-05	-14.229	0.0229846	1	down
EVM0016768	EVM0016768	EVM0016768.1	NA	NA	NA	NA	PREDICTED: uncharacterized protein LOC576240 [Strongylocentrotus purpuratus]	NA	0.0001	0.0001	0.0001	0.80415	0.400557	1.18567	0.000125503	-12.96	0.0232552	1	down
EVM0009819	EVM0009819	EVM0009819.1	GO:0005634(nucleus);GO:0016035(zeta DNA polymerase complex);GO:0042276(error-prone translesion synthesis)	04060(Cytokine-cytokine receptor interaction)	K22679	NA	PREDICTED: RNA-directed DNA polymerase from mobile element jockey-like, partial [Strongylocentrotus purpuratus]	NA	0.0001	0.0001	0.0001	0.0001	2.13736	1.86637	7.49282e-05	-13.7041	0.0234363	1	down
EVM0014327	EVM0014327	EVM0014327.1	NA	NA	NA	NA	PREDICTED: uncharacterized protein LOC105445182 [Strongylocentrotus purpuratus]	NA	0.0001	0.0001	0.0001	0.0001	6.03248	3.25275	3.2309e-05	-14.9177	0.0237915	1	down
EVM0015437	EVM0015437	EVM0015437.3	NA	NA	NA	NA	PREDICTED: uncharacterized protein LOC100893428 [Strongylocentrotus purpuratus]	NA	33.6001	2.14893	2.75457	0.0001	1.59973	1.02323	14.6789	3.87567	0.0243617	1	up
EVM0008428	EVM0008428	EVM0008428.1	NA	NA	NA	NA	PREDICTED: uncharacterized protein LOC100891319 [Strongylocentrotus purpuratus]	NA	0.0001	0.0001	0.0001	0.0001	4.2796	4.52246	3.40825e-05	-14.8406	0.0244912	1	down
EVM0001033	EVM0001033	EVM0001033.1	GO:0000978(RNA polymerase II proximal promoter sequence-specific DNA binding);GO:0003700(DNA binding transcription factor activity);GO:0005634(nucleus);GO:0006357(regulation of transcription by RNA polymerase II)	NA	NA	NA	PREDICTED: toll-like receptor 7 [Strongylocentrotus purpuratus]	NA	22.9195	1.25497	0.884773	3.834	54.0497	81.6901	0.179541	-2.47761	0.0245322	1	down
EVM0005003	EVM0005003	EVM0005003.1	GO:0003682(chromatin binding);GO:0005509(calcium ion binding)	NA	NA	NA	PREDICTED: sushi, von Willebrand factor type A, EGF and pentraxin domain-containing protein 1 [Strongylocentrotus purpuratus]	NA	83.5377	3.27908	1.45613	1.63615	297.249	321.087	0.142382	-2.81216	0.0252185	1	down
EVM0011179	EVM0011179	EVM0011179.1	NA	NA	NA	NA	PREDICTED: uncharacterized protein LOC105438440 [Strongylocentrotus purpuratus]	NA	0.0001	0.0001	0.0001	0.0001	4.97519	0.976088	5.04085e-05	-14.276	0.0258052	1	down
EVM0009760	EVM0009760	EVM0009760.1	GO:0003779(actin binding);GO:0005509(calcium ion binding);GO:0008017(microtubule binding);GO:0009798(axis specification);GO:0060832(oocyte animal/vegetal axis specification)	NA	NA	NA	PREDICTED: nesprin-1 [Strongylocentrotus purpuratus]	NA	2.29813	0.326649	0.222112	0.43942	9.99781	5.27334	0.181209	-2.46428	0.0260903	1	down
EVM0004334	EVM0004334	EVM0004334.1	GO:0004303(estradiol 17-beta-dehydrogenase activity);GO:0004745(retinol dehydrogenase activity);GO:0005737(cytoplasm);GO:0006703(estrogen biosynthetic process);GO:0007601(visual perception);GO:0042572(retinol metabolic process);GO:0055114(oxidation-reduction process)	00830(Retinol metabolism)	K11150	EC:1.1.1.-	PREDICTED: retinol dehydrogenase 8 [Strongylocentrotus purpuratus]	NA	0.0001	0.0001	0.0001	0.0001	6.32683	7.12738	2.22977e-05	-15.4527	0.0261515	1	down
EVM0022896	EVM0022896	EVM0022896.6	GO:0007632(visual behavior);GO:0009611(response to wounding);GO:0009986(cell surface);GO:0010259(multicellular organism aging);GO:0015501(glutamate:sodium symporter activity);GO:0016021(integral component of membrane);GO:0017153(sodium:dicarboxylate symporter activity);GO:0021537(telencephalon development);GO:0030534(adult behavior);GO:0030673(axolemma);GO:0031668(cellular response to extracellul…	NA	NA	NA	PREDICTED: excitatory amino acid transporter [Strongylocentrotus purpuratus]	NA	0.681776	0.0001	0.100594	0.48114	10.8603	4.5507	0.0492362	-4.34414	0.0262266	1	down
EVM0005541	EVM0005541	EVM0005541.1	GO:0005634(nucleus);GO:0005813(centrosome);GO:0007017(microtubule-based process);GO:0016020(membrane);GO:0016459(myosin complex);GO:0030286(dynein complex)	NA	NA	NA	PREDICTED: uncharacterized protein LOC592722 [Strongylocentrotus purpuratus]	NA	65.0151	29.8987	15.6743	1.26755	7.34669	3.89085	8.84344	3.14461	0.0266415	1	up
EVM0013324	EVM0013324	EVM0013324.6	GO:0005737(cytoplasm);GO:0009409(response to cold)	03018(RNA degradation)	K04077	NA	PREDICTED: 60 kDa heat shock protein, mitochondrial [Strongylocentrotus purpuratus]	NA	92.3404	20.5476	17.2995	3.03939	26.5771	22.1347	2.51564	1.33093	0.0268186	1	up
EVM0022556	EVM0022556	EVM0022556.1	GO:0005215(transporter activity);GO:0016021(integral component of membrane);GO:0034220(ion transmembrane transport)	NA	NA	NA	PREDICTED: monocarboxylate transporter 2 isoform X1 [Strongylocentrotus purpuratus]	NA	16.8834	4.09423	6.4089	37.1069	31.5707	37.2773	0.258474	-1.95191	0.0269138	1	down
EVM0021248	EVM0021248	EVM0021248.13	GO:0043209(myelin sheath)	NA	NA	NA	PREDICTED: LOW QUALITY PROTEIN: stress-induced-phosphoprotein 1 [Strongylocentrotus purpuratus]	NA	78.9995	17.5698	34.072	10.8836	18.1751	15.1497	2.95513	1.56322	0.0271318	1	up
EVM0006926	EVM0006926	EVM0006926.1	NA	NA	NA	NA		NA	2.46702	2.87574	2.88769	0.0001	0.262217	0.0001	31.364	4.97104	0.0274124	1	up
EVM0002065	EVM0002065	EVM0002065.2	NA	NA	NA	NA	PREDICTED: uncharacterized protein LOC752541 [Strongylocentrotus purpuratus]	NA	12.7533	3.11982	21.3495	28.2332	581.461	4.93243	0.0605613	-4.04546	0.0275847	1	down
EVM0018137	EVM0018137	EVM0018137.1	GO:0005750(mitochondrial respiratory chain complex III);GO:0006122(mitochondrial electron transport, ubiquinol to cytochrome c);GO:0009055(electron transfer activity);GO:0020037(heme binding);GO:0042776(mitochondrial ATP synthesis coupled proton transport);GO:0045153(electron transporter, transferring electrons within CoQH2-cytochrome c reductase complex activity);GO:0045155(electron transporter,…	00190(Oxidative phosphorylation)	K00413	NA	PREDICTED: cytochrome c1, heme protein, mitochondrial [Strongylocentrotus purpuratus]	NA	131.999	66.8571	53.6275	19.6117	44.6637	48.0661	2.24746	1.1683	0.0278689	1	up
EVM0018339	EVM0018339	EVM0018339.1	GO:0001501(skeletal system development);GO:0001756(somitogenesis);GO:0001944(vasculature development);GO:0001968(fibronectin binding);GO:0002042(cell migration involved in sprouting angiogenesis);GO:0002089(lens morphogenesis in camera-type eye);GO:0007155(cell adhesion);GO:0007229(integrin-mediated signaling pathway);GO:0008305(integrin complex);GO:0016020(membrane);GO:0016021(integral component…	04512(ECM-receptor interaction)	K06584	NA	PREDICTED: integrin alpha-8 [Strongylocentrotus purpuratus]	NA	20.1782	0.0001	0.0001	0.497802	74.46	338.177	0.0488423	-4.35572	0.0281151	1	down
EVM0006373	EVM0006373	EVM0006373.1	GO:0004930(G-protein coupled receptor activity);GO:0005887(integral component of plasma membrane);GO:0007166(cell surface receptor signaling pathway);GO:0007186(G-protein coupled receptor signaling pathway)	NA	NA	NA	PREDICTED: peptidase inhibitor 16 [Strongylocentrotus purpuratus]	NA	0.0001	0.0001	0.0001	0.0001	11.1579	5.01747	1.85466e-05	-15.7185	0.0282563	1	down
EVM0005788	EVM0005788	EVM0005788.1	GO:0004252(serine-type endopeptidase activity)	NA	NA	NA	PREDICTED: cuticle-degrading protease [Strongylocentrotus purpuratus]	NA	1.99202	7.23695	0.189769	0.0001	0.0001	0.29305	32.1184	5.00533	0.028302	1	up
EVM0010308	EVM0010308	EVM0010308.1	GO:0005096(GTPase activator activity);GO:0043547(positive regulation of GTPase activity);GO:0051056(regulation of small GTPase mediated signal transduction)	04015(Rap1 signaling pathway)	K17703	NA	PREDICTED: LOW QUALITY PROTEIN: GTPase-activating Rap/Ran-GAP domain-like protein 3 [Strongylocentrotus purpuratus]	NA	13.9056	0.0001	0.512744	0.375461	86.7982	91.2913	0.0807914	-3.62965	0.0284466	1	down
EVM0007004	EVM0007004	EVM0007004.1	GO:0004930(G-protein coupled receptor activity);GO:0016021(integral component of membrane);GO:0017147(Wnt-protein binding);GO:0035567(non-canonical Wnt signaling pathway);GO:0042813(Wnt-activated receptor activity);GO:0060070(canonical Wnt signaling pathway)	04310(Wnt signaling pathway);04150(mTOR signaling pathway);04916(Melanogenesis)	K02432	NA	secreted frizzled-related protein precursor [Strongylocentrotus purpuratus]	NA	26.396	4.11069	3.67246	0.251061	51.2466	273.482	0.105173	-3.24916	0.028724	1	down
EVM0006379	EVM0006379	EVM0006379.1	NA	04624(Toll and Imd signaling pathway)	K20692	NA	PREDICTED: beta 1,3-glucanase isoform X1 [Strongylocentrotus purpuratus]	NA	22.8723	0.921686	1.19037	0.0001	0.617308	0.0001	40.46	5.33843	0.0288785	1	up
EVM0004572	EVM0004572	EVM0004572.1	NA	NA	NA	NA	PREDICTED: uncharacterized protein LOC593818 [Strongylocentrotus purpuratus]	NA	33.7395	12.2516	11.0513	5.29821	5.39003	5.5065	3.52228	1.81651	0.0289007	1	up
EVM0012951	EVM0012951	EVM0012951.1	NA	00601(Glycosphingolipid biosynthesis - lacto and neolacto series)	K03766	EC:2.4.1.206	PREDICTED: uncharacterized protein LOC100889868 [Strongylocentrotus purpuratus]	NA	13.6527	1.90485	0.485983	0.837165	40.2443	82.0504	0.130296	-2.94014	0.0294472	1	down
EVM0018521	EVM0018521	EVM0018521.1	GO:0004842(ubiquitin-protein transferase activity);GO:0030014(CCR4-NOT complex)	NA	NA	NA	PREDICTED: ankyrin-2 [Strongylocentrotus purpuratus]	NA	0.719297	0.0001	0.368067	0.282547	23.1202	22.5875	0.0236455	-5.40229	0.0296721	1	down
EVM0001972	EVM0001972	EVM0001972.2	NA	NA	NA	NA	PREDICTED: uncharacterized protein LOC575348 [Strongylocentrotus purpuratus]	NA	2.92751	1.24989	3.51976	15.3703	16.9159	20.3855	0.146135	-2.77463	0.029818	1	down
EVM0007877	EVM0007877	EVM0007877.1	GO:0005509(calcium ion binding)	NA	NA	NA	PREDICTED: proteinase R [Strongylocentrotus purpuratus]	NA	42.1113	13.8583	0.0001	0.0001	0.0001	0.815338	68.6292	6.10075	0.0301557	1	up
EVM0007287	EVM0007287	EVM0007287.1	GO:0005515(protein binding);GO:0005789(endoplasmic reticulum membrane);GO:0005886(plasma membrane);GO:0016021(integral component of membrane);GO:0051480(regulation of cytosolic calcium ion concentration);GO:1990034(calcium ion export across plasma membrane)	NA	NA	NA	PREDICTED: solute carrier family 35 member G1-like [Strongylocentrotus purpuratus]	NA	0.0001	0.0001	0.0001	0.0001	1.82748	6.63131	3.54657e-05	-14.7832	0.0304487	1	down
EVM0010107	EVM0010107	EVM0010107.1	NA	NA	NA	NA	PREDICTED: flocculation protein FLO11 [Strongylocentrotus purpuratus]	NA	61.2577	2.74335	2.43482	2.30855	271.331	137.723	0.161502	-2.63037	0.0305149	1	down
EVM0015032	EVM0015032	EVM0015032.1	GO:0004725(protein tyrosine phosphatase activity);GO:0016021(integral component of membrane);GO:0035335(peptidyl-tyrosine dephosphorylation)	NA	NA	NA	PREDICTED: receptor-type tyrosine-protein phosphatase beta isoform X1 [Strongylocentrotus purpuratus]	NA	0.067423	0.0001	0.0001	0.0001	2.90733	2.29774	0.0129915	-6.26629	0.030751	1	down
EVM0021900	EVM0021900	EVM0021900.1	NA	NA	NA	NA	PREDICTED: uncharacterized protein LOC100890531 [Strongylocentrotus purpuratus]	NA	23.98	14.3191	21.8791	16.0793	189.396	323.677	0.113726	-3.13637	0.0313	1	down
EVM0000921	EVM0000921	EVM0000921.1	GO:0004672(protein kinase activity);GO:0004674(protein serine/threonine kinase activity);GO:0005515(protein binding);GO:0005524(ATP binding);GO:0005737(cytoplasm);GO:0005765(lysosomal membrane);GO:0005795(Golgi stack);GO:0006914(autophagy);GO:0007528(neuromuscular junction development);GO:0008088(axo-dendritic transport);GO:0009267(cellular response to starvation);GO:0017137(Rab GTPase binding);G…	03013(RNA transport)	K14304	NA	PREDICTED: leucine-rich repeat serine/threonine-protein kinase 1 [Strongylocentrotus purpuratus]	NA	1.37059	0.074229	0.088667	0.0001	12.7683	10.2483	0.0666248	-3.9078	0.0313177	1	down
EVM0006018	EVM0006018	EVM0006018.1	GO:0003824(catalytic activity);GO:0005975(carbohydrate metabolic process);GO:0016020(membrane);GO:0016021(integral component of membrane)	NA	NA	NA	PREDICTED: neutral and basic amino acid transport protein rBAT [Strongylocentrotus purpuratus]	NA	14.4451	5.56284	1.98441	0.0001	0.890074	1.94674	7.7522	2.95461	0.0314937	1	up
EVM0021577	EVM0021577	EVM0021577.4	GO:0000166(nucleotide binding);GO:0005524(ATP binding);GO:0005783(endoplasmic reticulum);GO:0005788(endoplasmic reticulum lumen)	04141(Protein processing in endoplasmic reticulum)	K09486	NA	PREDICTED: hypoxia up-regulated protein 1 [Strongylocentrotus purpuratus]	NA	19.8997	15.7299	0.843607	2.83855	3.95499	2.65471	3.86031	1.94872	0.0315303	1	up
EVM0015464	EVM0015464	EVM0015464.1	GO:0016020(membrane);GO:0016021(integral component of membrane);GO:0016491(oxidoreductase activity);GO:0055114(oxidation-reduction process)	00260(Glycine, serine and threonine metabolism);00330(Arginine and proline metabolism);00340(Histidine metabolism);00350(Tyrosine metabolism);00360(Phenylalanine metabolism);00380(Tryptophan metabolism);00982(Drug metabolism - cytochrome P450)	K00274	EC:1.4.3.4	PREDICTED: probable flavin-containing monoamine oxidase A isoform X1 [Strongylocentrotus purpuratus]	NA	10.2316	0.639175	6.48988	0.458206	2.66296	1.19278	4.02432	2.00874	0.0317091	1	up
EVM0003024	EVM0003024	EVM0003024.1	NA	NA	NA	NA	PREDICTED: uncharacterized protein LOC105440166 [Strongylocentrotus purpuratus]	NA	0.034191	0.0001	9.3936	0.0001	0.540794	0.0001	17.427	4.12325	0.0317597	1	up
EVM0003295	EVM0003295	EVM0003295.1	GO:0004930(G-protein coupled receptor activity);GO:0005887(integral component of plasma membrane);GO:0032870(cellular response to hormone stimulus);GO:0042277(peptide binding);GO:1901652(response to peptide)	NA	NA	NA	PREDICTED: alpha-2Da adrenergic receptor [Strongylocentrotus purpuratus]	NA	25.4856	27.3734	2.14157	2.76762	8.42422	2.58779	3.99143	1.99691	0.032221	1	up
EVM0000955	EVM0000955	EVM0000955.2	GO:0004252(serine-type endopeptidase activity);GO:0006508(proteolysis);GO:0008233(peptidase activity);GO:0008236(serine-type peptidase activity);GO:0016787(hydrolase activity)	NA	NA	NA	PREDICTED: trypsin-1-like [Strongylocentrotus purpuratus]	NA	20.1313	1.27337	1.31631	0.0001	0.790671	1.25317	11.1163	3.4746	0.032358	1	up
EVM0002515	EVM0002515	EVM0002515.1	NA	NA	NA	NA	PREDICTED: uncharacterized protein LOC100893338 [Strongylocentrotus purpuratus]	NA	7.3371	1.26251	1.90145	0.0001	0.0001	0.204006	51.4239	5.68437	0.0329168	1	up
EVM0023054	EVM0023054	EVM0023054.1	GO:0002221(pattern recognition receptor signaling pathway);GO:0005044(scavenger receptor activity);GO:0005515(protein binding);GO:0005576(extracellular region);GO:0005615(extracellular space);GO:0005737(cytoplasm);GO:0006898(receptor-mediated endocytosis);GO:0007275(multicellular organism development);GO:0008329(signaling pattern recognition receptor activity);GO:0015031(protein transport);GO:001…	04970(Salivary secretion)	K13912	NA	PREDICTED: deleted in malignant brain tumors 1 protein-like isoform X6 [Strongylocentrotus purpuratus]	NA	2.15867	0.0001	0.512861	0.102543	11.175	28.1255	0.0678027	-3.88251	0.0333994	1	down
EVM0020412	EVM0020412	EVM0020412.1	GO:0005576(extracellular region);GO:0008150(biological_process);GO:0051424(corticotropin-releasing hormone binding)	NA	NA	NA	PREDICTED: corticotropin-releasing factor-binding protein [Strongylocentrotus purpuratus]	NA	35.977	13.2444	12.0917	49.5197	102.862	102.179	0.240859	-2.05374	0.0335607	1	down
EVM0017617	EVM0017617	EVM0017617.1	GO:0003990(acetylcholinesterase activity);GO:0005615(extracellular space);GO:0006581(acetylcholine catabolic process);GO:0031594(neuromuscular junction)	00564(Glycerophospholipid metabolism)	K01049	EC:3.1.1.7	PREDICTED: uncharacterized protein LOC583569 [Strongylocentrotus purpuratus]	NA	14.4577	2.63342	7.8442	0.984445	2.54143	2.50057	4.13766	2.04881	0.0337612	1	up
EVM0018734	EVM0018734	EVM0018734.1	GO:0005768(endosome);GO:0030512(negative regulation of transforming growth factor beta receptor signaling pathway);GO:0031295(T cell costimulation);GO:0031623(receptor internalization);GO:0045121(membrane raft)	04144(Endocytosis)	K06278	NA	PREDICTED: caveolin-1 [Strongylocentrotus purpuratus]	NA	112.205	1.76792	4.10879	0.178504	3.37571	5.05022	13.7233	3.77856	0.0339162	1	up
EVM0013326	EVM0013326	EVM0013326.1	GO:0070062(extracellular exosome)	04120(Ubiquitin mediated proteolysis);03420(Nucleotide excision repair)	K10609	NA	PREDICTED: uncharacterized protein LOC105441784 [Strongylocentrotus purpuratus]	NA	55.4837	1.07906	1.27563	1.95176	221.18	119.736	0.16869	-2.56755	0.0340658	1	down
EVM0000934	EVM0000934	EVM0000934.1	GO:0008028(monocarboxylic acid transmembrane transporter activity);GO:0016021(integral component of membrane)	NA	NA	NA	PREDICTED: uncharacterized protein LOC105440464 [Strongylocentrotus purpuratus]	NA	0.0001	0.0001	0.0001	0.753452	0.870159	0.266487	0.000158722	-12.6212	0.0340895	1	down
EVM0007440	EVM0007440	EVM0007440.1	NA	NA	NA	NA	PREDICTED: transmembrane protein 79-like [Strongylocentrotus purpuratus]	NA	9.70563	5.22755	0.787999	0.0001	0.394446	0.075282	33.4616	5.06443	0.0341518	1	up
EVM0016454	EVM0016454	EVM0016454.1	GO:0005887(integral component of plasma membrane);GO:0006828(manganese ion transport);GO:0015279(store-operated calcium channel activity);GO:0051480(regulation of cytosolic calcium ion concentration)	NA	NA	NA	PREDICTED: short transient receptor potential channel 3 [Strongylocentrotus purpuratus]	NA	0.081286	0.0001	0.0001	0.0001	3.72728	4.06104	0.0104625	-6.57864	0.0342192	1	down
EVM0008988	EVM0008988	EVM0008988.2	GO:0005509(calcium ion binding);GO:0005886(plasma membrane);GO:0005929(cilium);GO:0006897(endocytosis);GO:0007155(cell adhesion);GO:0007156(homophilic cell adhesion via plasma membrane adhesion molecules);GO:0007605(sensory perception of sound);GO:0007626(locomotory behavior);GO:0016020(membrane);GO:0016021(integral component of membrane);GO:0030030(cell projection organization);GO:0032420(stereo…	NA	NA	NA	PREDICTED: cadherin-23 [Strongylocentrotus purpuratus]	NA	4.71411	0.549238	0.261983	0.062124	0.350227	0.08549	11.0986	3.4723	0.0343352	1	up
EVM0020671	EVM0020671	EVM0020671.1	NA	NA	NA	NA	PREDICTED: uncharacterized protein ZK643.5-like [Strongylocentrotus purpuratus]	NA	12.0322	0.0001	3.48014	0.0001	0.0001	0.0001	51708.1	15.6581	0.0345336	1	up
EVM0018154	EVM0018154	EVM0018154.1	GO:0000785(chromatin);GO:0000976(transcription regulatory region sequence-specific DNA binding);GO:0003682(chromatin binding);GO:0005677(chromatin silencing complex);GO:0006342(chromatin silencing);GO:0031507(heterochromatin assembly)	NA	NA	NA	PREDICTED: uncharacterized protein LOC100893121 [Strongylocentrotus purpuratus]	NA	18.9298	1.30317	0.210729	1.33446	66.2749	67.7647	0.151016	-2.72722	0.0347632	1	down
EVM0022338	EVM0022338	EVM0022338.12	GO:0003682(chromatin binding);GO:0005665(DNA-directed RNA polymerase II, core complex);GO:0010923(negative regulation of phosphatase activity);GO:0019212(phosphatase inhibitor activity)	04140(Autophagy - animal)	K21247	NA	PREDICTED: tumor protein p53-inducible nuclear protein 2 [Strongylocentrotus purpuratus]	NA	3.41787	1.5809	2.04176	8.72949	19.1861	9.6884	0.187228	-2.41713	0.0347852	1	down
EVM0008101	EVM0008101	EVM0008101.1	GO:0007154(cell communication);GO:0016020(membrane)	NA	NA	NA	PREDICTED: soluble scavenger receptor cysteine-rich domain-containing protein SSC5D isoform X1 [Strongylocentrotus purpuratus]	NA	1.87416	0.411861	4.85664	0.287341	0.314039	0.167394	9.29097	3.21583	0.0348066	1	up
EVM0001973	EVM0001973	EVM0001973.1	GO:0005886(plasma membrane);GO:0017147(Wnt-protein binding);GO:0042813(Wnt-activated receptor activity);GO:0043235(receptor complex);GO:0044332(Wnt signaling pathway involved in dorsal/ventral axis specification);GO:0060070(canonical Wnt signaling pathway)	NA	NA	NA	PREDICTED: low-density lipoprotein receptor-related protein 4 [Strongylocentrotus purpuratus]	NA	15.5101	0.35549	0.335579	0.075083	67.2025	59.7558	0.127535	-2.97104	0.0351147	1	down
EVM0011379	EVM0011379	EVM0011379.1	GO:0001609(G-protein coupled adenosine receptor activity);GO:0001973(adenosine receptor signaling pathway);GO:0004930(G-protein coupled receptor activity);GO:0005886(plasma membrane);GO:0007165(signal transduction);GO:0007186(G-protein coupled receptor signaling pathway);GO:0016020(membrane);GO:0016021(integral component of membrane);GO:0098508(endothelial to hematopoietic transition);GO:1901532(…	04080(Neuroactive ligand-receptor interaction)	K04266	NA	PREDICTED: adenosine receptor A2b-like [Strongylocentrotus purpuratus]	NA	0.0001	0.0001	0.0001	0.0001	3.2832	3.21151	4.61907e-05	-14.402	0.0351968	1	down
EVM0004899	EVM0004899	EVM0004899.1	GO:0003723(RNA binding);GO:0004518(nuclease activity);GO:0004519(endonuclease activity);GO:0004521(endoribonuclease activity);GO:0005576(extracellular region);GO:0016787(hydrolase activity);GO:0046872(metal ion binding)	NA	NA	NA	PREDICTED: poly(U)-specific endoribonuclease isoform X2 [Strongylocentrotus purpuratus]	NA	11.7261	5.11295	2.64289	0.309955	1.14742	0.297269	11.1031	3.47289	0.0352826	1	up
EVM0002622	EVM0002622	EVM0002622.1	GO:0008422(beta-glucosidase activity);GO:1901657(glycosyl compound metabolic process)	00052(Galactose metabolism)	K01229	EC:3.2.1.108;EC:3.2.1.62	lactase-phlorizin hydrolase-like [Acanthaster planci]	NA	5.42565	4.00594	1.76507	0.0001	0.562278	0.331407	12.5273	3.647	0.0353351	1	up
EVM0012444	EVM0012444	EVM0012444.1	NA	04330(Notch signaling pathway)	K02599	NA	PREDICTED: fibropellin-1 [Strongylocentrotus purpuratus]	NA	0.266613	0.0001	0.192564	0.157572	12.9047	3.12814	0.0283672	-5.13963	0.0355556	1	down
EVM0014642	EVM0014642	EVM0014642.2	GO:0004018(N6-(1,2-dicarboxyethyl)AMP AMP-lyase (fumarate-forming) activity);GO:0006163(purine nucleotide metabolic process);GO:0051262(protein tetramerization);GO:0070626((S)-2-(5-amino-1-(5-phospho-D-ribosyl)imidazole-4-carboxamido)succinate AMP-lyase (fumarate-forming) activity)	00230(Purine metabolism);00250(Alanine, aspartate and glutamate metabolism)	K01756	EC:4.3.2.2	PREDICTED: adenylosuccinate lyase isoform X2 [Strongylocentrotus purpuratus]	NA	13.6273	5.2348	9.63855	1.55374	6.7532	4.11052	2.29521	1.19862	0.035875	1	up
EVM0022619	EVM0022619	EVM0022619.7	GO:0005634(nucleus);GO:0005737(cytoplasm);GO:0016020(membrane);GO:0034605(cellular response to heat)	03040(Spliceosome);04141(Protein processing in endoplasmic reticulum);04144(Endocytosis)	K03283	NA	putative heat shock protein 70 [Psammechinus miliaris]	NA	22.3413	4.38305	2.24885	0.648764	1.04988	3.29969	5.79657	2.5352	0.0359073	1	up
EVM0005467	EVM0005467	EVM0005467.1	GO:0005634(nucleus);GO:0006203(dGTP catabolic process);GO:0008832(dGTPase activity)	NA	NA	NA	PREDICTED: deoxynucleoside triphosphate triphosphohydrolase SAMHD1 isoform X1 [Strongylocentrotus purpuratus]	NA	20.2641	0.293539	0.468309	0.385857	78.3453	75.0189	0.136754	-2.87034	0.0361084	1	down
EVM0018698	EVM0018698	EVM0018698.1	NA	NA	NA	NA	PREDICTED: uncharacterized protein LOC105447502 [Strongylocentrotus purpuratus]	NA	0.0001	0.0001	0.0001	2.30483	1.30062	0.0001	8.32051e-05	-13.553	0.0364063	1	down
EVM0021210	EVM0021210	EVM0021210.1	GO:0003674(molecular_function);GO:0005615(extracellular space);GO:0005783(endoplasmic reticulum);GO:0031175(neuron projection development);GO:0071542(dopaminergic neuron differentiation)	NA	NA	NA	PREDICTED: mesencephalic astrocyte-derived neurotrophic factor homolog [Strongylocentrotus purpuratus]	NA	31.7043	3.09581	14.1178	2.09315	13.0545	1.81626	2.88364	1.52789	0.0365217	1	up
EVM0012065	EVM0012065	EVM0012065.1	GO:0005385(zinc ion transmembrane transporter activity);GO:0006882(cellular zinc ion homeostasis);GO:0071577(zinc II ion transmembrane transport)	NA	NA	NA	PREDICTED: zinc transporter SLC39A7 [Strongylocentrotus purpuratus]	NA	38.409	30.0267	32.9737	11.6055	14.5618	17.8551	2.30359	1.20388	0.0366459	1	up
EVM0020614	EVM0020614	EVM0020614.1	NA	NA	NA	NA	PREDICTED: coiled-coil-helix-coiled-coil-helix domain-containing protein 2, mitochondrial [Strongylocentrotus purpuratus]	NA	68.1021	2.87299	17.1524	0.540739	16.6183	7.35105	3.59556	1.84622	0.0366527	1	up
EVM0011208	EVM0011208	EVM0011208.1	GO:0005887(integral component of plasma membrane);GO:0009992(cellular water homeostasis);GO:0015250(water channel activity);GO:0015254(glycerol channel activity);GO:0034220(ion transmembrane transport)	NA	NA	NA	PREDICTED: aquaporin-8 [Strongylocentrotus purpuratus]	NA	34.6299	1.1791	0.204454	0.0001	1.52582	0.370963	18.9855	4.24683	0.0366655	1	up
EVM0001556	EVM0001556	EVM0001556.2	GO:0003677(DNA binding)	NA	NA	NA	PREDICTED: uncharacterized protein LOC100888448 isoform X2 [Strongylocentrotus purpuratus]	NA	16.9844	17.4736	8.31227	5.8794	3.54501	2.67533	3.5348	1.82163	0.0367757	1	up
EVM0019066	EVM0019066	EVM0019066.1	GO:0005215(transporter activity);GO:0005290(L-histidine transmembrane transporter activity);GO:0006857(oligopeptide transport);GO:0015031(protein transport);GO:0015293(symporter activity);GO:0015333(peptide:proton symporter activity);GO:0015817(histidine transport);GO:0015833(peptide transport);GO:0016020(membrane);GO:0016021(integral component of membrane);GO:0022857(transmembrane transporter ac…	NA	NA	NA	PREDICTED: solute carrier family 15 member 4 isoform X1 [Strongylocentrotus purpuratus]	NA	0.0001	0.0001	0.0001	0.0001	1.47577	2.48189	7.58005e-05	-13.6874	0.0374427	1	down
EVM0006738	EVM0006738	EVM0006738.1	GO:0005887(integral component of plasma membrane);GO:0015179(L-amino acid transmembrane transporter activity);GO:0015297(antiporter activity)	NA	NA	NA	Y+L amino acid transporter 2-like isoform X1 [Acanthaster planci]	NA	0.362076	0.0001	0.0001	0.098471	9.1039	10.1337	0.0187358	-5.73806	0.0376324	1	down
EVM0020150	EVM0020150	EVM0020150.1	NA	NA	NA	NA	PREDICTED: sushi, von Willebrand factor type A, EGF and pentraxin domain-containing protein 1 [Strongylocentrotus purpuratus]	NA	50.5453	7.03703	2.68324	0.0001	2.13114	2.49848	13.0171	3.70234	0.0380332	1	up
EVM0012076	EVM0012076	EVM0012076.1	GO:0016021(integral component of membrane)	04080(Neuroactive ligand-receptor interaction)	K01312	EC:3.4.21.4	PREDICTED: uncharacterized protein LOC105438311 [Strongylocentrotus purpuratus]	NA	0.081942	0.0001	0.0001	0.454899	0.633202	2.7389	0.0214638	-5.54195	0.0387045	1	down
EVM0007684	EVM0007684	EVM0007684.1	GO:0000166(nucleotide binding);GO:0000381(regulation of alternative mRNA splicing, via spliceosome);GO:0000395(mRNA 5'-splice site recognition)	03040(Spliceosome)	K12900	NA	PREDICTED: serine/arginine-rich splicing factor 10 [Strongylocentrotus purpuratus]	NA	77.3089	23.6721	37.3206	16.2802	19.3825	9.23068	3.08067	1.62325	0.0387164	1	up
EVM0000015	EVM0000015	EVM0000015.1	GO:0005747(mitochondrial respiratory chain complex I);GO:0022900(electron transport chain);GO:0070062(extracellular exosome)	00190(Oxidative phosphorylation)	K03959	NA	PREDICTED: NADH dehydrogenase [ubiquinone] 1 beta subcomplex subunit 3-like [Strongylocentrotus purpuratus]	NA	160.626	101.512	121.113	50.4896	50.0527	48.8619	2.56519	1.35907	0.0387286	1	up
EVM0015943	EVM0015943	EVM0015943.1	NA	NA	NA	NA	PREDICTED: GPI-anchored CFEM domain protein A-like [Strongylocentrotus purpuratus]	NA	61.3991	4.2421	19.0842	1.93807	0.245736	0.500915	31.5583	4.97995	0.0387465	1	up
EVM0006246	EVM0006246	EVM0006246.1	NA	NA	NA	NA	PREDICTED: uncharacterized protein LOC100889849 [Strongylocentrotus purpuratus]	NA	11.7432	0.0001	0.726197	0.0001	0.108695	0.0001	114.51	6.83933	0.0392743	1	up
EVM0007414	EVM0007414	EVM0007414.1	NA	NA	NA	NA	PREDICTED: uncharacterized protein LOC100892971 [Strongylocentrotus purpuratus]	NA	4029.66	10946.6	1507.9	2112.54	1997.73	2629.83	2.44569	1.29024	0.0393505	1	up
EVM0019296	EVM0019296	EVM0019296.1	GO:0001542(ovulation from ovarian follicle);GO:0004090(carbonyl reductase (NADPH) activity);GO:0005515(protein binding);GO:0005634(nucleus);GO:0005737(cytoplasm);GO:0005886(plasma membrane);GO:0005902(microvillus);GO:0006706(steroid catabolic process);GO:0016491(oxidoreductase activity);GO:0016655(oxidoreductase activity, acting on NAD(P)H, quinone or similar compound as acceptor);GO:0017144(drug…	00590(Arachidonic acid metabolism);00790(Folate biosynthesis);00980(Metabolism of xenobiotics by cytochrome P450)	K00079	EC:1.1.1.184;EC:1.1.1.189	PREDICTED: carbonyl reductase [NADPH] 1 isoform X1 [Strongylocentrotus purpuratus]	NA	4.79967	0.626799	0.732234	0.0001	0.140861	0.05756	31.0229	4.95526	0.0394048	1	up
EVM0008810	EVM0008810	EVM0008810.1	NA	NA	NA	NA	PREDICTED: kin of IRRE-like protein 2 [Strongylocentrotus purpuratus]	NA	0.073799	0.0001	0.0001	0.0001	6.52271	4.22991	0.00688189	-7.18298	0.0396054	1	down
EVM0011235	EVM0011235	EVM0011235.1	GO:0001666(response to hypoxia);GO:0005344(oxygen carrier activity);GO:0015671(oxygen transport);GO:0016020(membrane);GO:0016653(oxidoreductase activity, acting on NAD(P)H, heme protein as acceptor);GO:0019825(oxygen binding);GO:0020037(heme binding);GO:0046872(metal ion binding)	NA	NA	NA	PREDICTED: uncharacterized protein LOC763287 isoform X1 [Strongylocentrotus purpuratus]	NA	1.34058	0.0001	0.0001	0.016708	15.5879	10.2629	0.0518325	-4.27	0.039692	1	down
EVM0002278	EVM0002278	EVM0002278.1	NA	NA	NA	NA	PREDICTED: protein PLANT CADMIUM RESISTANCE 3-like [Strongylocentrotus purpuratus]	NA	48.4723	9.26087	23.1663	68.654	279.246	41.2502	0.207888	-2.26612	0.0398555	1	down
EVM0002498	EVM0002498	EVM0002498.2	GO:0016021(integral component of membrane)	NA	NA	NA	PREDICTED: uncharacterized protein LOC105441498 [Strongylocentrotus purpuratus]	NA	17.6932	8.40983	3.91776	2.46017	1.22146	1.37626	5.93542	2.56935	0.0401083	1	up
EVM0008650	EVM0008650	EVM0008650.1	GO:0005829(cytosol);GO:0008898(S-adenosylmethionine-homocysteine S-methyltransferase activity);GO:0047150(betaine-homocysteine S-methyltransferase activity)	00260(Glycine, serine and threonine metabolism);00270(Cysteine and methionine metabolism)	K00544	EC:2.1.1.5	PREDICTED: S-methylmethionine--homocysteine S-methyltransferase BHMT2 [Strongylocentrotus purpuratus]	NA	0.0001	0.0001	0.406915	11.9914	8.26079	2.14638	0.0181759	-5.78183	0.0404653	1	down
EVM0017638	EVM0017638	EVM0017638.1	GO:0004857(enzyme inhibitor activity);GO:0004867(serine-type endopeptidase inhibitor activity);GO:0005576(extracellular region);GO:0010466(negative regulation of peptidase activity);GO:0010951(negative regulation of endopeptidase activity);GO:0016020(membrane);GO:0016021(integral component of membrane);GO:0030414(peptidase inhibitor activity);GO:0043086(negative regulation of catalytic activity)	NA	NA	NA	PREDICTED: prestalk protein [Strongylocentrotus purpuratus]	NA	28.7598	0.545764	0.808129	0.197432	34.6811	171.945	0.145601	-2.77991	0.0406054	1	down
EVM0009559	EVM0009559	EVM0009559.1	GO:0005615(extracellular space);GO:0007155(cell adhesion);GO:0030198(extracellular matrix organization);GO:0050839(cell adhesion molecule binding)	NA	NA	NA	PREDICTED: transforming growth factor-beta-induced protein ig-h3 [Strongylocentrotus purpuratus]	NA	62.5099	0.291882	3.90308	0.900181	0.577929	0.0001	45.1255	5.49587	0.0407543	1	up
EVM0022652	EVM0022652	EVM0022652.1	NA	NA	NA	NA		NA	0.0001	0.0001	0.0001	0.0001	5.52098	2.87158	3.57455e-05	-14.7719	0.0408343	1	down
EVM0019092	EVM0019092	EVM0019092.1	GO:0000166(nucleotide binding);GO:0003729(mRNA binding);GO:0005515(protein binding);GO:0005634(nucleus);GO:0005654(nucleoplasm);GO:0006397(mRNA processing);GO:0008380(RNA splicing);GO:0008543(fibroblast growth factor receptor signaling pathway);GO:0043484(regulation of RNA splicing)	NA	NA	NA	PREDICTED: epithelial splicing regulatory protein 2 [Strongylocentrotus purpuratus]	NA	4.91391	0.027212	0.187072	0.39269	20.2023	17.2952	0.135344	-2.8853	0.0409831	1	down
EVM0010388	EVM0010388	EVM0010388.1	GO:0005887(integral component of plasma membrane);GO:0007189(adenylate cyclase-activating G-protein coupled receptor signaling pathway);GO:0007190(activation of adenylate cyclase activity);GO:0008528(G-protein coupled peptide receptor activity);GO:0009755(hormone-mediated signaling pathway)	04080(Neuroactive ligand-receptor interaction)	K04307	NA	PREDICTED: G-protein coupled receptor GRL101-like [Strongylocentrotus purpuratus]	NA	0.0001	0.0001	0.0001	0.0001	1.08888	4.62828	5.24727e-05	-14.2181	0.041027	1	down
EVM0005572	EVM0005572	EVM0005572.1	GO:0005887(integral component of plasma membrane);GO:0015179(L-amino acid transmembrane transporter activity);GO:0015297(antiporter activity)	NA	NA	NA	PREDICTED: b(0,+)-type amino acid transporter 1 [Strongylocentrotus purpuratus]	NA	8.31791	1.22209	0.249717	0.0001	0.223194	0.287676	19.1591	4.25996	0.0414228	1	up
EVM0009484	EVM0009484	EVM0009484.1	GO:0004620(phospholipase activity);GO:0004806(triglyceride lipase activity);GO:0005509(calcium ion binding);GO:0005615(extracellular space);GO:0006629(lipid metabolic process);GO:0009395(phospholipid catabolic process);GO:0019376(galactolipid catabolic process);GO:0047372(acylglycerol lipase activity);GO:0047714(galactolipase activity)	00561(Glycerolipid metabolism)	K14073	EC:3.1.1.3	PREDICTED: pancreatic lipase-related protein 2 [Strongylocentrotus purpuratus]	NA	1.59447	1.62195	0.0001	0.0001	0.0001	0.0001	10721.8	13.3883	0.0416821	1	up
EVM0007711	EVM0007711	EVM0007711.1	GO:0003735(structural constituent of ribosome);GO:0005763(mitochondrial small ribosomal subunit)	NA	NA	NA	PREDICTED: 28S ribosomal protein S31, mitochondrial [Strongylocentrotus purpuratus]	NA	9.91074	11.0203	7.76614	0.946994	2.80248	7.68659	2.50936	1.32732	0.0421057	1	up
EVM0014426	EVM0014426	EVM0014426.8	GO:0004169(dolichyl-phosphate-mannose-protein mannosyltransferase activity);GO:0004582(dolichyl-phosphate beta-D-mannosyltransferase activity);GO:0005789(endoplasmic reticulum membrane);GO:0006487(protein N-linked glycosylation);GO:0006506(GPI anchor biosynthetic process);GO:0019348(dolichol metabolic process);GO:0035269(protein O-linked mannosylation)	00510(N-Glycan biosynthesis)	K00721	EC:2.4.1.83	PREDICTED: dolichol-phosphate mannosyltransferase subunit 1 [Strongylocentrotus purpuratus]	NA	20.6303	10.1129	5.7292	0.960483	9.16789	6.70196	2.16707	1.11574	0.0423971	1	up
EVM0003718	EVM0003718	EVM0003718.1	GO:0003735(structural constituent of ribosome);GO:0022625(cytosolic large ribosomal subunit)	03010(Ribosome)	K02930	NA	PREDICTED: 60S ribosomal protein L4 [Strongylocentrotus purpuratus]	NA	51.5751	176.765	63.6193	37.5908	28.914	57.984	2.34527	1.22976	0.0424852	1	up
EVM0013813	EVM0013813	EVM0013813.1	GO:0004252(serine-type endopeptidase activity);GO:0005576(extracellular region);GO:0035807(positive regulation of blood coagulation in other organism);GO:0044469(envenomation resulting in positive regulation of blood coagulation in other organism)	NA	NA	NA	PREDICTED: mucin-17-like isoform X7 [Strongylocentrotus purpuratus]	NA	0.298544	0.508227	0.896816	0.0001	0.062856	0.050119	15.066	3.91322	0.0426044	1	up
EVM0022496	EVM0022496	EVM0022496.1	GO:0001733(galactosylceramide sulfotransferase activity);GO:0005794(Golgi apparatus);GO:0009247(glycolipid biosynthetic process);GO:0016021(integral component of membrane)	00565(Ether lipid metabolism);00600(Sphingolipid metabolism)	K01019	EC:2.8.2.11	PREDICTED: galactosylceramide sulfotransferase [Strongylocentrotus purpuratus]	NA	10.1506	0.223649	0.073055	0.113422	45.2294	67.6369	0.0924709	-3.43486	0.0429622	1	down
EVM0013796	EVM0013796	EVM0013796.1	GO:0005615(extracellular space);GO:0005887(integral component of plasma membrane);GO:0007158(neuron cell-cell adhesion);GO:0007416(synapse assembly);GO:0009986(cell surface);GO:0042043(neurexin family protein binding);GO:0045202(synapse);GO:0050804(modulation of chemical synaptic transmission);GO:0052689(carboxylic ester hydrolase activity)	NA	NA	NA	PREDICTED: cholinesterase 1 [Strongylocentrotus purpuratus]	NA	18.5601	2.21565	0.139965	0.0001	1.04938	0.394018	14.4897	3.85695	0.0430026	1	up
EVM0021003	EVM0021003	EVM0021003.1	GO:0006835(dicarboxylic acid transport);GO:0016021(integral component of membrane);GO:0017153(sodium:dicarboxylate symporter activity);GO:0055085(transmembrane transport)	NA	NA	NA	PREDICTED: excitatory amino acid transporter 2-like [Strongylocentrotus purpuratus]	NA	2.85232	90.8224	1.47574	2.23223	34.9538	6.6348	2.17135	1.11859	0.0433732	1	up
EVM0005831	EVM0005831	EVM0005831.1	GO:0002224(toll-like receptor signaling pathway);GO:0003725(double-stranded RNA binding);GO:0098542(defense response to other organism)	NA	NA	NA	PREDICTED: slit homolog 3 protein-like [Strongylocentrotus purpuratus]	NA	8.58562	0.604534	3.50671	2.78231	41.6039	37.4128	0.15522	-2.68761	0.0436087	1	down
EVM0010374	EVM0010374	EVM0010374.1	GO:0031226(intrinsic component of plasma membrane)	NA	NA	NA	PREDICTED: calcium-activated chloride channel regulator 1-like [Strongylocentrotus purpuratus]	NA	10.5515	0.642822	0.0001	0.0001	0.042873	0.151389	57.5959	5.84789	0.0437205	1	up
EVM0013063	EVM0013063	EVM0013063.1	GO:0003190(atrioventricular valve formation);GO:0005623(cell);GO:0010628(positive regulation of gene expression);GO:0010629(negative regulation of gene expression);GO:0010718(positive regulation of epithelial to mesenchymal transition);GO:0060317(cardiac epithelial to mesenchymal transition)	NA	NA	NA	amassin-2 precursor [Strongylocentrotus purpuratus]	NA	75.8355	15.8608	0.903938	7.60843	41.9409	605.018	0.141468	-2.82145	0.0437961	1	down
EVM0003116	EVM0003116	EVM0003116.1	GO:0005634(nucleus);GO:0005737(cytoplasm);GO:0008285(negative regulation of cell proliferation);GO:0019899(enzyme binding);GO:0045603(positive regulation of endothelial cell differentiation);GO:0045663(positive regulation of myoblast differentiation);GO:0045766(positive regulation of angiogenesis);GO:2000271(positive regulation of fibroblast apoptotic process)	03018(RNA degradation)	K14443	NA	PREDICTED: protein BTG1-like [Strongylocentrotus purpuratus]	NA	87.0965	3.3531	22.659	16.4489	555.062	115.743	0.16458	-2.60314	0.0438794	1	down
EVM0006080	EVM0006080	EVM0006080.1	GO:0005802(trans-Golgi network);GO:0032438(melanosome organization);GO:0035526(retrograde transport, plasma membrane to Golgi);GO:0042470(melanosome);GO:0072657(protein localization to membrane)	NA	NA	NA	PREDICTED: ras-related protein Rab-7L1-like [Strongylocentrotus purpuratus]	NA	11.4211	1.99869	3.30194	2.09916	168.539	36.4815	0.0807347	-3.63067	0.043897	1	down
EVM0015342	EVM0015342	EVM0015342.1	NA	NA	NA	NA	PREDICTED: uncharacterized protein LOC105446338 [Strongylocentrotus purpuratus]	NA	0.576602	0.0001	0.666534	0.0001	0.0001	0.0001	4144.12	12.0169	0.0440497	1	up
EVM0014665	EVM0014665	EVM0014665.1	GO:0005096(GTPase activator activity);GO:0005737(cytoplasm);GO:0005829(cytosol);GO:0005886(plasma membrane);GO:0007165(signal transduction);GO:0007264(small GTPase mediated signal transduction);GO:0008360(regulation of cell shape);GO:0016607(nuclear speck);GO:0030833(regulation of actin filament polymerization);GO:0032956(regulation of actin cytoskeleton organization);GO:0045296(cadherin binding)…	NA	NA	NA	PREDICTED: rho GTPase-activating protein 18 isoform X1 [Strongylocentrotus purpuratus]	NA	10.9891	1.31778	1.31691	2.16284	33.0747	28.4945	0.213768	-2.22589	0.0443448	1	down
EVM0014106	EVM0014106	EVM0014106.1	GO:0005758(mitochondrial intermembrane space);GO:0006122(mitochondrial electron transport, ubiquinol to cytochrome c);GO:0006123(mitochondrial electron transport, cytochrome c to oxygen);GO:0043280(positive regulation of cysteine-type endopeptidase activity involved in apoptotic process)	04215(Apoptosis - multiple species)	K08738	NA	PREDICTED: cytochrome c [Strongylocentrotus purpuratus]	NA	99.997	36.0678	17.651	12.7022	24.7879	20.0437	2.67175	1.41778	0.0443479	1	up
EVM0017740	EVM0017740	EVM0017740.1	GO:0005747(mitochondrial respiratory chain complex I);GO:0006120(mitochondrial electron transport, NADH to ubiquinone)	00190(Oxidative phosphorylation)	K03939	NA	PREDICTED: NADH dehydrogenase [ubiquinone] iron-sulfur protein 6, mitochondrial [Strongylocentrotus purpuratus]	NA	147.972	73.4027	141.471	48.0044	54.1715	44.9569	2.46611	1.30224	0.0444789	1	up
EVM0012979	EVM0012979	EVM0012979.1	GO:0003416(endochondral bone growth);GO:0005518(collagen binding);GO:0005524(ATP binding);GO:0005925(focal adhesion);GO:0010763(positive regulation of fibroblast migration);GO:0016021(integral component of membrane);GO:0018108(peptidyl-tyrosine phosphorylation);GO:0030199(collagen fibril organization);GO:0030500(regulation of bone mineralization);GO:0031214(biomineral tissue development);GO:00359…	NA	NA	NA	PREDICTED: discoidin domain-containing receptor 2 [Strongylocentrotus purpuratus]	NA	9.05832	0.292063	0.374014	0.048088	40.8034	39.1516	0.12155	-3.04038	0.0445088	1	down
EVM0023056	EVM0023056	EVM0023056.1	GO:0005509(calcium ion binding);GO:0005544(calcium-dependent phospholipid binding);GO:0005886(plasma membrane);GO:0006906(vesicle fusion);GO:0017158(regulation of calcium ion-dependent exocytosis);GO:0019905(syntaxin binding);GO:0030276(clathrin binding);GO:0048791(calcium ion-regulated exocytosis of neurotransmitter)	00511(Other glycan degradation);04142(Lysosome)	K12311	EC:3.2.1.24	PREDICTED: E3 ubiquitin-protein ligase TRIM71-like [Strongylocentrotus purpuratus]	NA	0.0001	0.0001	0.0001	0.0001	2.11018	0.741087	0.000105213	-13.2144	0.0445388	1	down
EVM0005237	EVM0005237	EVM0005237.1	NA	04610(Complement and coagulation cascades);05133(Pertussis)	K04003	NA	PREDICTED: uncharacterized protein LOC100889119 [Strongylocentrotus purpuratus]	NA	0.0001	0.0001	0.0001	0.0001	3.36474	1.95445	5.63984e-05	-14.114	0.0447428	1	down
EVM0009270	EVM0009270	EVM0009270.1	GO:0004252(serine-type endopeptidase activity);GO:0005576(extracellular region);GO:0006508(proteolysis);GO:0006956(complement activation)	NA	NA	NA	PREDICTED: complement factor B isoform X1 [Strongylocentrotus purpuratus]	NA	95.7688	2.76622	36.7567	4.81659	398.933	571.073	0.138786	-2.84906	0.0447973	1	down
EVM0009834	EVM0009834	EVM0009834.1	GO:0005789(endoplasmic reticulum membrane);GO:0016021(integral component of membrane)	03420(Nucleotide excision repair)	K10847	NA	PREDICTED: keratinocyte-associated protein 2 [Strongylocentrotus purpuratus]	NA	49.2285	34.8186	10.734	8.3766	21.9632	11.958	2.2408	1.16402	0.0449427	1	up
EVM0002225	EVM0002225	EVM0002225.1	GO:0005506(iron ion binding);GO:0008336(gamma-butyrobetaine dioxygenase activity);GO:0016491(oxidoreductase activity);GO:0045329(carnitine biosynthetic process);GO:0055114(oxidation-reduction process)	00310(Lysine degradation)	K00471	EC:1.14.11.1	PREDICTED: gamma-butyrobetaine dioxygenase [Strongylocentrotus purpuratus]	NA	58.9342	1.27823	0.689776	0.0001	2.68783	1.3557	15.0613	3.91277	0.0449802	1	up
EVM0005221	EVM0005221	EVM0005221.1	NA	00531(Glycosaminoglycan degradation)	K07964	EC:3.2.1.166	PREDICTED: heparanase [Strongylocentrotus purpuratus]	NA	18.7245	0.297261	3.38686	3.63921	62.6182	62.9476	0.173435	-2.52753	0.0451237	1	down
EVM0004306	EVM0004306	EVM0004306.1	GO:0005509(calcium ion binding);GO:0005544(calcium-dependent phospholipid binding);GO:0005886(plasma membrane);GO:0006906(vesicle fusion);GO:0017158(regulation of calcium ion-dependent exocytosis);GO:0019905(syntaxin binding);GO:0030276(clathrin binding);GO:0048791(calcium ion-regulated exocytosis of neurotransmitter);GO:0070382(exocytic vesicle)	NA	NA	NA	PREDICTED: LOW QUALITY PROTEIN: uncharacterized protein LOC752828 [Strongylocentrotus purpuratus]	NA	3.74438	0.0001	0.040473	0.741633	22.7736	12.2595	0.105799	-3.2406	0.0451591	1	down
EVM0010192	EVM0010192	EVM0010192.1	GO:0001525(angiogenesis);GO:0001568(blood vessel development);GO:0001570(vasculogenesis);GO:0001938(positive regulation of endothelial cell proliferation);GO:0005102(receptor binding);GO:0005112(Notch binding);GO:0005509(calcium ion binding);GO:0005576(extracellular region);GO:0005615(extracellular space);GO:0007155(cell adhesion);GO:0007275(multicellular organism development);GO:0009986(cell sur…	04350(TGF-beta signaling pathway)	K19559	NA	PREDICTED: fibrillin-1 isoform X3 [Strongylocentrotus purpuratus]	NA	0.0001	0.0001	0.0001	0.0001	1.60287	3.76987	5.58364e-05	-14.1284	0.045312	1	down
EVM0004669	EVM0004669	EVM0004669.1	GO:0001525(angiogenesis);GO:0002244(hematopoietic progenitor cell differentiation);GO:0004407(histone deacetylase activity);GO:0005634(nucleus);GO:0006351(transcription, DNA-templated);GO:0006355(regulation of transcription, DNA-templated);GO:0006476(protein deacetylation);GO:0008270(zinc ion binding);GO:0016569(covalent chromatin modification);GO:0016787(hydrolase activity);GO:0030955(potassium …	NA	NA	NA	PREDICTED: histone deacetylase 6 isoform X4 [Strongylocentrotus purpuratus]	NA	9.272	0.900756	4.47534	11.9138	22.425	25.766	0.243709	-2.03677	0.0453279	1	down
EVM0018908	EVM0018908	EVM0018908.1	GO:0000028(ribosomal small subunit assembly);GO:0000462(maturation of SSU-rRNA from tricistronic rRNA transcript (SSU-rRNA, 5.8S rRNA, LSU-rRNA));GO:0003735(structural constituent of ribosome);GO:0005763(mitochondrial small ribosomal subunit);GO:0006412(translation);GO:0048027(mRNA 5'-UTR binding);GO:0070181(small ribosomal subunit rRNA binding)	03010(Ribosome)	K02948	NA	PREDICTED: 28S ribosomal protein S11, mitochondrial [Strongylocentrotus purpuratus]	NA	4.19989	2.7411	0.0001	0.0001	0.0001	0.0001	23137	14.4979	0.0453584	1	up
EVM0009309	EVM0009309	EVM0009309.1	NA	NA	NA	NA		NA	0.0001	0.0001	171.389	0.0001	8.38599	0.0001	20.4371	4.35312	0.0454526	1	up
EVM0017961	EVM0017961	EVM0017961.1	GO:0003677(DNA binding);GO:0004174(electron-transferring-flavoprotein dehydrogenase activity);GO:0005615(extracellular space);GO:0005741(mitochondrial outer membrane);GO:0005811(lipid droplet);GO:0005829(cytosol);GO:0008637(apoptotic mitochondrial changes);GO:0043065(positive regulation of apoptotic process);GO:0050660(flavin adenine dinucleotide binding);GO:0055114(oxidation-reduction process)	04210(Apoptosis);04217(Necroptosis)	K04727	EC:1.-.-.-	PREDICTED: apoptosis-inducing factor 2 [Strongylocentrotus purpuratus]	NA	0.0001	0.0001	0.0001	0.0001	2.5782	1.19941	7.94134e-05	-13.6203	0.046025	1	down
EVM0005468	EVM0005468	EVM0005468.1	NA	NA	NA	NA	PREDICTED: uncharacterized protein LOC105436675 [Strongylocentrotus purpuratus]	NA	19.7514	1.16414	2.56295	1.54096	34.2979	118.398	0.152223	-2.71574	0.0461722	1	down
EVM0019670	EVM0019670	EVM0019670.1	GO:0005892(acetylcholine-gated channel complex);GO:0007271(synaptic transmission, cholinergic);GO:0015464(acetylcholine receptor activity);GO:0042166(acetylcholine binding)	04080(Neuroactive ligand-receptor interaction)	K04804	NA	PREDICTED: neuronal acetylcholine receptor subunit alpha-2 [Strongylocentrotus purpuratus]	NA	0.0001	0.0001	0.0001	0.0001	1.59261	2.80678	6.81897e-05	-13.8401	0.0464203	1	down
EVM0017297	EVM0017297	EVM0017297.1	GO:0004930(G-protein coupled receptor activity);GO:0005887(integral component of plasma membrane);GO:0007166(cell surface receptor signaling pathway);GO:0007186(G-protein coupled receptor signaling pathway)	04080(Neuroactive ligand-receptor interaction)	K04194	NA	PREDICTED: beta-1 adrenergic receptor-like [Strongylocentrotus purpuratus]	NA	25.2625	2.3577	4.25988	2.78113	111.906	76.8458	0.166447	-2.58687	0.046699	1	down
EVM0004175	EVM0004175	EVM0004175.1	GO:0003676(nucleic acid binding);GO:0003677(DNA binding);GO:0046872(metal ion binding)	NA	NA	NA	uncharacterized protein LOC110984997 isoform X1 [Acanthaster planci]	NA	3.06862	0.706357	0.849064	0.0001	0.304538	0.022241	14.146	3.82233	0.0468374	1	up
EVM0012650	EVM0012650	EVM0012650.2	GO:0003674(molecular_function);GO:0005739(mitochondrion);GO:0005743(mitochondrial inner membrane);GO:0005747(mitochondrial respiratory chain complex I);GO:0016020(membrane);GO:0032981(mitochondrial respiratory chain complex I assembly);GO:0055114(oxidation-reduction process);GO:0070469(respiratory chain)	00190(Oxidative phosphorylation)	K03958	NA	putative NADH dehydrogenase [Apostichopus japonicus]	NA	70.3181	93.3105	79.3457	34.6155	50.3409	24.9472	2.21079	1.14456	0.0469756	1	up
EVM0005925	EVM0005925	EVM0005925.4	GO:0001745(compound eye morphogenesis);GO:0003924(GTPase activity);GO:0005525(GTP binding);GO:0005737(cytoplasm);GO:0005794(Golgi apparatus);GO:0005795(Golgi stack);GO:0006892(post-Golgi vesicle-mediated transport);GO:0007112(male meiosis cytokinesis);GO:0007269(neurotransmitter secretion);GO:0010883(regulation of lipid storage);GO:0032011(ARF protein signal transduction);GO:0032154(cleavage furr…	04144(Endocytosis)	K07937	NA	PREDICTED: ADP-ribosylation factor 1 [Strongylocentrotus purpuratus]	NA	67.2523	10.4173	13.8898	111.365	73.3159	51.8394	0.38711	-1.36918	0.047247	1	down
EVM0000267	EVM0000267	EVM0000267.1	GO:0016021(integral component of membrane)	04145(Phagosome)	K06560	NA	PREDICTED: macrophage mannose receptor 1 [Strongylocentrotus purpuratus]	NA	30.8309	4.79468	0.842103	0.176768	2.38384	1.81147	8.34103	3.06023	0.0472542	1	up
EVM0022379	EVM0022379	EVM0022379.1	GO:0004129(cytochrome-c oxidase activity);GO:0005739(mitochondrion);GO:0005743(mitochondrial inner membrane);GO:0005746(mitochondrial respiratory chain);GO:0009055(electron transfer activity);GO:0016020(membrane);GO:0016021(integral component of membrane)	00190(Oxidative phosphorylation)	K02270	NA	PREDICTED: cytochrome c oxidase subunit 7A1, mitochondrial [Strongylocentrotus purpuratus]	NA	234.242	129.901	172.088	68.5868	89.2807	80.687	2.24784	1.16854	0.0474751	1	up
EVM0010011	EVM0010011	EVM0010011.1	GO:0003777(microtubule motor activity);GO:0005524(ATP binding);GO:0005871(kinesin complex);GO:0007018(microtubule-based movement);GO:0008017(microtubule binding);GO:0016887(ATPase activity)	NA	NA	NA	kinesin-like protein KIF21A isoform X6 [Acanthaster planci]	NA	6.25108	1.50503	1.78149	8.78658	16.1505	17.8463	0.222928	-2.16535	0.047854	1	down
EVM0005773	EVM0005773	EVM0005773.2	GO:0005887(integral component of plasma membrane);GO:0007200(phospholipase C-activating G-protein coupled receptor signaling pathway);GO:0007218(neuropeptide signaling pathway);GO:0008528(G-protein coupled peptide receptor activity)	04080(Neuroactive ligand-receptor interaction)	K04221	NA	PREDICTED: trace amine-associated receptor 7e-like [Strongylocentrotus purpuratus]	NA	5.44409	1.77764	0.899528	6.31034	24.2905	9.96748	0.200187	-2.32058	0.0480515	1	down
EVM0018230	EVM0018230	EVM0018230.1	GO:0004329(formate-tetrahydrofolate ligase activity);GO:0004477(methenyltetrahydrofolate cyclohydrolase activity);GO:0004487(methylenetetrahydrofolate dehydrogenase (NAD+) activity);GO:0004488(methylenetetrahydrofolate dehydrogenase (NADP+) activity);GO:0005739(mitochondrion);GO:0005829(cytosol);GO:0006730(one-carbon metabolic process)	00670(One carbon pool by folate)	K13403	EC:1.5.1.15;EC:3.5.4.9	PREDICTED: bifunctional methylenetetrahydrofolate dehydrogenase/cyclohydrolase, mitochondrial [Strongylocentrotus purpuratus]	NA	19.6362	9.74039	10.9453	4.24249	6.09216	6.20494	2.4379	1.28564	0.0482415	1	up
EVM0010542	EVM0010542	EVM0010542.1	NA	NA	NA	NA	PREDICTED: TNFAIP3-interacting protein 1 [Strongylocentrotus purpuratus]	NA	21.7173	0.685472	0.452284	0.730721	78.2321	44.2211	0.185536	-2.43023	0.0485492	1	down
EVM0002701	EVM0002701	EVM0002701.1	GO:0002002(regulation of angiotensin levels in blood);GO:0005794(Golgi apparatus);GO:0015012(heparan sulfate proteoglycan biosynthetic process);GO:0015016([heparan sulfate]-glucosamine N-sulfotransferase activity);GO:0016021(integral component of membrane);GO:0019213(deacetylase activity)	00534(Glycosaminoglycan biosynthesis - heparan sulfate / heparin)	K02576	EC:3.1.1.-;EC:2.8.2.-	PREDICTED: bifunctional heparan sulfate N-deacetylase/N-sulfotransferase 1 isoform X2 [Strongylocentrotus purpuratus]	NA	11.68	0.092827	0.625616	0.048973	36.4407	59.7391	0.128843	-2.95631	0.0485891	1	down
EVM0015511	EVM0015511	EVM0015511.1	GO:0005747(mitochondrial respiratory chain complex I);GO:0006979(response to oxidative stress);GO:0008137(NADH dehydrogenase (ubiquinone) activity);GO:0009055(electron transfer activity);GO:0055114(oxidation-reduction process)	00190(Oxidative phosphorylation)	K11352	NA	PREDICTED: NADH dehydrogenase [ubiquinone] 1 alpha subcomplex subunit 12 [Strongylocentrotus purpuratus]	NA	242.391	44.7289	74.2493	18.4807	71.352	57.3225	2.4557	1.29614	0.0486339	1	up
EVM0014761	EVM0014761	EVM0014761.1	NA	NA	NA	NA	PREDICTED: uncharacterized protein LOC105437878 [Strongylocentrotus purpuratus]	NA	0.0001	0.0001	0.0001	0.0001	6.25235	2.98298	3.24836e-05	-14.9099	0.0494128	1	down
EVM0000521	EVM0000521	EVM0000521.3	GO:0004686(elongation factor-2 kinase activity);GO:0005509(calcium ion binding);GO:0005516(calmodulin binding);GO:0005524(ATP binding);GO:0031952(regulation of protein autophosphorylation);GO:0046777(protein autophosphorylation)	NA	NA	NA	PREDICTED: eukaryotic elongation factor 2 kinase isoform X2 [Strongylocentrotus purpuratus]	NA	10.1987	0.560848	0.164689	0.224515	43.0171	24.5622	0.161116	-2.63383	0.0495997	1	down

## Sheet: HW vs NW
gene_id	gene_name	transcript_id	GO	KEGG	KO_ENTRY	EC	Description	trans_type	FPKM.HW1	FPKM.HW2	FPKM.HW3	FPKM.NW1	FPKM.NW2	FPKM.NW3	fc	log2(fc)	pval	qval	regulation
EVM0005695	EVM0005695	EVM0005695.1	NA	NA	NA	NA	PREDICTED: ankyrin repeat and KH domain-containing protein mask-like [Strongylocentrotus purpuratus]	NA	21.086	10.5384	10.1893	0.0001	0.0001	0.0001	139379	17.0887	1.01935e-08	8.93025e-05	up
EVM0015517	EVM0015517	EVM0015517.1	GO:0005886(plasma membrane);GO:0017147(Wnt-protein binding);GO:0042813(Wnt-activated receptor activity);GO:0043235(receptor complex);GO:0044332(Wnt signaling pathway involved in dorsal/ventral axis specification);GO:0060070(canonical Wnt signaling pathway)	NA	NA	NA	PREDICTED: uncharacterized protein LOC100892938 [Strongylocentrotus purpuratus]	NA	15.5551	20.2856	5.07038	0.0001	0.0001	0.0001	136370	17.0572	1.44526e-08	8.93025e-05	up
EVM0010993	EVM0010993	EVM0010993.1	NA	NA	NA	NA	PREDICTED: uncharacterized protein LOC575062 [Strongylocentrotus purpuratus]	NA	66.3601	182.511	38.8929	2810.9	649.555	1710.85	0.0556463	-4.16757	2.15373e-07	0.000887194	down
EVM0020890	EVM0020890	EVM0020890.1	GO:0070492(oligosaccharide binding)	NA	NA	NA	PREDICTED: uncharacterized protein LOC588722 [Strongylocentrotus purpuratus]	NA	4.00014	8.33628	9.00986	1922.22	237.649	34.7822	0.00972649	-6.68387	1.25415e-06	0.0038747	down
EVM0019371	EVM0019371	EVM0019371.1	GO:0005215(transporter activity);GO:0005504(fatty acid binding);GO:0005622(intracellular);GO:0006810(transport)	NA	NA	NA	PREDICTED: fatty acid-binding protein type 3-like [Strongylocentrotus purpuratus]	NA	142.278	101.881	40.9044	496.671	11375	1430.46	0.02143	-5.54423	1.9694e-06	0.00486758	down
EVM0016913	EVM0016913	EVM0016913.1	GO:0005509(calcium ion binding);GO:0005634(nucleus);GO:0005737(cytoplasm);GO:0005774(vacuolar membrane);GO:0005829(cytosol);GO:0005886(plasma membrane)	04070(Phosphatidylinositol signaling system)	K02183	NA	PREDICTED: calmodulin [Strongylocentrotus purpuratus]	NA	17.5506	7.75977	3.18098	68.6147	403.236	251.97	0.0393623	-4.66704	2.4135e-06	0.00497102	down
EVM0020791	EVM0020791	EVM0020791.1	NA	NA	NA	NA	PREDICTED: low-density lipoprotein receptor-related protein 1B isoform X3 [Strongylocentrotus purpuratus]	NA	0.0001	0.033849	0.0001	0.404481	34.0812	0.280926	0.00097936	-9.99587	3.43793e-06	0.00606942	down
EVM0020090	EVM0020090	EVM0020090.1	GO:0001530(lipopolysaccharide binding);GO:0005615(extracellular space);GO:0006953(acute-phase response);GO:0045087(innate immune response);GO:0050829(defense response to Gram-negative bacterium)	NA	NA	NA	PREDICTED: bactericidal permeability-increasing protein [Strongylocentrotus purpuratus]	NA	21.4406	10.1898	10.8153	277.586	90.8136	142.072	0.0831499	-3.58814	1.12731e-05	0.0138996	down
EVM0005161	EVM0005161	EVM0005161.7	GO:0003676(nucleic acid binding);GO:0003723(RNA binding);GO:0005575(cellular_component);GO:0008270(zinc ion binding);GO:0046872(metal ion binding)	03040(Spliceosome)	K12896	NA	PREDICTED: serine/arginine-rich splicing factor 7 [Strongylocentrotus purpuratus]	NA	8.22451	8.98846	7.32629	106.481	46.3903	112.271	0.0925515	-3.4336	1.36124e-05	0.0138996	down
EVM0003374	EVM0003374	EVM0003374.1	GO:0003682(chromatin binding);GO:0003887(DNA-directed DNA polymerase activity);GO:0003896(DNA primase activity);GO:0005634(nucleus);GO:0005759(mitochondrial matrix);GO:0006264(mitochondrial DNA replication);GO:0006269(DNA replication, synthesis of RNA primer);GO:0009411(response to UV);GO:0019985(translesion synthesis);GO:0031297(replication fork processing)	NA	NA	NA	PREDICTED: uncharacterized protein LOC581572 [Strongylocentrotus purpuratus]	NA	12.2476	5.48635	13.0138	0.0001	0.0001	0.0001	102493	16.6452	1.36526e-05	0.0138996	up
EVM0000680	EVM0000680	EVM0000680.1	GO:0003676(nucleic acid binding);GO:0003677(DNA binding);GO:0046872(metal ion binding)	NA	NA	NA	uncharacterized protein LOC110984997 isoform X1 [Acanthaster planci]	NA	3.2407	4.12735	0.83929	0.0001	0.0001	0.0001	27357.8	14.7397	1.4244e-05	0.0138996	up
EVM0012989	EVM0012989	EVM0012989.16	GO:0001666(response to hypoxia);GO:0005524(ATP binding);GO:0006457(protein folding);GO:0006950(response to stress);GO:0035889(otolith tethering);GO:0050830(defense response to Gram-positive bacterium);GO:0051082(unfolded protein binding)	04141(Protein processing in endoplasmic reticulum)	K09487	NA	heat shock protein gp96 precursor [Strongylocentrotus purpuratus]	NA	826.176	416.809	123.725	49.2695	12.1666	40.0385	13.4685	3.75152	1.45587e-05	0.0138996	up
EVM0016750	EVM0016750	EVM0016750.1	GO:0005509(calcium ion binding)	04371(Apelin signaling pathway);04020(Calcium signaling pathway);04070(Phosphatidylinositol signaling system);04114(Oocyte meiosis);04218(Cellular senescence);04625(C-type lectin receptor signaling pathway);04910(Insulin signaling pathway);04912(GnRH signaling pathway);04916(Melanogenesis);04261(Adrenergic signaling in cardiomyocytes);04270(Vascular smooth muscle contraction);04744(Phototransduct…	K02183	NA	calmodulin [Cynoglossus semilaevis]	NA	17.0925	10.0432	9.1315	0.0001	0.0001	0.0001	120891	16.8833	1.46217e-05	0.0138996	up
EVM0008609	EVM0008609	EVM0008609.2	GO:0000166(nucleotide binding);GO:0005654(nucleoplasm);GO:0071013(catalytic step 2 spliceosome)	03040(Spliceosome)	K12741	NA	PREDICTED: heterogeneous nuclear ribonucleoproteins A1 homolog [Strongylocentrotus purpuratus]	NA	55.7217	48.9434	35.6268	599.33	179.025	573.024	0.103814	-3.26793	1.90226e-05	0.0167915	down
EVM0018202	EVM0018202	EVM0018202.1	NA	NA	NA	NA	PREDICTED: uncharacterized protein LOC105442100 [Strongylocentrotus purpuratus]	NA	4.81443	1.35329	2.56042	0.0001	0.0001	0.0001	29093.8	14.8284	2.22621e-05	0.018341	up
EVM0004175	EVM0004175	EVM0004175.1	GO:0003676(nucleic acid binding);GO:0003677(DNA binding);GO:0046872(metal ion binding)	NA	NA	NA	uncharacterized protein LOC110984997 isoform X1 [Acanthaster planci]	NA	1.03185	2.79476	0.568843	0.0001	0.0001	0.0001	14651.5	13.8388	2.54289e-05	0.0188822	up
EVM0001046	EVM0001046	EVM0001046.1	NA	NA	NA	NA		NA	7.57068	7.73644	1.97224	8.33624	5688.21	5.07474	0.0030306	-8.36618	2.6526e-05	0.0188822	down
EVM0019338	EVM0019338	EVM0019338.1	NA	NA	NA	NA	PREDICTED: uncharacterized protein LOC100894084 [Strongylocentrotus purpuratus]	NA	0.0001	0.0001	0.0001	24.043	0.0001	49.0282	4.10557e-06	-17.894	2.88255e-05	0.0188822	down
EVM0010781	EVM0010781	EVM0010781.1	NA	NA	NA	NA	PREDICTED: glycolipid transfer protein domain-containing protein 2 [Strongylocentrotus purpuratus]	NA	28.3829	2.24087	3.98005	101.938	372.039	222.453	0.0496874	-4.33097	2.90307e-05	0.0188822	down
EVM0011803	EVM0011803	EVM0011803.1	GO:0000002(mitochondrial genome maintenance);GO:0005634(nucleus);GO:0005657(replication fork);GO:0005739(mitochondrion);GO:0006260(DNA replication);GO:0010521(telomerase inhibitor activity);GO:0032211(negative regulation of telomere maintenance via telomerase);GO:0032508(DNA duplex unwinding);GO:0043141(ATP-dependent 5'-3' DNA helicase activity);GO:0044806(G-quadruplex DNA unwinding);GO:0051974(n…	04330(Notch signaling pathway)	K02599	NA	PREDICTED: uncharacterized protein LOC578978 isoform X13 [Strongylocentrotus purpuratus]	NA	0.006907	0.0001	0.0001	0.0001	8.36986	0.572613	0.000794738	-10.2972	3.51407e-05	0.0217134	down
EVM0011210	EVM0011210	EVM0011210.1	GO:0005634(nucleus);GO:0005737(cytoplasm)	NA	NA	NA	PREDICTED: uncharacterized protein LOC105440774 [Strongylocentrotus purpuratus]	NA	87.1812	15.1171	63.3657	1.61856	0.0001	1.00804	63.0693	5.97886	4.409e-05	0.0259459	up
EVM0000814	EVM0000814	EVM0000814.1	GO:0070492(oligosaccharide binding)	NA	NA	NA	PREDICTED: short-chain collagen C4 [Strongylocentrotus purpuratus]	NA	9.74026	7.5747	13.243	160.237	3265.02	1.87112	0.00891648	-6.80931	7.66186e-05	0.0405927	down
EVM0019987	EVM0019987	EVM0019987.1	GO:0001530(lipopolysaccharide binding);GO:0002687(positive regulation of leukocyte migration);GO:0005615(extracellular space);GO:0005654(nucleoplasm);GO:0006954(inflammatory response);GO:0007157(heterophilic cell-cell adhesion via plasma membrane cell adhesion molecules);GO:0008201(heparin binding);GO:0009897(external side of plasma membrane);GO:0010572(positive regulation of platelet activation)…	NA	NA	NA	PREDICTED: uncharacterized protein LOC754362 [Strongylocentrotus purpuratus]	NA	0.069717	1.67864	0.233312	0.0001	0.0001	0.0001	6605.56	12.6895	7.69907e-05	0.0405927	up
EVM0005114	EVM0005114	EVM0005114.1	NA	NA	NA	NA	PREDICTED: uncharacterized protein LOC105443077 [Strongylocentrotus purpuratus]	NA	0.286898	6.19914	5.76964	0.0001	0.0001	0.0001	40852.3	15.3181	7.88335e-05	0.0405927	up
EVM0015298	EVM0015298	EVM0015298.1	GO:0005634(nucleus);GO:0005737(cytoplasm);GO:0016020(membrane);GO:0034605(cellular response to heat)	03040(Spliceosome);04141(Protein processing in endoplasmic reticulum);04144(Endocytosis)	K03283	NA	PREDICTED: LOW QUALITY PROTEIN: heat shock 70 kDa protein IV-like [Strongylocentrotus purpuratus]	NA	31.5411	6.18747	16.2347	0.983238	0.192389	0.67725	29.124	4.86414	0.000100554	0.0497059	up
EVM0000408	EVM0000408	EVM0000408.1	NA	NA	NA	NA	PREDICTED: uncharacterized protein LOC100890124 [Strongylocentrotus purpuratus]	NA	0.0001	0.0001	0.0001	0.927338	5.54138	0.372189	4.38538e-05	-14.4769	0.000120035	0.0570535	down
EVM0016297	EVM0016297	EVM0016297.1	NA	NA	NA	NA	PREDICTED: echinoidin isoform X2 [Strongylocentrotus purpuratus]	NA	4.65816	6.95058	11.1889	0.0001	0.0001	0.0001	75992	16.2136	0.000129219	0.059144	up
EVM0000371	EVM0000371	EVM0000371.1	NA	NA	NA	NA		NA	0.0001	0.0001	0.0001	31.5865	0.0001	74.3007	2.8332e-06	-18.4291	0.000148264	0.0654375	down
EVM0012914	EVM0012914	EVM0012914.1	GO:0005509(calcium ion binding);GO:0005544(calcium-dependent phospholipid binding);GO:0005886(plasma membrane);GO:0006906(vesicle fusion);GO:0017158(regulation of calcium ion-dependent exocytosis);GO:0019905(syntaxin binding);GO:0030276(clathrin binding);GO:0048791(calcium ion-regulated exocytosis of neurotransmitter)	00511(Other glycan degradation);04142(Lysosome)	K12311	EC:3.2.1.24	PREDICTED: uncharacterized protein LOC105436692 [Strongylocentrotus purpuratus]	NA	2.78043	1.47917	3.02949	0.02259	0.0001	0.0001	319.837	8.32119	0.000179668	0.0765634	up
EVM0021615	EVM0021615	EVM0021615.1	GO:0003735(structural constituent of ribosome);GO:0006412(translation)	NA	NA	NA	PREDICTED: ADP,ATP carrier protein [Strongylocentrotus purpuratus]	NA	0.266056	0.764498	0.20981	0.920114	66.0737	2.38166	0.017879	-5.80559	0.000196347	0.080882	down
EVM0009350	EVM0009350	EVM0009350.1	GO:0003924(GTPase activity);GO:0005200(structural constituent of cytoskeleton);GO:0005525(GTP binding);GO:0005737(cytoplasm);GO:0005874(microtubule);GO:0007017(microtubule-based process)	04145(Phagosome)	K07374	NA	PREDICTED: tubulin alpha-1 chain isoform X5 [Strongylocentrotus purpuratus]	NA	49.9264	52.9091	65.3569	638.759	191.195	630.285	0.115181	-3.11802	0.000213482	0.0820056	down
EVM0017386	EVM0017386	EVM0017386.1	NA	NA	NA	NA	PREDICTED: retinol-binding protein 2 [Strongylocentrotus purpuratus]	NA	5.2207	73.2445	29.8727	411.06	346.528	441.54	0.0903472	-3.46838	0.000215289	0.0820056	down
EVM0008530	EVM0008530	EVM0008530.1	NA	00330(Arginine and proline metabolism)	K00657	EC:2.3.1.57	PREDICTED: diamine acetyltransferase 2 [Strongylocentrotus purpuratus]	NA	0.0001	0.0001	0.0001	2.75815	10.7638	0.434066	2.14961e-05	-15.5056	0.000219478	0.0820056	down
EVM0020040	EVM0020040	EVM0020040.1	NA	NA	NA	NA	PREDICTED: uncharacterized protein LOC100893481 isoform X1 [Strongylocentrotus purpuratus]	NA	0.0001	0.0001	0.0001	0.443672	3.4606	0.891896	6.25499e-05	-13.9646	0.000225618	0.0820056	down
EVM0022619	EVM0022619	EVM0022619.7	GO:0005634(nucleus);GO:0005737(cytoplasm);GO:0016020(membrane);GO:0034605(cellular response to heat)	03040(Spliceosome);04141(Protein processing in endoplasmic reticulum);04144(Endocytosis)	K03283	NA	putative heat shock protein 70 [Psammechinus miliaris]	NA	22.9746	22.6395	14.0201	1.21878	0.82076	2.89917	12.0748	3.59393	0.000259286	0.0915503	up
EVM0002968	EVM0002968	EVM0002968.1	GO:0008422(beta-glucosidase activity);GO:1901657(glycosyl compound metabolic process)	NA	NA	NA	PREDICTED: CUB and zona pellucida-like domain-containing protein 1 [Strongylocentrotus purpuratus]	NA	0.0001	0.0001	0.0001	1.13218	1.61735	3.79498	4.58399e-05	-14.413	0.000279714	0.0960198	down
EVM0000169	EVM0000169	EVM0000169.1	GO:0005509(calcium ion binding)	04371(Apelin signaling pathway);04020(Calcium signaling pathway);04070(Phosphatidylinositol signaling system);04114(Oocyte meiosis);04218(Cellular senescence);04625(C-type lectin receptor signaling pathway);04910(Insulin signaling pathway);04912(GnRH signaling pathway);04916(Melanogenesis);04261(Adrenergic signaling in cardiomyocytes);04270(Vascular smooth muscle contraction);04744(Phototransduct…	K02183	NA	calmodulin-alpha-like [Boleophthalmus pectinirostris]	NA	0.0001	0.0001	0.0001	0.853905	9.39072	3.67176	2.15573e-05	-15.5015	0.000318145	0.105733	down
EVM0004042	EVM0004042	EVM0004042.3	NA	NA	NA	NA	PREDICTED: uncharacterized protein LOC105444536 [Strongylocentrotus purpuratus]	NA	1.73148	0.150835	0.037931	0.0001	0.0001	0.0001	6400.8	12.644	0.000331723	0.105733	up
EVM0018276	EVM0018276	EVM0018276.1	NA	NA	NA	NA	PREDICTED: uncharacterized protein LOC100890779 [Strongylocentrotus purpuratus]	NA	9.55619	1.07286	10.0777	0.131443	0.003665	0.0001	153.148	7.25878	0.000333679	0.105733	up
EVM0015799	EVM0015799	EVM0015799.1	GO:0005509(calcium ion binding);GO:0005576(extracellular region);GO:0005783(endoplasmic reticulum);GO:0005789(endoplasmic reticulum membrane);GO:0005794(Golgi apparatus);GO:0016020(membrane);GO:0016529(sarcoplasmic reticulum);GO:0033018(sarcoplasmic reticulum lumen);GO:0042470(melanosome);GO:0046872(metal ion binding)	NA	NA	NA	PREDICTED: calumenin-A isoform X1 [Strongylocentrotus purpuratus]	NA	131.284	75.3617	101.882	20.724	7.06774	13.2084	7.52505	2.9117	0.000347819	0.107459	up
EVM0011760	EVM0011760	EVM0011760.4	GO:0006695(cholesterol biosynthetic process);GO:0030176(integral component of endoplasmic reticulum membrane);GO:0047598(7-dehydrocholesterol reductase activity)	00100(Steroid biosynthesis)	K00213	EC:1.3.1.21	PREDICTED: 7-dehydrocholesterol reductase isoform X1 [Strongylocentrotus purpuratus]	NA	3.06048	2.27743	0.871686	16.5091	15.9693	9.93116	0.14642	-2.77182	0.0003744	0.111891	down
EVM0006070	EVM0006070	EVM0006070.1	NA	NA	NA	NA	PREDICTED: uncharacterized protein LOC100891773 [Strongylocentrotus purpuratus]	NA	0.0001	0.0001	0.0001	0.0001	5.85452	3.49072	3.21016e-05	-14.927	0.000382796	0.111891	down
EVM0006302	EVM0006302	EVM0006302.1	NA	NA	NA	NA	PREDICTED: uncharacterized protein LOC105440667 [Strongylocentrotus purpuratus]	NA	1.24481	0.640359	0.829183	0.0001	0.0001	0.0001	9047.84	13.1434	0.000389908	0.111891	up
EVM0010873	EVM0010873	EVM0010873.1	NA	NA	NA	NA	PREDICTED: apolipoprotein D [Strongylocentrotus purpuratus]	NA	0.0001	0.0001	0.0001	0.0001	19.0824	3.82429	1.30965e-05	-16.2205	0.000398384	0.111891	down
EVM0021986	EVM0021986	EVM0021986.1	NA	NA	NA	NA	PREDICTED: lithostathine-like [Strongylocentrotus purpuratus]	NA	829.569	582.781	232.135	5919.09	1135.45	2980.39	0.163876	-2.60932	0.000422342	0.114795	down
EVM0002498	EVM0002498	EVM0002498.2	GO:0016021(integral component of membrane)	NA	NA	NA	PREDICTED: uncharacterized protein LOC105441498 [Strongylocentrotus purpuratus]	NA	2.73675	3.97002	0.698228	4.46262	53.7547	11.6404	0.106001	-3.23785	0.0004273	0.114795	down
EVM0020211	EVM0020211	EVM0020211.1	NA	NA	NA	NA	PREDICTED: uncharacterized protein LOC586876 [Strongylocentrotus purpuratus]	NA	1.39074	3.96933	0.566088	0.0001	0.0001	0.0001	19753.8	14.2698	0.000484376	0.12736	up
EVM0007283	EVM0007283	EVM0007283.1	GO:0000724(double-strand break repair via homologous recombination);GO:0003677(DNA binding);GO:0005634(nucleus);GO:0005694(chromosome);GO:0005737(cytoplasm);GO:0009378(four-way junction helicase activity);GO:0043140(ATP-dependent 3'-5' DNA helicase activity)	NA	NA	NA	PREDICTED: putative nuclease HARBI1 [Strongylocentrotus purpuratus]	NA	0.0001	0.0001	0.0001	0.0001	17.2077	23.0365	7.45446e-06	-17.0335	0.000519302	0.128148	down
EVM0014759	EVM0014759	EVM0014759.1	GO:0003700(DNA binding transcription factor activity);GO:0005634(nucleus);GO:0006355(regulation of transcription, DNA-templated)	04933(AGE-RAGE signaling pathway in diabetic complications)	K09203	NA	PREDICTED: early growth response protein 1-B-like isoform X1 [Strongylocentrotus purpuratus]	NA	3.92776	13.6196	3.74822	3.95524	503.723	6.78134	0.041394	-4.59443	0.000533283	0.128148	down
EVM0009559	EVM0009559	EVM0009559.1	GO:0005615(extracellular space);GO:0007155(cell adhesion);GO:0030198(extracellular matrix organization);GO:0050839(cell adhesion molecule binding)	NA	NA	NA	PREDICTED: transforming growth factor-beta-induced protein ig-h3 [Strongylocentrotus purpuratus]	NA	2.04735	0.196609	0.0001	0.291132	4326.55	0.0001	0.000518636	-10.913	0.000535001	0.128148	down
EVM0022688	EVM0022688	EVM0022688.1	NA	NA	NA	NA	PREDICTED: uncharacterized protein LOC105442100 [Strongylocentrotus purpuratus]	NA	6.60545	0.177678	5.04601	0.029972	0.0001	0.07746	110.006	6.78144	0.000538743	0.128148	up
EVM0021731	EVM0021731	EVM0021731.2	GO:0003924(GTPase activity);GO:0005200(structural constituent of cytoskeleton);GO:0005525(GTP binding);GO:0005737(cytoplasm);GO:0005874(microtubule);GO:0007017(microtubule-based process)	04145(Phagosome)	K07374	NA	predicted protein [Nematostella vectensis]	NA	114.459	123.443	37.9182	2.99509	8.84122	10.2874	12.4672	3.64006	0.00053922	0.128148	up
EVM0001631	EVM0001631	EVM0001631.1	GO:0001503(ossification);GO:0004888(transmembrane signaling receptor activity);GO:0004930(G-protein coupled receptor activity);GO:0005518(collagen binding);GO:0005886(plasma membrane);GO:0007005(mitochondrion organization);GO:0007165(signal transduction);GO:0007166(cell surface receptor signaling pathway);GO:0007186(G-protein coupled receptor signaling pathway);GO:0007507(heart development);GO:00…	NA	NA	NA	PREDICTED: G-protein coupled receptor 64-like [Strongylocentrotus purpuratus]	NA	2.77469	0.797039	0.223267	0.0001	0.0001	0.0001	12650	13.6269	0.000559662	0.130496	up
EVM0013899	EVM0013899	EVM0013899.1	NA	NA	NA	NA	PREDICTED: decapping and exoribonuclease protein, partial [Strongylocentrotus purpuratus]	NA	18.2045	0.172423	58.1632	0.110746	0.40368	0.0001	148.759	7.21683	0.00061501	0.140746	up
EVM0006018	EVM0006018	EVM0006018.1	GO:0003824(catalytic activity);GO:0005975(carbohydrate metabolic process);GO:0016020(membrane);GO:0016021(integral component of membrane)	NA	NA	NA	PREDICTED: neutral and basic amino acid transport protein rBAT [Strongylocentrotus purpuratus]	NA	1.24063	1.15331	0.0001	2.88462	34.5272	14.7319	0.0459123	-4.44497	0.000638631	0.142085	down
EVM0004638	EVM0004638	EVM0004638.17	GO:0003676(nucleic acid binding);GO:0003723(RNA binding);GO:0005575(cellular_component)	03040(Spliceosome)	K12741	NA	PREDICTED: heterogeneous nuclear ribonucleoprotein A2 homolog 1 isoform X4 [Strongylocentrotus purpuratus]	NA	337.36	326.971	171.793	54.0027	25.1601	50.8667	6.43026	2.68488	0.000662511	0.142085	up
EVM0003796	EVM0003796	EVM0003796.1	GO:0001786(phosphatidylserine binding);GO:0005509(calcium ion binding);GO:0005544(calcium-dependent phospholipid binding);GO:0005615(extracellular space);GO:0005654(nucleoplasm);GO:0005886(plasma membrane);GO:0016323(basolateral plasma membrane);GO:0016324(apical plasma membrane);GO:0030154(cell differentiation);GO:0031210(phosphatidylcholine binding);GO:0042997(negative regulation of Golgi to pl…	NA	NA	NA	PREDICTED: annexin A13 [Strongylocentrotus purpuratus]	NA	13.2903	13.6006	0.570792	54.7486	54.7725	126.81	0.1162	-3.10532	0.000681195	0.142085	down
EVM0005604	EVM0005604	EVM0005604.2	GO:0000781(chromosome, telomeric region);GO:0000784(nuclear chromosome, telomeric region);GO:0003674(molecular_function);GO:0005634(nucleus);GO:0005637(nuclear inner membrane);GO:0005694(chromosome);GO:0007129(synapsis);GO:0016020(membrane);GO:0045141(meiotic telomere clustering);GO:0051321(meiotic cell cycle);GO:0070197(meiotic attachment of telomere to nuclear envelope)	NA	NA	NA	PREDICTED: uncharacterized protein C15orf43 homolog [Strongylocentrotus purpuratus]	NA	0.804531	1.12509	2.96012	0.0001	0.0001	0.0001	16299.1	13.9925	0.000686645	0.142085	up
EVM0012371	EVM0012371	EVM0012371.1	GO:0016021(integral component of membrane)	NA	NA	NA	PREDICTED: uncharacterized protein LOC105441498 [Strongylocentrotus purpuratus]	NA	2.0192	2.87981	0.82827	6.17502	23.662	15.1621	0.127276	-2.97397	0.000691909	0.142085	down
EVM0007085	EVM0007085	EVM0007085.2	GO:0005509(calcium ion binding)	NA	NA	NA	rendezvin [Strongylocentrotus purpuratus]	NA	0.702884	0.508335	0.047763	0.397899	22.2407	0.755703	0.0538158	-4.21583	0.000693429	0.142085	down
EVM0002512	EVM0002512	EVM0002512.1	GO:0016740(transferase activity)	00590(Arachidonic acid metabolism);00480(Glutathione metabolism);00980(Metabolism of xenobiotics by cytochrome P450);00982(Drug metabolism - cytochrome P450)	K04097	EC:5.3.99.2;EC:2.5.1.18	PREDICTED: glutathione S-transferase 3 [Strongylocentrotus purpuratus]	NA	0.21604	0.242284	0.0001	1.68698	9.77759	2.04333	0.0339375	-4.88098	0.000703736	0.142085	down
EVM0004511	EVM0004511	EVM0004511.1	GO:0001561(fatty acid alpha-oxidation);GO:0005102(receptor binding);GO:0005777(peroxisome);GO:0008891(glycolate oxidase activity);GO:0010181(FMN binding);GO:0046296(glycolate catabolic process)	00630(Glyoxylate and dicarboxylate metabolism);04146(Peroxisome)	K11517	EC:1.1.3.15	PREDICTED: hydroxyacid oxidase 1 [Strongylocentrotus purpuratus]	NA	0.960188	1.69432	1.29494	0.0001	0.0001	0.0001	13164.8	13.6844	0.000717035	0.142085	up
EVM0004289	EVM0004289	EVM0004289.1	GO:0003676(nucleic acid binding);GO:0003677(DNA binding);GO:0046872(metal ion binding)	NA	NA	NA	PREDICTED: uncharacterized protein LOC756681 [Strongylocentrotus purpuratus]	NA	8.75339	0.0001	0.41464	0.0001	0.0001	0.0001	30560.4	14.8994	0.000734243	0.142085	up
EVM0003099	EVM0003099	EVM0003099.1	GO:0008028(monocarboxylic acid transmembrane transporter activity);GO:0016021(integral component of membrane)	NA	NA	NA	PREDICTED: monocarboxylate transporter 13 isoform X1 [Strongylocentrotus purpuratus]	NA	5.51336	2.95404	2.41085	25.244	15.6519	26.09	0.162396	-2.62241	0.000744513	0.142085	down
EVM0019234	EVM0019234	EVM0019234.1	GO:0005415(nucleoside:sodium symporter activity);GO:0005887(integral component of plasma membrane)	NA	NA	NA	PREDICTED: uncharacterized protein LOC106633429 [Haplochromis burtoni]	NA	5.22559	0.313593	0.090436	0.0001	0.0001	0.023928	233.323	7.86619	0.00074733	0.142085	up
EVM0020541	EVM0020541	EVM0020541.2	NA	NA	NA	NA	PREDICTED: uncharacterized protein LOC752620 [Strongylocentrotus purpuratus]	NA	57.1283	70.2971	13.619	3.18105	1.99558	12.8198	7.83734	2.97036	0.000764022	0.143057	up
EVM0012343	EVM0012343	EVM0012343.1	NA	NA	NA	NA	185/333 [Strongylocentrotus intermedius]	NA	192.152	209.054	39.6446	15.0563	9.06364	27.5896	8.52553	3.09179	0.000778514	0.143595	up
EVM0005098	EVM0005098	EVM0005098.1	GO:0006629(lipid metabolic process);GO:0016020(membrane);GO:0016021(integral component of membrane);GO:0016298(lipase activity);GO:0016788(hydrolase activity, acting on ester bonds)	00564(Glycerophospholipid metabolism);00565(Ether lipid metabolism);00590(Arachidonic acid metabolism);00591(Linoleic acid metabolism);00592(alpha-Linolenic acid metabolism)	K14621	EC:3.1.1.4;EC:3.1.1.5	PREDICTED: phospholipase B1, membrane-associated [Strongylocentrotus purpuratus]	NA	0.2301	0.078072	0.0001	5.07541	4.67424	4.30506	0.0219337	-5.51071	0.000815511	0.148207	down
EVM0005531	EVM0005531	EVM0005531.1	NA	NA	NA	NA		NA	44.1525	26.8633	5.71385	0.0001	0.640462	0.083629	105.952	6.72727	0.000844483	0.151248	up
EVM0017356	EVM0017356	EVM0017356.2	NA	NA	NA	NA	PREDICTED: uncharacterized protein LOC753895 [Strongylocentrotus purpuratus]	NA	14.6149	7.58878	1.93648	17.1037	74.0319	48.2306	0.173214	-2.52937	0.00094055	0.166047	down
EVM0012390	EVM0012390	EVM0012390.1	GO:0004842(ubiquitin-protein transferase activity);GO:0019005(SCF ubiquitin ligase complex);GO:0031146(SCF-dependent proteasomal ubiquitin-dependent protein catabolic process)	00230(Purine metabolism);00220(Arginine biosynthesis)	K01427	EC:3.5.1.5	PREDICTED: urease isoform X1 [Strongylocentrotus purpuratus]	NA	0.0001	0.0001	0.0001	0.354474	3.77714	4.09883	3.645e-05	-14.7437	0.00103631	0.17791	down
EVM0009833	EVM0009833	EVM0009833.1	GO:0070492(oligosaccharide binding)	NA	NA	NA	PREDICTED: uncharacterized protein LOC588722 [Strongylocentrotus purpuratus]	NA	17.0381	22.2083	33.3712	743.633	147.166	41.6964	0.0778746	-3.6827	0.00103654	0.17791	down
EVM0021668	EVM0021668	EVM0021668.1	GO:0003796(lysozyme activity);GO:0005576(extracellular region);GO:0050829(defense response to Gram-negative bacterium);GO:0050830(defense response to Gram-positive bacterium)	NA	NA	NA	PREDICTED: lysozyme [Strongylocentrotus purpuratus]	NA	0.58907	14.948	4.80467	0.137154	0.0001	0.17238	65.696	6.03773	0.00106502	0.178646	up
EVM0007964	EVM0007964	EVM0007964.1	GO:0003727(single-stranded RNA binding);GO:0032197(transposition, RNA-mediated)	NA	NA	NA	PREDICTED: uncharacterized protein LOC105440425 [Strongylocentrotus purpuratus]	NA	0.568329	15.6576	1.1627	0.0001	0.0001	0.121308	143.107	7.16095	0.00106974	0.178646	up
EVM0022077	EVM0022077	EVM0022077.5	GO:0004013(adenosylhomocysteinase activity);GO:0005829(cytosol);GO:0033353(S-adenosylmethionine cycle)	00270(Cysteine and methionine metabolism)	K01251	EC:3.3.1.1	PREDICTED: adenosylhomocysteinase [Strongylocentrotus purpuratus]	NA	27.6101	48.6182	8.68448	131.384	77.1758	184.93	0.215795	-2.21227	0.0011054	0.181777	down
EVM0002657	EVM0002657	EVM0002657.1	GO:0005319(lipid transporter activity);GO:0005576(extracellular region);GO:0006869(lipid transport);GO:0045735(nutrient reservoir activity)	NA	NA	NA	PREDICTED: uncharacterized protein LOC583660 [Strongylocentrotus purpuratus]	NA	1.31797	0.513297	0.068472	2.55065	9.28885	3.28714	0.125589	-2.99322	0.00111791	0.181777	down
EVM0006901	EVM0006901	EVM0006901.1	GO:0004252(serine-type endopeptidase activity)	NA	NA	NA	PREDICTED: alkaline serine protease ver112 [Strongylocentrotus purpuratus]	NA	0.78977	1.19761	0.0001	14.4866	4.31304	58.4013	0.0257442	-5.27961	0.00115377	0.185173	down
EVM0022853	EVM0022853	EVM0022853.1	NA	NA	NA	NA	PREDICTED: uncharacterized protein LOC105442331 [Strongylocentrotus purpuratus]	NA	0.593295	4.12198	1.19676	0.0001	0.0001	0.0001	19706.8	14.2664	0.00122842	0.193732	up
EVM0016744	EVM0016744	EVM0016744.1	NA	NA	NA	NA		NA	556.859	794.871	8896	336.133	218.706	421.569	10.4953	3.39168	0.00123846	0.193732	up
EVM0007946	EVM0007946	EVM0007946.1	GO:0016740(transferase activity)	00590(Arachidonic acid metabolism);00480(Glutathione metabolism);00980(Metabolism of xenobiotics by cytochrome P450);00982(Drug metabolism - cytochrome P450)	K04097	EC:5.3.99.2;EC:2.5.1.18	PREDICTED: S-crystallin SL11-like [Strongylocentrotus purpuratus]	NA	4.71759	8.00827	2.37118	7.6386	66.3865	26.7798	0.149765	-2.73923	0.00126463	0.195353	down
EVM0005541	EVM0005541	EVM0005541.1	GO:0005634(nucleus);GO:0005813(centrosome);GO:0007017(microtubule-based process);GO:0016020(membrane);GO:0016459(myosin complex);GO:0030286(dynein complex)	NA	NA	NA	PREDICTED: uncharacterized protein LOC592722 [Strongylocentrotus purpuratus]	NA	4.30728	6.21927	3.54109	13.3834	161.89	28.5131	0.0690313	-3.85661	0.0013421	0.204761	down
EVM0005631	EVM0005631	EVM0005631.1	GO:0003676(nucleic acid binding);GO:0004190(aspartic-type endopeptidase activity);GO:0006508(proteolysis);GO:0015074(DNA integration)	03015(mRNA surveillance pathway)	K14401	NA	PREDICTED: uncharacterized protein K02A2.6-like [Strongylocentrotus purpuratus]	NA	0.447002	0.48292	0.260448	0.0001	0.0001	0.0001	3967.9	11.9542	0.00139556	0.210321	up
EVM0017538	EVM0017538	EVM0017538.1	GO:0004497(monooxygenase activity)	00591(Linoleic acid metabolism);00830(Retinol metabolism)	K07424	EC:1.14.14.1	PREDICTED: cytochrome P450 3A24 [Strongylocentrotus purpuratus]	NA	0.028131	0.0001	0.05296	2.73548	1.02153	1.73468	0.0147844	-6.07978	0.00152954	0.227736	down
EVM0001565	EVM0001565	EVM0001565.1	GO:0005887(integral component of plasma membrane);GO:0007196(adenylate cyclase-inhibiting G-protein coupled glutamate receptor signaling pathway);GO:0008066(glutamate receptor activity);GO:0042734(presynaptic membrane);GO:0051966(regulation of synaptic transmission, glutamatergic)	NA	NA	NA	PREDICTED: uncharacterized protein LOC105446108, partial [Strongylocentrotus purpuratus]	NA	0.0001	2.02995	4.84435	0.0001	0.0001	0.0001	22914.6	14.484	0.00165884	0.241912	up
EVM0006490	EVM0006490	EVM0006490.1	GO:0004252(serine-type endopeptidase activity)	NA	NA	NA	PREDICTED: proteinase R-like [Strongylocentrotus purpuratus]	NA	4.36313	15.6864	0.0001	69.3014	119.663	79.4688	0.0746916	-3.74291	0.00166391	0.241912	down
EVM0007877	EVM0007877	EVM0007877.1	GO:0005509(calcium ion binding)	NA	NA	NA	PREDICTED: proteinase R [Strongylocentrotus purpuratus]	NA	0.839047	0.263741	0.494021	2.09359	33.7478	7.65344	0.0367126	-4.76758	0.00169378	0.243392	down
EVM0015437	EVM0015437	EVM0015437.3	NA	NA	NA	NA	PREDICTED: uncharacterized protein LOC100893428 [Strongylocentrotus purpuratus]	NA	2.01852	2.44049	0.505319	4.52878	26.4495	10.395	0.119989	-3.05903	0.0019029	0.270299	down
EVM0005943	EVM0005943	EVM0005943.1	GO:0003914(DNA (6-4) photolyase activity);GO:0006281(DNA repair);GO:0009416(response to light stimulus);GO:0016829(lyase activity)	NA	NA	NA	PREDICTED: cryptochrome-2 [Strongylocentrotus purpuratus]	NA	27.4712	21.1469	5.60092	26.9004	170.194	62.3673	0.208967	-2.25865	0.00196662	0.274196	down
EVM0014582	EVM0014582	EVM0014582.1	GO:0005415(nucleoside:sodium symporter activity);GO:0005887(integral component of plasma membrane)	NA	NA	NA	Retrovirus-related Pol polyprotein from transposon 297 [Exaiptasia pallida]	NA	1.84437	7.22303	0.0001	0.0001	0.0001	0.0001	30225	14.8835	0.00197471	0.274196	up
EVM0021747	EVM0021747	EVM0021747.1	GO:0006629(lipid metabolic process);GO:0016021(integral component of membrane);GO:0016298(lipase activity)	00564(Glycerophospholipid metabolism);00565(Ether lipid metabolism);00590(Arachidonic acid metabolism);00591(Linoleic acid metabolism);00592(alpha-Linolenic acid metabolism)	K14621	EC:3.1.1.4;EC:3.1.1.5	PREDICTED: phospholipase B1, membrane-associated [Strongylocentrotus purpuratus]	NA	0.0001	0.091974	0.0001	1.13814	1.51212	4.27808	0.0133039	-6.23201	0.00203342	0.279211	down
EVM0019177	EVM0019177	EVM0019177.1	GO:0005829(cytosol);GO:0016618(hydroxypyruvate reductase activity);GO:0030267(glyoxylate reductase (NADP) activity)	00620(Pyruvate metabolism);00630(Glyoxylate and dicarboxylate metabolism);00260(Glycine, serine and threonine metabolism)	K00049	EC:1.1.1.79;EC:1.1.1.81	PREDICTED: glyoxylate reductase/hydroxypyruvate reductase [Strongylocentrotus purpuratus]	NA	1.38882	0.927572	0.392764	29.7757	10.3939	3.44334	0.0621183	-4.00884	0.00220269	0.292872	down
EVM0007698	EVM0007698	EVM0007698.1	GO:0019898(extrinsic component of membrane);GO:0035375(zymogen binding);GO:0042589(zymogen granule membrane)	04970(Salivary secretion)	K13912	NA	PREDICTED: uncharacterized protein LOC100889119 [Strongylocentrotus purpuratus]	NA	1.0141	0.555199	0.34351	14.612	0.0001	104.569	0.0160496	-5.96132	0.00221175	0.292872	down
EVM0003392	EVM0003392	EVM0003392.1	GO:0005887(integral component of plasma membrane);GO:0015101(organic cation transmembrane transporter activity)	NA	NA	NA	PREDICTED: organic cation transporter protein-like [Strongylocentrotus purpuratus]	NA	0.0001	0.0001	0.0001	0.0001	2.3699	0.761471	9.58016e-05	-13.3496	0.00223588	0.292872	down
EVM0010696	EVM0010696	EVM0010696.2	NA	NA	NA	NA	PREDICTED: nmrA-like family domain-containing protein 1 [Strongylocentrotus purpuratus]	NA	6.15239	1.09328	2.20317	0.14762	0.0001	0.0001	63.9213	5.99822	0.00226831	0.292872	up
EVM0018906	EVM0018906	EVM0018906.1	NA	NA	NA	NA	PREDICTED: uncharacterized protein LOC100891398 isoform X1 [Strongylocentrotus purpuratus]	NA	1.13578	28.981	3.1658	0.394915	0.0001	0.248455	51.7237	5.69275	0.00227395	0.292872	up
EVM0007720	EVM0007720	EVM0007720.1	NA	NA	NA	NA	hypothetical protein BSL78_14190 [Apostichopus japonicus]	NA	0.0001	0.0001	0.0001	1.72954	0.0001	0.700144	0.000123468	-12.9836	0.0022751	0.292872	down
EVM0000953	EVM0000953	EVM0000953.1	GO:0008395(steroid hydroxylase activity)	00590(Arachidonic acid metabolism)	K07422	NA	PREDICTED: cytochrome P450 2J1 [Strongylocentrotus purpuratus]	NA	0.239101	0.238719	0.06057	0.580532	5.646	1.26386	0.0718775	-3.79832	0.00235405	0.299911	down
EVM0007287	EVM0007287	EVM0007287.1	GO:0005515(protein binding);GO:0005789(endoplasmic reticulum membrane);GO:0005886(plasma membrane);GO:0016021(integral component of membrane);GO:0051480(regulation of cytosolic calcium ion concentration);GO:1990034(calcium ion export across plasma membrane)	NA	NA	NA	PREDICTED: solute carrier family 35 member G1-like [Strongylocentrotus purpuratus]	NA	0.0001	0.0001	0.0001	3.39506	0.0001	3.07537	4.63641e-05	-14.3966	0.00238423	0.300656	down
EVM0022389	EVM0022389	EVM0022389.1	GO:0005887(integral component of plasma membrane);GO:0015293(symporter activity)	00604(Glycosphingolipid biosynthesis - ganglio series)	K03374	EC:2.4.99.7	PREDICTED: alpha-N-acetylgalactosaminide alpha-2,6-sialyltransferase 6-like [Strongylocentrotus purpuratus]	NA	0.0001	0.0001	0.0001	0.176063	1.79495	1.51428	8.60759e-05	-13.504	0.00243077	0.302253	down
EVM0008398	EVM0008398	EVM0008398.1	GO:0005537(mannose binding);GO:0009986(cell surface);GO:0016021(integral component of membrane);GO:0042806(fucose binding)	04145(Phagosome)	K06560	NA	PREDICTED: C-type lectin lectoxin-Thr1 [Strongylocentrotus purpuratus]	NA	0.0001	3.66812	0.0001	221.34	0.940283	48.4708	0.0135487	-6.2057	0.00244581	0.302253	down
EVM0011059	EVM0011059	EVM0011059.1	NA	NA	NA	NA	PREDICTED: uncharacterized protein LOC105437753 [Strongylocentrotus purpuratus]	NA	0.37663	1.25245	0.049648	0.0001	0.0001	0.0001	5595.77	12.4501	0.00266944	0.32419	up
EVM0022556	EVM0022556	EVM0022556.1	GO:0005215(transporter activity);GO:0016021(integral component of membrane);GO:0034220(ion transmembrane transport)	NA	NA	NA	PREDICTED: monocarboxylate transporter 2 isoform X1 [Strongylocentrotus purpuratus]	NA	3.62663	11.8244	3.1821	57.4905	15.0571	22.3532	0.196343	-2.34855	0.00269382	0.32419	down
EVM0003538	EVM0003538	EVM0003538.1	GO:0005789(endoplasmic reticulum membrane);GO:0016021(integral component of membrane)	03420(Nucleotide excision repair)	K10847	NA	PREDICTED: keratinocyte-associated protein 2 [Strongylocentrotus purpuratus]	NA	105.37	93.1658	104.709	25.1358	11.0322	25.5903	4.91019	2.29578	0.00270202	0.32419	up
EVM0002915	EVM0002915	EVM0002915.1	GO:0000139(Golgi membrane);GO:0004559(alpha-mannosidase activity);GO:0006013(mannose metabolic process);GO:0006491(N-glycan processing);GO:0006517(protein deglycosylation)	NA	NA	NA	PREDICTED: uncharacterized protein LOC105436991 [Strongylocentrotus purpuratus]	NA	0.215992	0.292046	0.083917	0.0001	0.0001	0.0001	1973.18	10.9463	0.00283121	0.331525	up
EVM0017906	EVM0017906	EVM0017906.1	NA	NA	NA	NA	PREDICTED: uncharacterized protein LOC586876 [Strongylocentrotus purpuratus]	NA	12.7307	5.1867	0.856084	0.30829	0.0001	0.184812	38.0646	5.25038	0.00286928	0.331525	up
EVM0012387	EVM0012387	EVM0012387.9	GO:0005634(nucleus);GO:0005813(centrosome);GO:0016020(membrane);GO:0040007(growth);GO:0043029(T cell homeostasis);GO:0048538(thymus development);GO:0051301(cell division);GO:0060317(cardiac epithelial to mesenchymal transition)	04068(FoxO signaling pathway)	K21770	NA	cyclin B [Strongylocentrotus purpuratus]	NA	6.25284	3.46281	2.11204	2.74632	90.9882	3.3868	0.121783	-3.03762	0.00287906	0.331525	down
EVM0021945	EVM0021945	EVM0021945.21	GO:0004375(glycine dehydrogenase (decarboxylating) activity);GO:0005739(mitochondrion);GO:0005829(cytosol);GO:0005960(glycine cleavage complex);GO:0016594(glycine binding);GO:0019464(glycine decarboxylation via glycine cleavage system)	00630(Glyoxylate and dicarboxylate metabolism);00260(Glycine, serine and threonine metabolism)	K00281	EC:1.4.4.2	PREDICTED: glycine dehydrogenase (decarboxylating), mitochondrial [Strongylocentrotus purpuratus]	NA	13.6652	34.9787	12.4126	94.673	65.7091	82.1195	0.251778	-1.98978	0.00288643	0.331525	down
EVM0016150	EVM0016150	EVM0016150.1	NA	NA	NA	NA	PREDICTED: uncharacterized protein LOC100891708 [Strongylocentrotus purpuratus]	NA	18.6822	51.2077	63.5129	1.0301	3.3779	4.71013	14.6305	3.87091	0.00289729	0.331525	up
EVM0020254	EVM0020254	EVM0020254.1	GO:0000166(nucleotide binding);GO:0003727(single-stranded RNA binding);GO:0005654(nucleoplasm);GO:0005737(cytoplasm);GO:0010609(mRNA localization resulting in posttranscriptional regulation of gene expression);GO:0016554(cytidine to uridine editing);GO:0016556(mRNA modification);GO:0030895(apolipoprotein B mRNA editing enzyme complex)	NA	NA	NA	PREDICTED: probable RNA-binding protein 46 isoform X2 [Strongylocentrotus purpuratus]	NA	1.99419	1.40925	0.256183	1.53835	13.5054	5.82278	0.175382	-2.51143	0.00292514	0.331572	down
EVM0017682	EVM0017682	EVM0017682.1	GO:0008395(steroid hydroxylase activity)	00140(Steroid hormone biosynthesis)	K07414	EC:1.14.14.1	PREDICTED: cytochrome P450 2J6 [Strongylocentrotus purpuratus]	NA	0.060165	0.179389	0.01936	0.227426	2.61832	1.88393	0.0547424	-4.1912	0.00295136	0.331572	down
EVM0002083	EVM0002083	EVM0002083.1	GO:0012505(endomembrane system);GO:0016020(membrane)	NA	NA	NA	PREDICTED: neudesin [Strongylocentrotus purpuratus]	NA	12.5432	12.3491	9.62464	0.646096	0.0001	0.0001	53.4073	5.73896	0.00308774	0.343769	up
EVM0005108	EVM0005108	EVM0005108.1	GO:0003924(GTPase activity);GO:0005200(structural constituent of cytoskeleton);GO:0005525(GTP binding);GO:0005737(cytoplasm);GO:0005874(microtubule);GO:0007017(microtubule-based process)	04145(Phagosome)	K07374	NA	neural alfa2 tubulin [Paracentrotus lividus]	NA	4.16684	3.42074	3.16585	0.869849	172.44	1.46383	0.0615279	-4.02262	0.00311906	0.344155	down
EVM0001627	EVM0001627	EVM0001627.1	NA	NA	NA	NA	PREDICTED: mesenchyme-specific cell surface glycoprotein isoform X1 [Strongylocentrotus purpuratus]	NA	174.337	180.225	2.69911	6.77945	0.0001	7.11205	25.7178	4.68469	0.00323271	0.353538	up
EVM0004978	EVM0004978	EVM0004978.1	NA	NA	NA	NA	PREDICTED: uncharacterized protein LOC100891398 isoform X1 [Strongylocentrotus purpuratus]	NA	1.05782	29.1101	3.29098	0.420518	0.0001	0.263309	48.9218	5.6124	0.00331546	0.359407	up
EVM0022073	EVM0022073	EVM0022073.1	GO:0004029(aldehyde dehydrogenase (NAD) activity);GO:0004777(succinate-semialdehyde dehydrogenase (NAD+) activity);GO:0009013(succinate-semialdehyde dehydrogenase [NAD(P)+] activity)	00650(Butanoate metabolism);00250(Alanine, aspartate and glutamate metabolism)	K00139	EC:1.2.1.24	PREDICTED: succinate-semialdehyde dehydrogenase, mitochondrial [Strongylocentrotus purpuratus]	NA	26.7514	18.7455	7.16546	113.089	31.2537	107.734	0.208915	-2.25901	0.00336884	0.360044	down
EVM0007910	EVM0007910	EVM0007910.1	NA	NA	NA	NA	PREDICTED: Krueppel-like factor 5 [Strongylocentrotus purpuratus]	NA	21.8096	35.4423	12.7371	30.9727	267.867	37.6309	0.208009	-2.26528	0.00340867	0.360044	down
EVM0012931	EVM0012931	EVM0012931.14	GO:0003756(protein disulfide isomerase activity);GO:0005783(endoplasmic reticulum);GO:0006457(protein folding);GO:0034976(response to endoplasmic reticulum stress)	04141(Protein processing in endoplasmic reticulum)	K09582	EC:5.3.4.1	PREDICTED: protein disulfide-isomerase A4 [Strongylocentrotus purpuratus]	NA	93.1394	113.99	41.4171	11.1461	12.37	9.69886	7.48297	2.90361	0.00340874	0.360044	up
EVM0016493	EVM0016493	EVM0016493.14	GO:0005634(nucleus);GO:0015630(microtubule cytoskeleton)	NA	NA	NA	cyclin A [Strongylocentrotus purpuratus]	NA	1.40923	0.583983	0.49643	0.686564	22.7757	0.715622	0.102972	-3.27968	0.00346976	0.363384	down
EVM0020526	EVM0020526	EVM0020526.1	GO:0008422(beta-glucosidase activity);GO:1901657(glycosyl compound metabolic process)	NA	NA	NA	PREDICTED: ZP domain-containing protein isoform X1 [Strongylocentrotus purpuratus]	NA	0.945904	2.06052	0.137759	8.89349	4.35448	22.7817	0.0872666	-3.51843	0.00357027	0.370768	down
EVM0013347	EVM0013347	EVM0013347.9	NA	NA	NA	NA		NA	0.611162	0.0001	1.0168	0.0001	0.0001	0.0001	5426.88	12.4059	0.00385437	0.396936	up
EVM0005934	EVM0005934	EVM0005934.1	NA	NA	NA	NA	PREDICTED: uncharacterized protein LOC100888660 [Strongylocentrotus purpuratus]	NA	0.0001	4.29185	3.28628	0.0001	0.0001	0.0001	25260.8	14.6246	0.0039065	0.398979	up
EVM0004626	EVM0004626	EVM0004626.1	NA	NA	NA	NA	PREDICTED: uncharacterized protein LOC100890241 isoform X2 [Strongylocentrotus purpuratus]	NA	0.709024	0.868921	0.030332	0.981558	12.2863	3.19235	0.0977069	-3.3554	0.00396755	0.400869	down
EVM0020605	EVM0020605	EVM0020605.2	GO:0005319(lipid transporter activity);GO:0005615(extracellular space);GO:0005886(plasma membrane);GO:0015918(sterol transport);GO:0032370(positive regulation of lipid transport);GO:0034196(acylglycerol transport);GO:0045178(basal part of cell);GO:0070325(lipoprotein particle receptor binding)	NA	NA	NA	PREDICTED: uncharacterized protein LOC580672 [Strongylocentrotus purpuratus]	NA	13.4413	12.5194	0.215125	18.9267	81.5762	38.0193	0.188965	-2.40381	0.00398988	0.400869	down
EVM0000096	EVM0000096	EVM0000096.9	GO:0003677(DNA binding);GO:0003700(DNA binding transcription factor activity);GO:0005667(transcription factor complex);GO:0006355(regulation of transcription, DNA-templated);GO:0006357(regulation of transcription by RNA polymerase II)	NA	NA	NA	PREDICTED: fos-related antigen 1 isoform X1 [Strongylocentrotus purpuratus]	NA	12.0061	17.1047	8.12852	8.1084	201.673	14.3598	0.166142	-2.58951	0.00418523	0.417105	down
EVM0011535	EVM0011535	EVM0011535.2	GO:0003924(GTPase activity);GO:0005200(structural constituent of cytoskeleton);GO:0005525(GTP binding);GO:0005737(cytoplasm);GO:0005874(microtubule);GO:0007017(microtubule-based process)	04145(Phagosome)	K07374	NA	PREDICTED: tubulin alpha-1 chain-like isoform X2 [Strongylocentrotus purpuratus]	NA	4.97042	6.6886	2.46345	9.06265	44.6923	14.9392	0.205585	-2.2822	0.004234	0.41859	down
EVM0001074	EVM0001074	EVM0001074.1	GO:0003824(catalytic activity);GO:0005975(carbohydrate metabolic process);GO:0016020(membrane);GO:0016021(integral component of membrane)	NA	NA	NA	PREDICTED: alpha-glucosidase [Strongylocentrotus purpuratus]	NA	0.526498	1.48911	0.132838	2.19589	12.121	2.69923	0.126259	-2.98554	0.00435576	0.422795	down
EVM0013887	EVM0013887	EVM0013887.1	GO:0003924(GTPase activity);GO:0005200(structural constituent of cytoskeleton);GO:0005525(GTP binding);GO:0005634(nucleus);GO:0005881(cytoplasmic microtubule);GO:0007017(microtubule-based process);GO:0036464(cytoplasmic ribonucleoprotein granule);GO:0043209(myelin sheath);GO:0055037(recycling endosome);GO:0070062(extracellular exosome)	04145(Phagosome);04210(Apoptosis);04530(Tight junction);04540(Gap junction)	K07374	NA	Tubulin alpha-1B chain [Scophthalmus maximus]	NA	0.224205	0.0001	0.0001	0.0001	16.6523	1.43905	0.0124039	-6.33306	0.00435832	0.422795	down
EVM0000523	EVM0000523	EVM0000523.1	NA	NA	NA	NA	TPA_exp: putative gag protein [Lytechinus variegatus]	NA	0.0001	0.0001	0.0001	2.35826	0.0001	2.68711	5.94593e-05	-14.0377	0.00437917	0.422795	down
EVM0023031	EVM0023031	EVM0023031.1	GO:0007043(cell-cell junction assembly);GO:0007507(heart development);GO:0016020(membrane);GO:0016021(integral component of membrane)	NA	NA	NA	PREDICTED: mucin-2 [Strongylocentrotus purpuratus]	NA	0.037943	0.0001	0.0001	0.192154	1.35915	0.518131	0.0184316	-5.76167	0.00442478	0.423887	down
EVM0000743	EVM0000743	EVM0000743.1	GO:0005634(nucleus);GO:0005813(centrosome);GO:0007017(microtubule-based process);GO:0016020(membrane);GO:0016459(myosin complex);GO:0030286(dynein complex)	NA	NA	NA	PREDICTED: dynein light chain 2, cytoplasmic [Strongylocentrotus purpuratus]	NA	0.0001	1.6128	0.31564	0.0001	0.0001	0.0001	6428.47	12.6503	0.00467863	0.444758	up
EVM0017584	EVM0017584	EVM0017584.1	GO:0001917(photoreceptor inner segment);GO:0002142(stereocilia ankle link complex);GO:0005515(protein binding);GO:0005518(collagen binding);GO:0005604(basement membrane);GO:0005737(cytoplasm);GO:0007601(visual perception);GO:0007605(sensory perception of sound);GO:0016021(integral component of membrane);GO:0016324(apical plasma membrane);GO:0017022(myosin binding);GO:0032391(photoreceptor connect…	NA	NA	NA	PREDICTED: receptor-type tyrosine-protein phosphatase T isoform X2 [Strongylocentrotus purpuratus]	NA	1.34125	0.047762	0.087287	6.25438	2.49841	7.16787	0.0927287	-3.43084	0.00498553	0.464125	down
EVM0004840	EVM0004840	EVM0004840.1	GO:0070062(extracellular exosome);GO:0071346(cellular response to interferon-gamma)	03060(Protein export);04141(Protein processing in endoplasmic reticulum)	K09490	NA	PREDICTED: LOW QUALITY PROTEIN: 78 kDa glucose-regulated protein [Strongylocentrotus purpuratus]	NA	241.975	171.911	108.185	56.8418	19.4658	28.4335	4.98441	2.31742	0.0049894	0.464125	up
EVM0003034	EVM0003034	EVM0003034.1	NA	NA	NA	NA	PREDICTED: uncharacterized protein LOC105436858 isoform X1 [Strongylocentrotus purpuratus]	NA	0.255843	0.09905	0.132527	0.65082	7.41375	2.05483	0.0481669	-4.37582	0.00505051	0.464125	down
EVM0019995	EVM0019995	EVM0019995.5	GO:0003676(nucleic acid binding);GO:0003723(RNA binding)	03040(Spliceosome)	K12741	NA	PREDICTED: heterogeneous nuclear ribonucleoprotein A0-like isoform X1 [Strongylocentrotus purpuratus]	NA	9.03548	9.39694	8.5334	53.0485	21.4969	47.3298	0.221258	-2.1762	0.0050559	0.464125	down
EVM0000690	EVM0000690	EVM0000690.1	NA	NA	NA	NA	PREDICTED: putative cell agglutination protein 1742.01 [Strongylocentrotus purpuratus]	NA	0.077282	0.105164	0.0001	0.159867	2.37902	0.833912	0.054123	-4.20761	0.00507015	0.464125	down
EVM0016342	EVM0016342	EVM0016342.1	GO:0005829(cytosol);GO:0008898(S-adenosylmethionine-homocysteine S-methyltransferase activity);GO:0047150(betaine-homocysteine S-methyltransferase activity)	00260(Glycine, serine and threonine metabolism);00270(Cysteine and methionine metabolism)	K00544	EC:2.1.1.5	PREDICTED: betaine--homocysteine S-methyltransferase 1 [Strongylocentrotus purpuratus]	NA	0.0001	0.0001	0.0001	0.945487	0.0001	3.31922	7.03431e-05	-13.7952	0.00521369	0.469519	down
EVM0022167	EVM0022167	EVM0022167.1	GO:0005201(extracellular matrix structural constituent);GO:0009653(anatomical structure morphogenesis);GO:0031012(extracellular matrix);GO:0090287(regulation of cellular response to growth factor stimulus)	NA	NA	NA	PREDICTED: uncharacterized protein LOC100892306 [Strongylocentrotus purpuratus]	NA	0.02821	0.087495	0.0001	0.297783	1.69014	0.476932	0.0469825	-4.41173	0.00522976	0.469519	down
EVM0002515	EVM0002515	EVM0002515.1	NA	NA	NA	NA	PREDICTED: uncharacterized protein LOC100893338 [Strongylocentrotus purpuratus]	NA	0.47479	0.444283	0.044458	0.52812	13.675	0.799921	0.0642225	-3.96078	0.00524305	0.469519	down
EVM0016872	EVM0016872	EVM0016872.6	GO:0000381(regulation of alternative mRNA splicing, via spliceosome);GO:0003676(nucleic acid binding);GO:0003729(mRNA binding);GO:0005634(nucleus)	NA	NA	NA	PREDICTED: uncharacterized protein LOC100888204 [Strongylocentrotus purpuratus]	NA	11.5265	12.4462	4.4866	2.37517	0.405928	2.76328	5.13301	2.3598	0.00568617	0.505538	up
EVM0008856	EVM0008856	EVM0008856.1	GO:0005415(nucleoside:sodium symporter activity);GO:0005887(integral component of plasma membrane)	NA	NA	NA	putative transposon Ty3-I Gag-Pol polyprotein [Apostichopus japonicus]	NA	0.840925	1.5494	0.0001	0.0001	0.0001	0.0001	7968.08	12.96	0.00580896	0.512765	up
EVM0009514	EVM0009514	EVM0009514.1	GO:0000724(double-strand break repair via homologous recombination);GO:0000794(condensed nuclear chromosome);GO:0003684(damaged DNA binding);GO:0003723(RNA binding);GO:0004842(ubiquitin-protein transferase activity);GO:0005737(cytoplasm);GO:0005886(plasma membrane);GO:0006260(DNA replication);GO:0006301(postreplication repair);GO:0006349(regulation of gene expression by genetic imprinting);GO:000…	NA	NA	NA	PREDICTED: E3 ubiquitin-protein ligase TRIM32-like [Strongylocentrotus purpuratus]	NA	0.0001	0.0001	0.0001	0.866596	0.0001	1.21492	0.000144119	-12.7605	0.00617044	0.537062	down
EVM0005572	EVM0005572	EVM0005572.1	GO:0005887(integral component of plasma membrane);GO:0015179(L-amino acid transmembrane transporter activity);GO:0015297(antiporter activity)	NA	NA	NA	PREDICTED: b(0,+)-type amino acid transporter 1 [Strongylocentrotus purpuratus]	NA	0.824494	0.646806	0.028732	0.686278	8.78037	4.78546	0.10525	-3.24811	0.00617112	0.537062	down
EVM0006321	EVM0006321	EVM0006321.1	GO:0005777(peroxisome);GO:0019166(trans-2-enoyl-CoA reductase (NADPH) activity);GO:0033306(phytol metabolic process);GO:0055114(oxidation-reduction process)	04360(Axon guidance)	K07521	NA	PREDICTED: uncharacterized protein LOC105441894 [Strongylocentrotus purpuratus]	NA	2.47146	1.66649	0.0001	0.0001	0.0001	0.0001	13793.5	13.7517	0.00632627	0.546713	up
EVM0001786	EVM0001786	EVM0001786.1	NA	NA	NA	NA	PREDICTED: uncharacterized protein LOC764451 [Strongylocentrotus purpuratus]	NA	0.254721	0.419289	0.050982	0.0001	15.2311	0.448193	0.0462384	-4.43476	0.00653955	0.557671	down
EVM0000267	EVM0000267	EVM0000267.1	GO:0016021(integral component of membrane)	04145(Phagosome)	K06560	NA	PREDICTED: macrophage mannose receptor 1 [Strongylocentrotus purpuratus]	NA	2.16437	0.566965	0.159057	5.82449	6.42161	20.6745	0.0877989	-3.50965	0.00657932	0.557671	down
EVM0013469	EVM0013469	EVM0013469.1	NA	NA	NA	NA	PREDICTED: uncharacterized protein LOC100892013 [Strongylocentrotus purpuratus]	NA	0.793468	1.97575	0.0001	0.0001	0.0001	0.0001	9231.05	13.1723	0.00658844	0.557671	up
EVM0020801	EVM0020801	EVM0020801.1	GO:0000381(regulation of alternative mRNA splicing, via spliceosome);GO:0002190(cap-independent translational initiation);GO:0002192(IRES-dependent translational initiation of linear mRNA);GO:0003676(nucleic acid binding);GO:0003723(RNA binding);GO:0003729(mRNA binding);GO:0003730(mRNA 3'-UTR binding);GO:0005634(nucleus);GO:0005654(nucleoplasm);GO:0005730(nucleolus);GO:0005737(cytoplasm);GO:00058…	NA	NA	NA	PREDICTED: RNA-binding protein 4.1 isoform X1 [Strongylocentrotus purpuratus]	NA	112.965	143.025	78.1777	34.8725	7.50063	38.5537	4.12926	2.04588	0.0068021	0.568796	up
EVM0014598	EVM0014598	EVM0014598.1	NA	NA	NA	NA	PREDICTED: uncharacterized protein LOC105436469 [Strongylocentrotus purpuratus]	NA	0.173326	1.08161	0.961271	0.03723	0.0001	0.0001	59.2093	5.88775	0.00684968	0.568796	up
EVM0021210	EVM0021210	EVM0021210.1	GO:0003674(molecular_function);GO:0005615(extracellular space);GO:0005783(endoplasmic reticulum);GO:0031175(neuron projection development);GO:0071542(dopaminergic neuron differentiation)	NA	NA	NA	PREDICTED: mesencephalic astrocyte-derived neurotrophic factor homolog [Strongylocentrotus purpuratus]	NA	9.0195	11.448	31.3576	5.07746	1.35838	3.85925	5.03396	2.33169	0.00685795	0.568796	up
EVM0015182	EVM0015182	EVM0015182.1	NA	NA	NA	NA	PREDICTED: keratin, type II cytoskeletal 2 epidermal-like isoform X1 [Strongylocentrotus purpuratus]	NA	4.7606	97.8404	21.9274	0.161056	0.0001	5.21883	23.1466	4.53273	0.00701391	0.575922	up
EVM0003891	EVM0003891	EVM0003891.1	NA	NA	NA	NA	PREDICTED: uncharacterized protein LOC105440311 [Strongylocentrotus purpuratus]	NA	0.4149	1.03096	2.60788	0.0001	0.0001	0.103681	39.023	5.28625	0.00712892	0.575922	up
EVM0000637	EVM0000637	EVM0000637.1	GO:0005509(calcium ion binding);GO:0005544(calcium-dependent phospholipid binding);GO:0005886(plasma membrane);GO:0006906(vesicle fusion);GO:0017158(regulation of calcium ion-dependent exocytosis);GO:0019905(syntaxin binding);GO:0030276(clathrin binding);GO:0048791(calcium ion-regulated exocytosis of neurotransmitter)	00511(Other glycan degradation);04142(Lysosome)	K12311	EC:3.2.1.24	PREDICTED: uncharacterized protein LOC105440776 [Strongylocentrotus purpuratus]	NA	0.583307	1.6949	0.0001	0.0001	0.0001	0.0001	7594.37	12.8907	0.00713511	0.575922	up
EVM0017490	EVM0017490	EVM0017490.1	GO:0004842(ubiquitin-protein transferase activity);GO:0005737(cytoplasm)	NA	NA	NA	PREDICTED: serine/threonine-protein kinase CTR1 [Strongylocentrotus purpuratus]	NA	5.45473	4.35851	0.0001	0.0001	0.0001	0.0001	32711.2	14.9975	0.00714444	0.575922	up
EVM0020472	EVM0020472	EVM0020472.1	GO:0004177(aminopeptidase activity);GO:0005737(cytoplasm);GO:0005829(cytosol);GO:0006508(proteolysis);GO:0010815(bradykinin catabolic process);GO:0030145(manganese ion binding);GO:0042803(protein homodimerization activity);GO:0070006(metalloaminopeptidase activity);GO:0070062(extracellular exosome)	NA	NA	NA	PREDICTED: xaa-Pro aminopeptidase 1-like [Strongylocentrotus purpuratus]	NA	1.23071	1.74055	0.496868	2.56776	5.76976	7.62342	0.217288	-2.20232	0.00717689	0.575922	down
EVM0021248	EVM0021248	EVM0021248.13	GO:0043209(myelin sheath)	NA	NA	NA	PREDICTED: LOW QUALITY PROTEIN: stress-induced-phosphoprotein 1 [Strongylocentrotus purpuratus]	NA	77.5556	54.0078	61.9318	8.29044	11.9805	13.7513	5.68732	2.50775	0.00735398	0.585558	up
EVM0018766	EVM0018766	EVM0018766.1	NA	NA	NA	NA	18kDa egg cortical vesicle protein precursor [Strongylocentrotus purpuratus]	NA	1.87647	0.0001	0.0001	0.0001	468.36	0.0001	0.0040069	-7.9633	0.00739173	0.585558	down
EVM0004658	EVM0004658	EVM0004658.1	NA	NA	NA	NA	PREDICTED: cytochrome P450 2J5, partial [Strongylocentrotus purpuratus]	NA	0.0001	0.0001	0.334656	37.324	2.23919	0.412968	0.0083764	-6.89945	0.00757854	0.596532	down
EVM0009309	EVM0009309	EVM0009309.1	NA	NA	NA	NA		NA	0.0001	39.0237	6.78871	0.157134	0.0001	0.427687	78.3226	6.29136	0.0076489	0.59826	up
EVM0020195	EVM0020195	EVM0020195.1	GO:0000785(chromatin);GO:0003682(chromatin binding);GO:0005515(protein binding);GO:0006268(DNA unwinding involved in DNA replication);GO:0016887(ATPase activity);GO:0030174(regulation of DNA-dependent DNA replication initiation);GO:0042555(MCM complex)	03030(DNA replication)	K02210	EC:3.6.4.12	PREDICTED: DNA replication licensing factor mcm7-A isoform X1 [Strongylocentrotus purpuratus]	NA	1.90253	3.82856	0.707301	3.29922	19.7516	3.01847	0.246972	-2.01758	0.00775367	0.60264	down
EVM0001561	EVM0001561	EVM0001561.1	GO:0004222(metalloendopeptidase activity);GO:0005615(extracellular space);GO:0008270(zinc ion binding);GO:0010573(vascular endothelial growth factor production);GO:0016485(protein processing);GO:0032964(collagen biosynthetic process);GO:0070062(extracellular exosome);GO:1900748(positive regulation of vascular endothelial growth factor signaling pathway)	NA	NA	NA	PREDICTED: A disintegrin and metalloproteinase with thrombospondin motifs 14 [Strongylocentrotus purpuratus]	NA	0.080072	0.31388	0.622221	1.17612	7.12938	8.53828	0.0603293	-4.051	0.00785926	0.607029	down
EVM0000904	EVM0000904	EVM0000904.1	GO:0005201(extracellular matrix structural constituent);GO:0009653(anatomical structure morphogenesis);GO:0031012(extracellular matrix);GO:0090287(regulation of cellular response to growth factor stimulus)	NA	NA	NA	PREDICTED: mucin-4 [Strongylocentrotus purpuratus]	NA	0.0001	0.0001	0.0001	0.293695	0.0001	0.321332	0.000487704	-11.0017	0.00793349	0.608957	down
EVM0001202	EVM0001202	EVM0001202.1	GO:0001561(fatty acid alpha-oxidation);GO:0048244(phytanoyl-CoA dioxygenase activity)	00630(Glyoxylate and dicarboxylate metabolism);04146(Peroxisome)	K11517	EC:1.1.3.15	PREDICTED: probable phytanoyl-CoA dioxygenase isoform X1 [Strongylocentrotus purpuratus]	NA	0.130175	0.0001	0.0001	0.220913	2.69888	3.28405	0.0210152	-5.57242	0.00830672	0.630293	down
EVM0007778	EVM0007778	EVM0007778.1	GO:0005267(potassium channel activity);GO:0005524(ATP binding);GO:0007165(signal transduction);GO:0008076(voltage-gated potassium channel complex);GO:0008281(sulfonylurea receptor activity);GO:0030017(sarcomere);GO:0042383(sarcolemma);GO:0042626(ATPase activity, coupled to transmembrane movement of substances);GO:0044325(ion channel binding);GO:0051607(defense response to virus);GO:0071805(potass…	02010(ABC transporters)	K05033	NA	ATP-binding cassette sub-family C member 9 [Strongylocentrotus purpuratus]	NA	0.090906	0.541855	0.103262	0.769212	2.44309	3.23244	0.114205	-3.1303	0.00837299	0.630293	down
EVM0004587	EVM0004587	EVM0004587.2	GO:0005737(cytoplasm);GO:0005886(plasma membrane);GO:0006508(proteolysis);GO:0008270(zinc ion binding);GO:0042277(peptide binding);GO:0043171(peptide catabolic process);GO:0070006(metalloaminopeptidase activity)	00480(Glutathione metabolism)	K11140	EC:3.4.11.2	PREDICTED: aminopeptidase N isoform X1 [Strongylocentrotus purpuratus]	NA	1.66885	6.77861	0.736589	3.61691	20.2075	10.7178	0.265879	-1.91116	0.00841456	0.630293	down
EVM0002457	EVM0002457	EVM0002457.1	GO:0006139(nucleobase-containing compound metabolic process);GO:0008119(thiopurine S-methyltransferase activity)	00983(Drug metabolism - other enzymes)	K00569	EC:2.1.1.67	PREDICTED: thiopurine S-methyltransferase [Strongylocentrotus purpuratus]	NA	2.40489	0.0001	1.4493	0.0001	0.0001	0.0001	12847.6	13.6492	0.00841547	0.630293	up
EVM0004002	EVM0004002	EVM0004002.1	GO:0004364(glutathione transferase activity);GO:0008152(metabolic process)	00480(Glutathione metabolism);00980(Metabolism of xenobiotics by cytochrome P450);00982(Drug metabolism - cytochrome P450);00983(Drug metabolism - other enzymes)	K00799	EC:2.5.1.18	PREDICTED: glutathione S-transferase alpha-4 [Strongylocentrotus purpuratus]	NA	0.0001	0.0001	0.06837	1.55877	0.534624	2.50926	0.0148979	-6.06875	0.00867307	0.645674	down
EVM0019384	EVM0019384	EVM0019384.1	NA	NA	NA	NA	PREDICTED: uncharacterized protein LOC100890465 [Strongylocentrotus purpuratus]	NA	8.19215	4.42801	5.95898	99.3619	11.4984	25.3995	0.136351	-2.8746	0.0089403	0.658027	down
EVM0018230	EVM0018230	EVM0018230.1	GO:0004329(formate-tetrahydrofolate ligase activity);GO:0004477(methenyltetrahydrofolate cyclohydrolase activity);GO:0004487(methylenetetrahydrofolate dehydrogenase (NAD+) activity);GO:0004488(methylenetetrahydrofolate dehydrogenase (NADP+) activity);GO:0005739(mitochondrion);GO:0005829(cytosol);GO:0006730(one-carbon metabolic process)	00670(One carbon pool by folate)	K13403	EC:1.5.1.15;EC:3.5.4.9	PREDICTED: bifunctional methylenetetrahydrofolate dehydrogenase/cyclohydrolase, mitochondrial [Strongylocentrotus purpuratus]	NA	22.0334	52.8931	19.2738	4.79884	4.28477	9.26428	5.13412	2.36012	0.00894551	0.658027	up
EVM0018887	EVM0018887	EVM0018887.1	GO:0004252(serine-type endopeptidase activity)	NA	NA	NA	PREDICTED: proteinase R-like [Strongylocentrotus purpuratus]	NA	2.78651	13.9967	0.0001	48.2303	61.4585	24.9319	0.124671	-3.0038	0.00904158	0.661055	down
EVM0004472	EVM0004472	EVM0004472.1	NA	NA	NA	NA	PREDICTED: uncharacterized protein LOC105442681, partial [Strongylocentrotus purpuratus]	NA	1.46162	2.31772	0.0001	0.0001	0.0001	0.0001	12598.2	13.6209	0.00909365	0.661055	up
EVM0004046	EVM0004046	EVM0004046.1	GO:0001934(positive regulation of protein phosphorylation);GO:0004866(endopeptidase inhibitor activity);GO:0005615(extracellular space);GO:0006631(fatty acid metabolic process);GO:0006954(inflammatory response);GO:0006957(complement activation, alternative pathway);GO:0006958(complement activation, classical pathway);GO:0010828(positive regulation of glucose transmembrane transport);GO:0010866(re…	04145(Phagosome)	K03990	NA	complement component C3 precursor [Strongylocentrotus purpuratus]	NA	40.4452	33.96	44.2816	143.955	105.004	222.121	0.251946	-1.98881	0.00931848	0.673438	down
EVM0005396	EVM0005396	EVM0005396.1	GO:0008395(steroid hydroxylase activity)	NA	NA	NA	PREDICTED: cytochrome P450 2C15 [Strongylocentrotus purpuratus]	NA	0.165773	0.895218	0.560537	7.93054	0.98123	20.2394	0.0556247	-4.16813	0.00950436	0.677488	down
EVM0021123	EVM0021123	EVM0021123.1	GO:0000122(negative regulation of transcription by RNA polymerase II);GO:0001227(transcriptional repressor activity, RNA polymerase II transcription regulatory region sequence-specific DNA binding);GO:0003690(double-stranded DNA binding);GO:0003723(RNA binding);GO:0005634(nucleus);GO:0005829(cytosol);GO:0070062(extracellular exosome);GO:1990829(C-rich single-stranded DNA binding)	NA	NA	NA	PREDICTED: poly(rC)-binding protein 3 [Strongylocentrotus purpuratus]	NA	0.0001	0.0001	0.0001	1.34886	0.0001	1.39463	0.000109346	-13.1588	0.00959384	0.677488	down
EVM0004327	EVM0004327	EVM0004327.1	NA	NA	NA	NA	PREDICTED: uncharacterized protein LOC105437753 [Strongylocentrotus purpuratus]	NA	0.257614	1.616	0.463544	0.0001	0.0001	0.057605	40.4318	5.33742	0.00960099	0.677488	up
EVM0016316	EVM0016316	EVM0016316.1	GO:0005634(nucleus);GO:0005813(centrosome);GO:0007017(microtubule-based process);GO:0016020(membrane);GO:0016459(myosin complex);GO:0030286(dynein complex)	NA	NA	NA	PREDICTED: uncharacterized protein LOC592722 [Strongylocentrotus purpuratus]	NA	1.95256	1.18482	1.05922	3.71813	39.1288	7.8426	0.0827903	-3.59439	0.00961214	0.677488	down
EVM0004694	EVM0004694	EVM0004694.1	GO:0016020(membrane);GO:0016021(integral component of membrane)	NA	NA	NA	PREDICTED: uncharacterized protein LOC100891338 [Strongylocentrotus purpuratus]	NA	1.009	0.98724	0.194122	1.99699	4.0003	14.7993	0.105323	-3.2471	0.00964864	0.677488	down
EVM0007591	EVM0007591	EVM0007591.1	GO:0005509(calcium ion binding);GO:0033333(fin development);GO:0033334(fin morphogenesis);GO:0071711(basement membrane organization)	NA	NA	NA	PREDICTED: hemicentin-1 [Strongylocentrotus purpuratus]	NA	7.88971	5.90468	2.56724	1.1999	0.638986	1.43465	4.99815	2.32139	0.0098652	0.68878	up
EVM0013766	EVM0013766	EVM0013766.1	NA	NA	NA	NA	PREDICTED: uncharacterized protein LOC585121 [Strongylocentrotus purpuratus]	NA	222.553	41.3257	9.54137	314.06	406.006	302.048	0.267504	-1.90237	0.0099732	0.692409	down
EVM0014427	EVM0014427	EVM0014427.1	GO:0005634(nucleus);GO:0051090(regulation of DNA binding transcription factor activity)	00563(Glycosylphosphatidylinositol(GPI)-anchor biosynthesis)	K03858	NA	PREDICTED: phosphatidylinositol N-acetylglucosaminyltransferase subunit H [Strongylocentrotus purpuratus]	NA	1.89457	0.388743	25.3999	0.345929	0.0001	1.153	18.4674	4.20691	0.0104477	0.719703	up
EVM0015322	EVM0015322	EVM0015322.2	GO:0001848(complement binding);GO:0002376(immune system process);GO:0003677(DNA binding);GO:0004875(complement receptor activity);GO:0005515(protein binding);GO:0006958(complement activation, classical pathway);GO:0009897(external side of plasma membrane);GO:0016020(membrane);GO:0016021(integral component of membrane);GO:0030183(B cell differentiation);GO:0042100(B cell proliferation);GO:0042113(…	NA	NA	NA	PREDICTED: sushi, von Willebrand factor type A, EGF and pentraxin domain-containing protein 1 isoform X1 [Strongylocentrotus purpuratus]	NA	0.0001	3.48305	1.63223	0.0001	0.0001	0.079076	64.5263	6.01181	0.0104828	0.719703	up
EVM0010690	EVM0010690	EVM0010690.1	NA	NA	NA	NA	PREDICTED: uncharacterized protein LOC100890370 [Strongylocentrotus purpuratus]	NA	4.31589	7.96873	2.15637	5.25192	33.7607	15.3939	0.265428	-1.91361	0.0108295	0.739398	down
EVM0015445	EVM0015445	EVM0015445.1	GO:0002020(protease binding);GO:0005615(extracellular space);GO:0008191(metalloendopeptidase inhibitor activity);GO:0010033(response to organic substance);GO:0043086(negative regulation of catalytic activity);GO:0051045(negative regulation of membrane protein ectodomain proteolysis)	NA	NA	NA	PREDICTED: metalloproteinase inhibitor 1 [Strongylocentrotus purpuratus]	NA	24.8204	33.7948	11.7559	69.3043	119.235	26.6465	0.327026	-1.61252	0.0109308	0.739879	down
EVM0006401	EVM0006401	EVM0006401.1	GO:0003777(microtubule motor activity);GO:0005737(cytoplasm);GO:0005875(microtubule associated complex);GO:0007017(microtubule-based process);GO:0030286(dynein complex);GO:0060271(cilium assembly)	NA	NA	NA	PREDICTED: uncharacterized protein LOC581871 [Strongylocentrotus purpuratus]	NA	0.121293	6.9996	1.41541	0.0001	0.0001	0.13687	62.277	5.96063	0.0109563	0.739879	up
EVM0022531	EVM0022531	EVM0022531.1	GO:0000398(mRNA splicing, via spliceosome);GO:0003723(RNA binding);GO:0046540(U4/U6 x U5 tri-snRNP complex)	00020(Citrate cycle (TCA cycle))	K00030	EC:1.1.1.41	PREDICTED: uncharacterized protein LOC100889248 [Strongylocentrotus purpuratus]	NA	0.0001	0.468605	0.986509	0.0001	0.0001	0.018678	77.0852	6.26838	0.0111709	0.749072	up
EVM0007102	EVM0007102	EVM0007102.1	GO:0000166(nucleotide binding);GO:0000278(mitotic cell cycle);GO:0003676(nucleic acid binding);GO:0003677(DNA binding);GO:0003887(DNA-directed DNA polymerase activity);GO:0005634(nucleus);GO:0006260(DNA replication);GO:0006272(leading strand elongation);GO:0006281(DNA repair);GO:0006287(base-excision repair, gap-filling);GO:0006297(nucleotide-excision repair, DNA gap filling);GO:0008270(zinc ion …	00230(Purine metabolism);00240(Pyrimidine metabolism);03030(DNA replication);03410(Base excision repair);03420(Nucleotide excision repair)	K02324	EC:2.7.7.7	PREDICTED: DNA polymerase epsilon catalytic subunit A [Strongylocentrotus purpuratus]	NA	1.46123	21.1687	0.207264	0.823135	0.17217	0.898478	12.059	3.59204	0.0112137	0.749072	up
EVM0005605	EVM0005605	EVM0005605.1	GO:0030198(extracellular matrix organization);GO:0050840(extracellular matrix binding)	04512(ECM-receptor interaction)	K19719	NA	colmedin [Strongylocentrotus purpuratus]	NA	0.0001	0.583159	0.031286	29.1888	0.0001	0.887644	0.0204327	-5.61298	0.0114203	0.758772	down
EVM0002935	EVM0002935	EVM0002935.1	GO:0004888(transmembrane signaling receptor activity);GO:0005537(mannose binding);GO:0005768(endosome);GO:0005886(plasma membrane);GO:0005887(integral component of plasma membrane);GO:0006897(endocytosis);GO:0006898(receptor-mediated endocytosis);GO:0009986(cell surface);GO:0010008(endosome membrane);GO:0016020(membrane);GO:0016021(integral component of membrane);GO:0030246(carbohydrate binding);…	04145(Phagosome)	K06560	NA	PREDICTED: uncharacterized protein LOC105437441 [Strongylocentrotus purpuratus]	NA	0.0001	1.60334	1.27996	0.0001	0.0001	0.0001	9611.31	13.2305	0.0114958	0.759708	up
EVM0010424	EVM0010424	EVM0010424.1	GO:0004806(triglyceride lipase activity);GO:0005576(extracellular region);GO:0005615(extracellular space);GO:0006629(lipid metabolic process);GO:0009791(post-embryonic development);GO:0016042(lipid catabolic process);GO:0016298(lipase activity);GO:0016787(hydrolase activity);GO:0030299(intestinal cholesterol absorption);GO:0046872(metal ion binding);GO:0052689(carboxylic ester hydrolase activity)…	00561(Glycerolipid metabolism)	K14073	EC:3.1.1.3	PREDICTED: pancreatic triacylglycerol lipase isoform X2 [Strongylocentrotus purpuratus]	NA	2.09455	0.47551	0.795599	8.45542	8.23574	11.8929	0.117746	-3.08625	0.0117182	0.768784	down
EVM0000375	EVM0000375	EVM0000375.1	GO:0004842(ubiquitin-protein transferase activity);GO:0016567(protein ubiquitination);GO:0046872(metal ion binding)	NA	NA	NA	PREDICTED: uncharacterized protein LOC105437984 [Strongylocentrotus purpuratus]	NA	2.84271	12.8622	4.76965	0.814351	0.301256	0.574334	12.1155	3.59879	0.0117576	0.768784	up
EVM0004163	EVM0004163	EVM0004163.1	GO:0001530(lipopolysaccharide binding);GO:0002687(positive regulation of leukocyte migration);GO:0002691(regulation of cellular extravasation);GO:0005509(calcium ion binding);GO:0005515(protein binding);GO:0005615(extracellular space);GO:0005887(integral component of plasma membrane);GO:0006954(inflammatory response);GO:0007155(cell adhesion);GO:0007157(heterophilic cell-cell adhesion via plasma …	NA	NA	NA	PREDICTED: sushi, von Willebrand factor type A, EGF and pentraxin domain-containing protein 1 [Strongylocentrotus purpuratus]	NA	0.173171	0.782309	0.054127	0.019465	0.0001	0.0001	51.3403	5.68202	0.0118336	0.769684	up
EVM0017791	EVM0017791	EVM0017791.1	NA	NA	NA	NA	PREDICTED: uncharacterized protein LOC582117 [Strongylocentrotus purpuratus]	NA	19.2828	61.5347	26.7706	38.0363	310.48	50.7319	0.269477	-1.89177	0.0119493	0.77314	down
EVM0001415	EVM0001415	EVM0001415.1	GO:0000002(mitochondrial genome maintenance);GO:0005634(nucleus);GO:0005657(replication fork);GO:0005739(mitochondrion);GO:0006260(DNA replication);GO:0010521(telomerase inhibitor activity);GO:0032211(negative regulation of telomere maintenance via telomerase);GO:0032508(DNA duplex unwinding);GO:0043141(ATP-dependent 5'-3' DNA helicase activity);GO:0044806(G-quadruplex DNA unwinding);GO:0051974(n…	NA	NA	NA	PREDICTED: uncharacterized protein LOC105437040, partial [Strongylocentrotus purpuratus]	NA	0.093556	0.0001	0.0001	1.50838	0.686299	1.10595	0.0284055	-5.13769	0.0121433	0.781595	down
EVM0022934	EVM0022934	EVM0022934.1	GO:0004579(dolichyl-diphosphooligosaccharide-protein glycotransferase activity);GO:0006516(glycoprotein catabolic process);GO:0006986(response to unfolded protein);GO:0008250(oligosaccharyltransferase complex);GO:0016021(integral component of membrane);GO:0018279(protein N-linked glycosylation via asparagine);GO:0030433(ubiquitin-dependent ERAD pathway);GO:0043686(co-translational protein modific…	00510(N-Glycan biosynthesis);04141(Protein processing in endoplasmic reticulum)	K07151	EC:2.4.99.18	PREDICTED: dolichyl-diphosphooligosaccharide--protein glycosyltransferase subunit STT3B [Strongylocentrotus purpuratus]	NA	0.0001	0.153924	0.0001	1.73209	0.411829	1.48092	0.0425188	-4.55576	0.0123636	0.791652	down
EVM0016308	EVM0016308	EVM0016308.7	GO:0001671(ATPase activator activity);GO:0005515(protein binding);GO:0005737(cytoplasm);GO:0005783(endoplasmic reticulum);GO:0005829(cytosol);GO:0006950(response to stress);GO:0032781(positive regulation of ATPase activity);GO:0051087(chaperone binding);GO:0070062(extracellular exosome)	04080(Neuroactive ligand-receptor interaction)	K04131	NA	PREDICTED: activator of 90 kDa heat shock protein ATPase homolog 1 [Strongylocentrotus purpuratus]	NA	21.5067	21.4118	15.4209	5.31062	2.31814	4.74759	4.71378	2.23688	0.0125149	0.797215	up
EVM0022338	EVM0022338	EVM0022338.12	GO:0003682(chromatin binding);GO:0005665(DNA-directed RNA polymerase II, core complex);GO:0010923(negative regulation of phosphatase activity);GO:0019212(phosphatase inhibitor activity)	04140(Autophagy - animal)	K21247	NA	PREDICTED: tumor protein p53-inducible nuclear protein 2 [Strongylocentrotus purpuratus]	NA	4.09042	4.86515	1.67033	13.2057	5.38737	21.6728	0.263893	-1.92197	0.0125914	0.79797	down
EVM0003365	EVM0003365	EVM0003365.1	GO:0000122(negative regulation of transcription by RNA polymerase II);GO:0000977(RNA polymerase II regulatory region sequence-specific DNA binding);GO:0000981(RNA polymerase II transcription factor activity, sequence-specific DNA binding);GO:0001047(core promoter binding);GO:0001085(RNA polymerase II transcription factor binding);GO:0001158(enhancer sequence-specific DNA binding);GO:0001525(angio…	04141(Protein processing in endoplasmic reticulum)	K09027	NA	PREDICTED: LOW QUALITY PROTEIN: uncharacterized protein LOC586069 [Strongylocentrotus purpuratus]	NA	929.405	1268.59	693.137	365.862	52.4689	443.214	3.35575	1.74664	0.0126893	0.800074	up
EVM0018312	EVM0018312	EVM0018312.4	GO:0005887(integral component of plasma membrane);GO:0015101(organic cation transmembrane transporter activity)	NA	NA	NA	TPA_exp: putative tyrosine recombinase [Lytechinus variegatus]	NA	0.047258	0.0001	0.151983	1.40237	1.52456	2.08289	0.0397901	-4.65145	0.0127556	0.800173	down
EVM0009439	EVM0009439	EVM0009439.1	NA	NA	NA	NA	PREDICTED: uncharacterized protein LOC100889515 [Strongylocentrotus purpuratus]	NA	0.242871	1.81658	1.25657	8.58075	15.6957	2.42298	0.124199	-3.00928	0.0131482	0.820636	down
EVM0021900	EVM0021900	EVM0021900.1	NA	NA	NA	NA	PREDICTED: uncharacterized protein LOC100890531 [Strongylocentrotus purpuratus]	NA	22.7919	15.9864	22.057	188.432	15.4417	170.747	0.162391	-2.62245	0.013278	0.824572	down
EVM0008226	EVM0008226	EVM0008226.1	GO:0004674(protein serine/threonine kinase activity);GO:0005634(nucleus);GO:0005737(cytoplasm);GO:0008360(regulation of cell shape);GO:0018105(peptidyl-serine phosphorylation)	NA	NA	NA	PREDICTED: uncharacterized protein K02A2.6-like [Strongylocentrotus purpuratus]	NA	4.30081	4.63884	4.04199	0.478058	0.187718	1.26199	6.73404	2.75147	0.0135393	0.836591	up
EVM0010183	EVM0010183	EVM0010183.2	GO:0000398(mRNA splicing, via spliceosome);GO:0003723(RNA binding);GO:0003729(mRNA binding);GO:0005634(nucleus);GO:0005654(nucleoplasm);GO:0005669(transcription factor TFIID complex);GO:0006355(regulation of transcription, DNA-templated);GO:0006367(transcription initiation from RNA polymerase II promoter);GO:0008344(adult locomotory behavior);GO:0008345(larval locomotory behavior);GO:0035327(tran…	NA	NA	NA	PREDICTED: RNA-binding protein cabeza isoform X1 [Strongylocentrotus purpuratus]	NA	52.4975	50.0786	22.4	183.037	56.2698	165.359	0.308838	-1.69508	0.0137497	0.845367	down
EVM0010648	EVM0010648	EVM0010648.1	GO:0000166(nucleotide binding);GO:0005654(nucleoplasm);GO:0005737(cytoplasm);GO:0006397(mRNA processing);GO:0008270(zinc ion binding);GO:0008380(RNA splicing);GO:0048025(negative regulation of mRNA splicing, via spliceosome);GO:0051028(mRNA transport);GO:0070062(extracellular exosome)	03040(Spliceosome)	K12896	NA	PREDICTED: probable splicing factor, arginine/serine-rich 6 [Strongylocentrotus purpuratus]	NA	65.7209	85.5454	67.8055	20.1425	3.97269	22.6078	4.68874	2.2292	0.0143444	0.870864	up
EVM0010689	EVM0010689	EVM0010689.1	GO:0004029(aldehyde dehydrogenase (NAD) activity)	00010(Glycolysis / Gluconeogenesis);00053(Ascorbate and aldarate metabolism);00620(Pyruvate metabolism);00071(Fatty acid degradation);00561(Glycerolipid metabolism);00280(Valine, leucine and isoleucine degradation);00310(Lysine degradation);00330(Arginine and proline metabolism);00340(Histidine metabolism);00380(Tryptophan metabolism);00410(beta-Alanine metabolism)	K00128	EC:1.2.1.3	PREDICTED: aldehyde dehydrogenase, mitochondrial [Strongylocentrotus purpuratus]	NA	56.7849	67.0171	14.9969	104.584	86.0856	210.382	0.346087	-1.53079	0.0143961	0.870864	down
EVM0006764	EVM0006764	EVM0006764.1	NA	NA	NA	NA	PREDICTED: uncharacterized protein LOC100888003 [Strongylocentrotus purpuratus]	NA	0.109546	0.0001	0.0001	0.874398	0.0001	7.76495	0.0127029	-6.2987	0.0144439	0.870864	down
EVM0014230	EVM0014230	EVM0014230.1	GO:0000226(microtubule cytoskeleton organization);GO:0000281(mitotic cytokinesis);GO:0001755(neural crest cell migration);GO:0003677(DNA binding);GO:0005634(nucleus);GO:0005730(nucleolus);GO:0005737(cytoplasm);GO:0005819(spindle);GO:0005856(cytoskeleton);GO:0005874(microtubule);GO:0005876(spindle microtubule);GO:0007049(cell cycle);GO:0008017(microtubule binding);GO:0040001(establishment of mitot…	NA	NA	NA	PREDICTED: nucleolar and spindle-associated protein 1-A isoform X1 [Strongylocentrotus purpuratus]	NA	6.29911	25.5964	11.2967	3.03148	0.75381	5.16321	4.82676	2.27105	0.0144463	0.870864	up
EVM0016907	EVM0016907	EVM0016907.1	GO:0001501(skeletal system development);GO:0005201(extracellular matrix structural constituent);GO:0005509(calcium ion binding);GO:0005540(hyaluronic acid binding);GO:0007155(cell adhesion);GO:0007417(central nervous system development)	NA	NA	NA	PREDICTED: echinoidin [Strongylocentrotus purpuratus]	NA	0.842939	7.53369	1.05995	227.578	0.0001	5.50631	0.0404857	-4.62644	0.014716	0.882815	down
EVM0009810	EVM0009810	EVM0009810.1	GO:0005759(mitochondrial matrix);GO:0006986(response to unfolded protein);GO:0046872(metal ion binding);GO:0051082(unfolded protein binding);GO:0051085(chaperone cofactor-dependent protein refolding);GO:0051087(chaperone binding)	NA	NA	NA	PREDICTED: 10 kDa heat shock protein, mitochondrial isoform X1 [Strongylocentrotus purpuratus]	NA	82.3721	105.66	100.636	18.9809	20.1633	17.0589	5.13616	2.36069	0.0147875	0.882824	up
EVM0019296	EVM0019296	EVM0019296.1	GO:0001542(ovulation from ovarian follicle);GO:0004090(carbonyl reductase (NADPH) activity);GO:0005515(protein binding);GO:0005634(nucleus);GO:0005737(cytoplasm);GO:0005886(plasma membrane);GO:0005902(microvillus);GO:0006706(steroid catabolic process);GO:0016491(oxidoreductase activity);GO:0016655(oxidoreductase activity, acting on NAD(P)H, quinone or similar compound as acceptor);GO:0017144(drug…	00590(Arachidonic acid metabolism);00790(Folate biosynthesis);00980(Metabolism of xenobiotics by cytochrome P450)	K00079	EC:1.1.1.184;EC:1.1.1.189	PREDICTED: carbonyl reductase [NADPH] 1 isoform X1 [Strongylocentrotus purpuratus]	NA	0.167836	0.051624	0.0001	0.952254	0.96373	1.97785	0.0563866	-4.1485	0.014885	0.884368	down
EVM0013085	EVM0013085	EVM0013085.7	GO:0002020(protease binding);GO:0005615(extracellular space);GO:0008191(metalloendopeptidase inhibitor activity);GO:0010033(response to organic substance);GO:0043086(negative regulation of catalytic activity);GO:0051045(negative regulation of membrane protein ectodomain proteolysis)	NA	NA	NA	PREDICTED: metalloproteinase inhibitor 1 [Strongylocentrotus purpuratus]	NA	0.240156	0.678842	0.191182	0.108936	9.77783	0.30199	0.108961	-3.19811	0.0150922	0.890729	down
EVM0000812	EVM0000812	EVM0000812.1	NA	NA	NA	NA	PREDICTED: uncharacterized protein LOC105447171 [Strongylocentrotus purpuratus]	NA	0.0001	17.358	2.29908	0.0001	0.0001	0.341153	57.586	5.84765	0.0151717	0.890729	up
EVM0014229	EVM0014229	EVM0014229.1	GO:0005509(calcium ion binding);GO:0020005(symbiont-containing vacuole membrane);GO:0020009(microneme);GO:0022829(wide pore channel activity);GO:0033644(host cell membrane)	NA	NA	NA	PREDICTED: uncharacterized protein LOC579521 [Strongylocentrotus purpuratus]	NA	0.60933	0.632398	0.0001	0.0001	0.0001	0.0001	4139.43	12.0152	0.0152083	0.890729	up
EVM0009547	EVM0009547	EVM0009547.1	NA	NA	NA	NA	PREDICTED: uncharacterized protein LOC100889477 [Strongylocentrotus purpuratus]	NA	2.29114	14.4166	2.03957	0.187366	0.0001	0.915335	16.9997	4.08744	0.0156561	0.91263	up
EVM0012398	EVM0012398	EVM0012398.2	GO:0005793(endoplasmic reticulum-Golgi intermediate compartment);GO:0006888(ER to Golgi vesicle-mediated transport);GO:0016021(integral component of membrane)	NA	NA	NA	PREDICTED: endoplasmic reticulum-Golgi intermediate compartment protein 1 [Strongylocentrotus purpuratus]	NA	13.9764	11.1528	4.8991	14.9369	62.2803	11.3106	0.339195	-1.55981	0.0158065	0.913532	down
EVM0013625	EVM0013625	EVM0013625.1	NA	NA	NA	NA	PREDICTED: uncharacterized protein LOC105446277 [Strongylocentrotus purpuratus]	NA	0.471337	0.487091	0.532843	0.0001	0.0001	0.062136	23.9231	4.58033	0.0158652	0.913532	up
EVM0021085	EVM0021085	EVM0021085.1	GO:0008194(UDP-glycosyltransferase activity);GO:0009813(flavonoid biosynthetic process);GO:0043231(intracellular membrane-bounded organelle);GO:0052696(flavonoid glucuronidation)	00040(Pentose and glucuronate interconversions);00053(Ascorbate and aldarate metabolism);00830(Retinol metabolism);00860(Porphyrin and chlorophyll metabolism);00980(Metabolism of xenobiotics by cytochrome P450);00982(Drug metabolism - cytochrome P450);00983(Drug metabolism - other enzymes)	K00699	EC:2.4.1.17	PREDICTED: UDP-glucuronosyltransferase 2C1 [Strongylocentrotus purpuratus]	NA	0.0001	0.348822	0.0001	3.08518	0.661444	4.36486	0.0430282	-4.53858	0.0158933	0.913532	down
EVM0006770	EVM0006770	EVM0006770.2	GO:0007049(cell cycle);GO:0016538(cyclin-dependent protein serine/threonine kinase regulator activity);GO:0045859(regulation of protein kinase activity);GO:0051301(cell division)	05200(Pathways in cancer);05222(Small cell lung cancer)	K02219	NA	AGAP009442-PA [Anopheles gambiae str. PEST]	NA	3.67598	5.42509	4.24042	6.29098	39.4431	5.63403	0.259723	-1.94495	0.0160254	0.914251	down
EVM0020327	EVM0020327	EVM0020327.1	GO:0005750(mitochondrial respiratory chain complex III);GO:0006122(mitochondrial electron transport, ubiquinol to cytochrome c);GO:0008121(ubiquinol-cytochrome-c reductase activity);GO:0009060(aerobic respiration);GO:0034551(mitochondrial respiratory chain complex III assembly)	00190(Oxidative phosphorylation)	K00417	NA	PREDICTED: cytochrome b-c1 complex subunit 7 [Strongylocentrotus purpuratus]	NA	399.186	344.406	275.946	132.951	8.87478	129.419	3.75874	1.91025	0.0160538	0.914251	up
EVM0003368	EVM0003368	EVM0003368.1	NA	NA	NA	NA	PREDICTED: immediate early response gene 5-like protein [Strongylocentrotus purpuratus]	NA	85.5869	135.43	114.152	174.704	769.606	156.334	0.304521	-1.71539	0.0162153	0.919216	down
EVM0007691	EVM0007691	EVM0007691.1	GO:0005829(cytosol);GO:0008898(S-adenosylmethionine-homocysteine S-methyltransferase activity);GO:0047150(betaine-homocysteine S-methyltransferase activity)	00260(Glycine, serine and threonine metabolism);00270(Cysteine and methionine metabolism)	K00544	EC:2.1.1.5	PREDICTED: betaine--homocysteine S-methyltransferase 1 [Strongylocentrotus purpuratus]	NA	1.58531	2.36734	0.275185	9.94047	2.81895	22.5783	0.119641	-3.06322	0.0164829	0.930117	down
EVM0001809	EVM0001809	EVM0001809.1	GO:0005887(integral component of plasma membrane);GO:0015293(symporter activity)	NA	NA	NA	PREDICTED: sodium/glucose cotransporter 4 [Strongylocentrotus purpuratus]	NA	0.105642	0.0001	0.0001	1.04262	0.20519	2.623	0.0273437	-5.19265	0.0166352	0.934447	down
EVM0004430	EVM0004430	EVM0004430.1	GO:0000266(mitochondrial fission);GO:0005739(mitochondrion);GO:0009060(aerobic respiration)	NA	NA	NA	PREDICTED: mitochondrial fission regulator 1 [Strongylocentrotus purpuratus]	NA	0.633167	2.07062	0.430417	1.4063	11.7464	2.73234	0.197306	-2.3415	0.0168085	0.93991	down
EVM0005179	EVM0005179	EVM0005179.1	GO:0005887(integral component of plasma membrane);GO:0007189(adenylate cyclase-activating G-protein coupled receptor signaling pathway);GO:0007190(activation of adenylate cyclase activity);GO:0008528(G-protein coupled peptide receptor activity);GO:0009755(hormone-mediated signaling pathway)	04080(Neuroactive ligand-receptor interaction)	K04307	NA	PREDICTED: G-protein coupled receptor GRL101-like, partial [Strongylocentrotus purpuratus]	NA	0.039366	0.776324	0.612769	0.0001	0.0001	0.057107	24.9264	4.6396	0.0171256	0.950593	up
EVM0016385	EVM0016385	EVM0016385.1	NA	04144(Endocytosis)	K17917	NA	PREDICTED: uncharacterized protein LOC105440843 [Strongylocentrotus purpuratus]	NA	0.221738	0.504341	1.35701	0.0001	0.0001	0.107933	19.2641	4.26784	0.0172172	0.950593	up
EVM0010502	EVM0010502	EVM0010502.1	GO:0003756(protein disulfide isomerase activity);GO:0005783(endoplasmic reticulum);GO:0006457(protein folding);GO:0034976(response to endoplasmic reticulum stress);GO:0043277(apoptotic cell clearance)	04141(Protein processing in endoplasmic reticulum)	K09584	EC:5.3.4.1	PREDICTED: probable protein disulfide-isomerase A6 [Strongylocentrotus purpuratus]	NA	170.622	94.5676	61.6706	31.0321	20.6498	17.1039	4.75186	2.24849	0.0172304	0.950593	up
EVM0013331	EVM0013331	EVM0013331.1	GO:0005215(transporter activity);GO:0005504(fatty acid binding);GO:0005622(intracellular);GO:0006810(transport)	03320(PPAR signaling pathway)	K08751	NA	PREDICTED: fatty acid-binding protein 2, liver [Strongylocentrotus purpuratus]	NA	0.0001	4.88681	9.12565	0.179886	0.0001	0.0001	77.8104	6.28189	0.017427	0.957168	up
EVM0015511	EVM0015511	EVM0015511.1	GO:0005747(mitochondrial respiratory chain complex I);GO:0006979(response to oxidative stress);GO:0008137(NADH dehydrogenase (ubiquinone) activity);GO:0009055(electron transfer activity);GO:0055114(oxidation-reduction process)	00190(Oxidative phosphorylation)	K11352	NA	PREDICTED: NADH dehydrogenase [ubiquinone] 1 alpha subcomplex subunit 12 [Strongylocentrotus purpuratus]	NA	246.454	196.69	232.468	55.2016	24.7512	117.99	3.41318	1.77112	0.0175572	0.960052	up
EVM0006987	EVM0006987	EVM0006987.1	GO:0000788(nuclear nucleosome);GO:0003677(DNA binding);GO:0006334(nucleosome assembly)	NA	NA	NA	late histone H2B.L1 [Strongylocentrotus purpuratus]	NA	11.5714	1.87126	11.6252	0.0001	0.0001	1.37973	18.166	4.18317	0.0179246	0.975796	up
EVM0000482	EVM0000482	EVM0000482.1	NA	NA	NA	NA	185/333 [Strongylocentrotus purpuratus]	NA	750.431	368.926	188.62	138.354	65.0472	113.217	4.13108	2.04652	0.018143	0.975796	up
EVM0003257	EVM0003257	EVM0003257.28	GO:0004372(glycine hydroxymethyltransferase activity);GO:0005634(nucleus);GO:0005739(mitochondrion);GO:0005829(cytosol);GO:0006231(dTMP biosynthetic process);GO:0006544(glycine metabolic process);GO:0006565(L-serine catabolic process);GO:0009113(purine nucleobase biosynthetic process);GO:0030170(pyridoxal phosphate binding);GO:0035999(tetrahydrofolate interconversion);GO:0042803(protein homodimer…	00630(Glyoxylate and dicarboxylate metabolism);00260(Glycine, serine and threonine metabolism);00670(One carbon pool by folate)	K00600	EC:2.1.2.1	PREDICTED: serine hydroxymethyltransferase, cytosolic isoform X1 [Strongylocentrotus purpuratus]	NA	6.57456	8.956	4.89398	15.2174	23.3806	23.7631	0.327521	-1.61034	0.0181432	0.975796	down
EVM0013067	EVM0013067	EVM0013067.1	GO:0005509(calcium ion binding)	04070(Phosphatidylinositol signaling system)	K02183	NA	PREDICTED: calmodulin-alpha [Strongylocentrotus purpuratus]	NA	27.0673	25.6708	6.74178	2.49483	0.0001	0.0001	23.8394	4.57528	0.0181833	0.975796	up
EVM0019673	EVM0019673	EVM0019673.1	GO:0005215(transporter activity);GO:0005887(integral component of plasma membrane);GO:0006810(transport)	NA	NA	NA	PREDICTED: sodium- and chloride-dependent GABA transporter 2 [Strongylocentrotus purpuratus]	NA	2.91435	2.82193	0.939856	2.59065	13.0739	6.52884	0.300817	-1.73304	0.0184973	0.975796	down
EVM0004337	EVM0004337	EVM0004337.9	GO:0000166(nucleotide binding);GO:0005654(nucleoplasm);GO:0005737(cytoplasm);GO:0006397(mRNA processing);GO:0008270(zinc ion binding);GO:0008380(RNA splicing);GO:0048025(negative regulation of mRNA splicing, via spliceosome);GO:0051028(mRNA transport);GO:0070062(extracellular exosome)	03040(Spliceosome)	K12896	NA	PREDICTED: serine/arginine-rich splicing factor RSZ21A [Strongylocentrotus purpuratus]	NA	1.49585	2.39155	5.20443	28.6952	4.91441	25.0317	0.155041	-2.68927	0.0185294	0.975796	down
EVM0005788	EVM0005788	EVM0005788.1	GO:0004252(serine-type endopeptidase activity)	NA	NA	NA	PREDICTED: cuticle-degrading protease [Strongylocentrotus purpuratus]	NA	0.608272	0.109545	0.0001	0.42741	6.54604	1.81407	0.0816974	-3.61357	0.0185393	0.975796	down
EVM0004775	EVM0004775	EVM0004775.1	GO:0004556(alpha-amylase activity);GO:0005975(carbohydrate metabolic process);GO:0043169(cation binding)	00500(Starch and sucrose metabolism)	K01176	EC:3.2.1.1	PREDICTED: alpha-amylase B [Strongylocentrotus purpuratus]	NA	3.65921	3.90471	0.516668	3.79176	21.3595	3.82705	0.278849	-1.84244	0.0185675	0.975796	down
EVM0018089	EVM0018089	EVM0018089.1	NA	NA	NA	NA	PREDICTED: uncharacterized protein LOC581748 [Strongylocentrotus purpuratus]	NA	1.42409	2.21459	0.288339	1.82438	9.88202	3.51679	0.257963	-1.95476	0.018642	0.975796	down
EVM0016036	EVM0016036	EVM0016036.1	GO:0005216(ion channel activity);GO:0005886(plasma membrane);GO:0006810(transport);GO:0006811(ion transport);GO:0016020(membrane);GO:0016021(integral component of membrane);GO:0043025(neuronal cell body);GO:0050896(response to stimulus);GO:0055085(transmembrane transport);GO:0097730(non-motile cilium)	NA	NA	NA	PREDICTED: transient receptor potential cation channel subfamily A member 1 homolog [Strongylocentrotus purpuratus]	NA	6.81947	4.66092	1.1711	13.1975	0.536056	91.5806	0.120131	-3.05732	0.0186664	0.975796	down
EVM0006373	EVM0006373	EVM0006373.1	GO:0004930(G-protein coupled receptor activity);GO:0005887(integral component of plasma membrane);GO:0007166(cell surface receptor signaling pathway);GO:0007186(G-protein coupled receptor signaling pathway)	NA	NA	NA	PREDICTED: peptidase inhibitor 16 [Strongylocentrotus purpuratus]	NA	0.0001	2.16797	0.0001	7.3083	14.0404	8.34035	0.0730292	-3.77538	0.0187137	0.975796	down
EVM0002688	EVM0002688	EVM0002688.1	GO:0031226(intrinsic component of plasma membrane)	NA	NA	NA	PREDICTED: calcium-activated chloride channel regulator 1 [Strongylocentrotus purpuratus]	NA	0.068572	0.129788	0.0001	1.75004	0.934692	0.038784	0.0728692	-3.77855	0.0189078	0.981778	down
EVM0000149	EVM0000149	EVM0000149.1	GO:0008422(beta-glucosidase activity);GO:1901657(glycosyl compound metabolic process)	00052(Galactose metabolism)	K01229	EC:3.2.1.108;EC:3.2.1.62	lactase-phlorizin hydrolase-like [Acanthaster planci]	NA	0.512928	0.51379	0.0001	2.3372	4.22601	2.98422	0.107549	-3.21693	0.0194118	1	down
EVM0002281	EVM0002281	EVM0002281.1	GO:0004252(serine-type endopeptidase activity)	NA	NA	NA	PREDICTED: alkaline serine protease ver112 [Strongylocentrotus purpuratus]	NA	1.24142	1.17292	0.261555	1.58941	9.11162	6.8276	0.152659	-2.71162	0.0197933	1	down
EVM0004466	EVM0004466	EVM0004466.1	GO:0006139(nucleobase-containing compound metabolic process);GO:0008119(thiopurine S-methyltransferase activity)	00983(Drug metabolism - other enzymes)	K00569	EC:2.1.1.67	PREDICTED: probable thiopurine S-methyltransferase [Strongylocentrotus purpuratus]	NA	16.8368	17.3572	7.04927	2.59566	1.92571	1.18186	7.23156	2.85431	0.0199914	1	up
EVM0021910	EVM0021910	EVM0021910.1	GO:0005887(integral component of plasma membrane);GO:0006644(phospholipid metabolic process);GO:0007165(signal transduction);GO:0042577(lipid phosphatase activity);GO:0046839(phospholipid dephosphorylation)	NA	NA	NA	PREDICTED: uncharacterized protein LOC100889737 [Strongylocentrotus purpuratus]	NA	0.560926	6.73696	1.1226	0.221811	0.0001	0.287321	16.5357	4.04751	0.0201107	1	up
EVM0009280	EVM0009280	EVM0009280.4	GO:0005737(cytoplasm);GO:0005856(cytoskeleton);GO:0005885(Arp2/3 protein complex);GO:0015629(actin cytoskeleton);GO:0016477(cell migration);GO:0030833(regulation of actin filament polymerization);GO:0034314(Arp2/3 complex-mediated actin nucleation);GO:0051015(actin filament binding)	04144(Endocytosis)	K05754	NA	PREDICTED: actin-related protein 2/3 complex subunit 5-like protein [Strongylocentrotus purpuratus]	NA	225.814	261.969	379.268	131.796	24.2402	143.407	2.89554	1.53383	0.0202524	1	up
EVM0007986	EVM0007986	EVM0007986.1	GO:0000166(nucleotide binding);GO:0004475(mannose-1-phosphate guanylyltransferase activity);GO:0005525(GTP binding);GO:0005737(cytoplasm);GO:0005739(mitochondrion);GO:0009058(biosynthetic process);GO:0016740(transferase activity);GO:0016779(nucleotidyltransferase activity)	00051(Fructose and mannose metabolism);00520(Amino sugar and nucleotide sugar metabolism)	K00966	EC:2.7.7.13	PREDICTED: LOW QUALITY PROTEIN: mannose-1-phosphate guanyltransferase beta-like [Strongylocentrotus purpuratus]	NA	22.7891	16.6308	14.6795	3.31534	3.04577	6.24481	4.29159	2.10151	0.020285	1	up
EVM0008116	EVM0008116	EVM0008116.1	GO:0005249(voltage-gated potassium channel activity);GO:0005887(integral component of plasma membrane);GO:0042391(regulation of membrane potential)	NA	NA	NA	PREDICTED: potassium voltage-gated channel subfamily H member 8 isoform X1 [Strongylocentrotus purpuratus]	NA	0.408601	0.275583	0.0001	0.791372	3.98358	0.63309	0.126531	-2.98244	0.0204189	1	down
EVM0005269	EVM0005269	EVM0005269.4	GO:0003756(protein disulfide isomerase activity);GO:0005783(endoplasmic reticulum);GO:0006457(protein folding);GO:0034976(response to endoplasmic reticulum stress)	NA	NA	NA	PREDICTED: thioredoxin-related transmembrane protein 1 [Strongylocentrotus purpuratus]	NA	34.6514	25.4642	23.1277	7.20141	4.25563	12.5703	3.46453	1.79266	0.0205755	1	up
EVM0010219	EVM0010219	EVM0010219.3	GO:0005178(integrin binding);GO:0005509(calcium ion binding);GO:0005515(protein binding);GO:0005544(calcium-dependent phospholipid binding);GO:0005634(nucleus);GO:0005635(nuclear envelope);GO:0005789(endoplasmic reticulum membrane);GO:0005829(cytosol);GO:0005886(plasma membrane);GO:0006874(cellular calcium ion homeostasis);GO:0006914(autophagy);GO:0007599(hemostasis);GO:0008283(cell proliferation…	NA	NA	NA	PREDICTED: annexin A7 [Strongylocentrotus purpuratus]	NA	6.02867	16.1426	0.672708	24.4831	24.2031	24.6483	0.311504	-1.68268	0.0206481	1	down
EVM0023060	EVM0023060	EVM0023060.2	GO:0003756(protein disulfide isomerase activity);GO:0005783(endoplasmic reticulum);GO:0006457(protein folding);GO:0034976(response to endoplasmic reticulum stress)	04141(Protein processing in endoplasmic reticulum)	K08056	EC:5.3.4.1	PREDICTED: protein disulfide-isomerase A3 [Strongylocentrotus purpuratus]	NA	196.684	180.817	79.6746	47.9272	28.0029	35.1835	4.11448	2.04071	0.0206713	1	up
EVM0007167	EVM0007167	EVM0007167.1	GO:0003824(catalytic activity);GO:0004556(alpha-amylase activity);GO:0005975(carbohydrate metabolic process);GO:0008152(metabolic process);GO:0016787(hydrolase activity);GO:0016798(hydrolase activity, acting on glycosyl bonds);GO:0043169(cation binding)	00500(Starch and sucrose metabolism)	K01176	EC:3.2.1.1	PREDICTED: alpha-amylase [Strongylocentrotus purpuratus]	NA	0.633349	3.39154	0.046884	6.07101	8.67282	8.71559	0.173567	-2.52644	0.0207104	1	down
EVM0007299	EVM0007299	EVM0007299.1	GO:0005215(transporter activity);GO:0005887(integral component of plasma membrane);GO:0006810(transport)	NA	NA	NA	PREDICTED: sodium- and chloride-dependent glycine transporter 1 [Strongylocentrotus purpuratus]	NA	38.5446	43.1885	23.7054	8.44046	6.83836	10.6754	4.06248	2.02236	0.0207778	1	up
EVM0011990	EVM0011990	EVM0011990.1	NA	NA	NA	NA	PREDICTED: IgGFc-binding protein [Strongylocentrotus purpuratus]	NA	0.316529	1.50842	0.621507	0.0001	0.0001	0.097025	25.1629	4.65322	0.0208449	1	up
EVM0003577	EVM0003577	EVM0003577.1	GO:0008395(steroid hydroxylase activity)	00590(Arachidonic acid metabolism)	K07422	NA	PREDICTED: cytochrome P450 2J2 [Strongylocentrotus purpuratus]	NA	0.045378	0.213653	0.0001	0.130505	2.10915	0.223023	0.105223	-3.24847	0.0211997	1	down
EVM0011941	EVM0011941	EVM0011941.1	GO:0003674(molecular_function);GO:0005575(cellular_component);GO:0008150(biological_process)	NA	NA	NA	PREDICTED: branched-chain-amino-acid aminotransferase-like protein 2 [Strongylocentrotus purpuratus]	NA	0.10389	0.060419	0.047547	0.122908	1.42094	0.360486	0.11125	-3.16813	0.0213548	1	down
EVM0011324	EVM0011324	EVM0011324.2	GO:0005743(mitochondrial inner membrane);GO:0005750(mitochondrial respiratory chain complex III);GO:0006122(mitochondrial electron transport, ubiquinol to cytochrome c);GO:0008121(ubiquinol-cytochrome-c reductase activity);GO:0009060(aerobic respiration);GO:0034551(mitochondrial respiratory chain complex III assembly)	00190(Oxidative phosphorylation);04260(Cardiac muscle contraction)	K00419	NA	putative cytochrome b-c1 complex subunit 9-like [Apostichopus japonicus]	NA	175.831	140.068	162.285	46.5004	30.0296	60.314	3.49437	1.80503	0.0213771	1	up
EVM0009829	EVM0009829	EVM0009829.16	GO:0003674(molecular_function);GO:0005515(protein binding);GO:0005743(mitochondrial inner membrane);GO:0006915(apoptotic process);GO:0008150(biological_process);GO:0016021(integral component of membrane);GO:0070062(extracellular exosome)	NA	NA	NA	PREDICTED: growth hormone-inducible transmembrane protein [Strongylocentrotus purpuratus]	NA	36.8544	34.762	26.7292	15.5632	0.691748	10.3209	3.70057	1.88775	0.0213846	1	up
EVM0016954	EVM0016954	EVM0016954.1	NA	NA	NA	NA	Sp185/333 [Strongylocentrotus purpuratus]	NA	40.9899	43.2455	17.9844	3.66089	4.40054	6.86984	6.84602	2.77527	0.0217875	1	up
EVM0015696	EVM0015696	EVM0015696.1	GO:0004748(ribonucleoside-diphosphate reductase activity, thioredoxin disulfide as acceptor);GO:0005971(ribonucleoside-diphosphate reductase complex);GO:0009263(deoxyribonucleotide biosynthetic process)	00230(Purine metabolism);00240(Pyrimidine metabolism);00480(Glutathione metabolism);00983(Drug metabolism - other enzymes)	K10808	EC:1.17.4.1	PREDICTED: ribonucleoside-diphosphate reductase subunit M2 [Strongylocentrotus purpuratus]	NA	9.91994	8.44917	5.32779	15.013	44.3008	9.32003	0.345266	-1.53422	0.0219958	1	down
EVM0011704	EVM0011704	EVM0011704.2	GO:0003323(type B pancreatic cell development);GO:0003326(pancreatic A cell fate commitment);GO:0003327(type B pancreatic cell fate commitment);GO:0003329(pancreatic PP cell fate commitment);GO:0003682(chromatin binding);GO:0003700(DNA binding transcription factor activity);GO:0003713(transcription coactivator activity);GO:0005634(nucleus);GO:0007224(smoothened signaling pathway);GO:0008134(trans…	NA	NA	NA	NK2 homeodomain protein [Strongylocentrotus purpuratus]	NA	0.025301	0.153238	0.0001	0.235256	1.06858	0.504186	0.0988037	-3.33929	0.0221676	1	down
EVM0011228	EVM0011228	EVM0011228.1	GO:0005739(mitochondrion);GO:0005743(mitochondrial inner membrane);GO:0008812(choline dehydrogenase activity);GO:0019285(glycine betaine biosynthetic process from choline);GO:0050660(flavin adenine dinucleotide binding);GO:0055114(oxidation-reduction process)	00260(Glycine, serine and threonine metabolism)	K00108	EC:1.1.99.1	PREDICTED: choline dehydrogenase, mitochondrial-like [Strongylocentrotus purpuratus]	NA	8.34455	11.7563	6.91005	16.4385	40.3381	19.0101	0.356407	-1.4884	0.0221705	1	down
EVM0007640	EVM0007640	EVM0007640.1	GO:0005623(cell)	NA	NA	NA	PREDICTED: ribonuclease UK114 isoform X1 [Strongylocentrotus purpuratus]	NA	117.199	94.2633	87.3577	33.2659	5.59577	30.7467	4.29287	2.10194	0.0222144	1	up
EVM0020666	EVM0020666	EVM0020666.1	NA	NA	NA	NA	PREDICTED: uncharacterized protein LOC105439787 [Strongylocentrotus purpuratus]	NA	0.703516	11.3185	4.28649	0.296725	0.118623	0.829846	13.0971	3.71118	0.022234	1	up
EVM0003506	EVM0003506	EVM0003506.1	NA	NA	NA	NA	uncharacterized protein LOC110973764 isoform X1 [Acanthaster planci]	NA	5.89081	7.1314	4.27034	0.825188	0.0001	0.631058	11.8739	3.56972	0.0224336	1	up
EVM0018060	EVM0018060	EVM0018060.1	GO:0016020(membrane);GO:0016021(integral component of membrane)	NA	NA	NA	PREDICTED: uncharacterized protein LOC578983 [Strongylocentrotus purpuratus]	NA	1.67366	6.78597	0.752053	0.0001	0.0001	0.396033	23.2482	4.53904	0.0227161	1	up
EVM0020230	EVM0020230	EVM0020230.1	GO:0005783(endoplasmic reticulum);GO:0005886(plasma membrane);GO:0006457(protein folding);GO:0016055(Wnt signaling pathway);GO:0034394(protein localization to cell surface);GO:0050750(low-density lipoprotein particle receptor binding)	03050(Proteasome)	K03032	NA	PREDICTED: LDLR chaperone boca-like isoform X2 [Strongylocentrotus purpuratus]	NA	108.969	54.7866	40.2138	15.9859	13.142	20.8501	4.08117	2.02898	0.0228079	1	up
EVM0020654	EVM0020654	EVM0020654.1	NA	NA	NA	NA	PREDICTED: zinc finger protein 37 homolog [Strongylocentrotus purpuratus]	NA	1.47441	0.716588	0.92884	0.07769	0.0001	0.159363	13.1554	3.71758	0.0230482	1	up
EVM0015246	EVM0015246	EVM0015246.1	NA	NA	NA	NA	PREDICTED: uncharacterized protein LOC105439806, partial [Strongylocentrotus purpuratus]	NA	0.0001	0.0001	0.056034	0.031512	1.7761	0.282048	0.0269106	-5.21568	0.0230616	1	down
EVM0005826	EVM0005826	EVM0005826.1	GO:0005887(integral component of plasma membrane);GO:0015347(sodium-independent organic anion transmembrane transporter activity);GO:0043252(sodium-independent organic anion transport)	NA	NA	NA	PREDICTED: solute carrier organic anion transporter family member 4A1-like isoform X1 [Strongylocentrotus purpuratus]	NA	0.207854	0.049137	0.047236	0.518737	0.733626	1.95212	0.094938	-3.39687	0.0231339	1	down
EVM0020609	EVM0020609	EVM0020609.1	GO:0005634(nucleus);GO:0016035(zeta DNA polymerase complex);GO:0042276(error-prone translesion synthesis)	04060(Cytokine-cytokine receptor interaction)	K22679	NA	PREDICTED: RNA-directed DNA polymerase from mobile element jockey-like [Strongylocentrotus purpuratus]	NA	4.61711	4.13005	0.0001	0.070944	0.0001	0.242677	27.8823	4.80128	0.0233705	1	up
EVM0016661	EVM0016661	EVM0016661.1	NA	NA	NA	NA	PREDICTED: uncharacterized protein LOC100891252 isoform X2 [Strongylocentrotus purpuratus]	NA	0.26453	2.91247	0.703758	0.0001	0.0001	0.149404	25.9402	4.69712	0.0236265	1	up
EVM0009373	EVM0009373	EVM0009373.16	GO:0001666(response to hypoxia);GO:0001837(epithelial to mesenchymal transition);GO:0001935(endothelial cell proliferation);GO:0002040(sprouting angiogenesis);GO:0003682(chromatin binding);GO:0003714(transcription corepressor activity);GO:0004720(protein-lysine 6-oxidase activity);GO:0005044(scavenger receptor activity);GO:0005507(copper ion binding);GO:0005615(extracellular space);GO:0005654(nuc…	NA	NA	NA	lysyl oxidase-like 2 precursor [Strongylocentrotus purpuratus]	NA	11.7115	7.80033	4.63269	0.676658	0.952496	2.31876	6.11576	2.61253	0.0237761	1	up
EVM0006472	EVM0006472	EVM0006472.1	GO:0002221(pattern recognition receptor signaling pathway);GO:0005044(scavenger receptor activity);GO:0005515(protein binding);GO:0005576(extracellular region);GO:0005615(extracellular space);GO:0005737(cytoplasm);GO:0006898(receptor-mediated endocytosis);GO:0007275(multicellular organism development);GO:0008329(signaling pattern recognition receptor activity);GO:0015031(protein transport);GO:001…	04970(Salivary secretion)	K13912	NA	PREDICTED: deleted in malignant brain tumors 1 protein [Strongylocentrotus purpuratus]	NA	0.092916	0.08876	0.0001	0.42002	0.795704	0.766591	0.0916988	-3.44695	0.023854	1	down
EVM0012813	EVM0012813	EVM0012813.1	GO:0070492(oligosaccharide binding)	NA	NA	NA	PREDICTED: uncharacterized protein LOC575796 [Strongylocentrotus purpuratus]	NA	34.1691	17.8944	8.88646	188.739	21.1408	31.2139	0.252806	-1.9839	0.0238796	1	down
EVM0012763	EVM0012763	EVM0012763.3	GO:0003674(molecular_function);GO:0005575(cellular_component);GO:0008150(biological_process)	NA	NA	NA	coiled-coil domain-containing protein 84-like [Acanthaster planci]	NA	0.115829	0.341759	0.123564	2.18508	0.81664	2.17997	0.112155	-3.15644	0.023993	1	down
EVM0007306	EVM0007306	EVM0007306.1	NA	NA	NA	NA	PREDICTED: uncharacterized protein LOC752558 [Strongylocentrotus purpuratus]	NA	40.651	43.8327	22.059	478.038	5.10315	148.658	0.168634	-2.56803	0.0242759	1	down
EVM0019618	EVM0019618	EVM0019618.1	GO:0032259(methylation);GO:0046539(histamine N-methyltransferase activity)	00340(Histidine metabolism)	K00546	EC:2.1.1.8	PREDICTED: histamine N-methyltransferase A [Strongylocentrotus purpuratus]	NA	1.31975	1.93194	0.091341	3.0353	5.75101	10.1364	0.176668	-2.50089	0.0243115	1	down
EVM0003279	EVM0003279	EVM0003279.1	GO:0005887(integral component of plasma membrane)	NA	NA	NA	PREDICTED: toll-like receptor 3 [Strongylocentrotus purpuratus]	NA	23.2349	27.7004	21.7096	4.51735	1.45382	13.1154	3.80607	1.9283	0.0243591	1	up
EVM0007440	EVM0007440	EVM0007440.1	NA	NA	NA	NA	PREDICTED: transmembrane protein 79-like [Strongylocentrotus purpuratus]	NA	0.11723	0.73848	0.527446	0.0001	18.098	4.58975	0.0609647	-4.03588	0.0246944	1	down
EVM0012655	EVM0012655	EVM0012655.1	GO:0003774(motor activity);GO:0005737(cytoplasm);GO:0005868(cytoplasmic dynein complex);GO:0005874(microtubule);GO:0006810(transport);GO:0007018(microtubule-based movement)	NA	NA	NA	PREDICTED: dynein light chain roadblock-type 2 [Strongylocentrotus purpuratus]	NA	90.5784	75.7162	71.5281	36.1184	0.443076	22.3286	4.03842	2.01379	0.0247022	1	up
EVM0013930	EVM0013930	EVM0013930.1	NA	NA	NA	NA	uncharacterized protein LOC110990766 [Acanthaster planci]	NA	0.089901	0.050042	0.009821	0.419049	0.120721	1.44795	0.0753445	-3.73035	0.0248606	1	down
EVM0004910	EVM0004910	EVM0004910.1	NA	NA	NA	NA	PREDICTED: uncharacterized protein LOC100893448 [Strongylocentrotus purpuratus]	NA	0.240699	0.162822	0.073683	8.9718	0.0001	1.35038	0.0462305	-4.43501	0.0248929	1	down
EVM0005127	EVM0005127	EVM0005127.1	GO:0004098(cerebroside-sulfatase activity);GO:0005509(calcium ion binding);GO:0005764(lysosome);GO:0005886(plasma membrane);GO:0007339(binding of sperm to zona pellucida);GO:0008152(metabolic process);GO:0016021(integral component of membrane)	NA	NA	NA	PREDICTED: arylsulfatase isoform X1 [Strongylocentrotus purpuratus]	NA	57.692	100.831	26.4693	12.034	4.36954	34.312	3.64765	1.86697	0.0252442	1	up
EVM0021922	EVM0021922	EVM0021922.1	GO:0000122(negative regulation of transcription by RNA polymerase II);GO:0000790(nuclear chromatin);GO:0000978(RNA polymerase II proximal promoter sequence-specific DNA binding);GO:0000981(RNA polymerase II transcription factor activity, sequence-specific DNA binding);GO:0003713(transcription coactivator activity);GO:0005667(transcription factor complex);GO:0008134(transcription factor binding);G…	04310(Wnt signaling pathway);04137(Mitophagy - animal);04933(AGE-RAGE signaling pathway in diabetic complications)	K04448	NA	PREDICTED: transcription factor AP-1-like [Strongylocentrotus purpuratus]	NA	99.3253	130.747	44.7426	99.7667	467.431	90.0885	0.418106	-1.25806	0.0255936	1	down
EVM0009677	EVM0009677	EVM0009677.1	GO:0004497(monooxygenase activity);GO:0005506(iron ion binding);GO:0010430(fatty acid omega-oxidation);GO:0016021(integral component of membrane);GO:0016705(oxidoreductase activity, acting on paired donors, with incorporation or reduction of molecular oxygen);GO:0020037(heme binding)	NA	NA	NA	PREDICTED: cytochrome P450 4V2 [Strongylocentrotus purpuratus]	NA	0.750571	1.52493	0.58013	0.370628	11.3707	3.55378	0.186702	-2.42119	0.0256486	1	down
EVM0008890	EVM0008890	EVM0008890.1	GO:0006820(anion transport);GO:0016021(integral component of membrane);GO:0022857(transmembrane transporter activity);GO:0055085(transmembrane transport)	04142(Lysosome)	K12301	NA	PREDICTED: vesicular glutamate transporter 3 [Strongylocentrotus purpuratus]	NA	0.0001	0.117155	0.060467	0.625827	0.827235	1.72981	0.055837	-4.16263	0.0258758	1	down
EVM0016845	EVM0016845	EVM0016845.1	GO:0000422(autophagy of mitochondrion);GO:0004197(cysteine-type endopeptidase activity);GO:0004843(thiol-dependent ubiquitin-specific protease activity);GO:0005741(mitochondrial outer membrane);GO:0006511(ubiquitin-dependent protein catabolic process);GO:0008053(mitochondrial fusion);GO:0016021(integral component of membrane);GO:0035871(protein K11-linked deubiquitination);GO:0044313(protein K6-l…	NA	NA	NA	PREDICTED: alpha-ketoglutarate-dependent dioxygenase alkB homolog 2 [Strongylocentrotus purpuratus]	NA	2.31092	3.99596	5.67131	0.392135	0.0001	0.763091	10.3678	3.37404	0.0259527	1	up
EVM0013269	EVM0013269	EVM0013269.1	NA	NA	NA	NA		NA	1.73484	2.71376	0.346019	0.0001	0.0001	0.207931	23.0365	4.52585	0.0260039	1	up
EVM0018866	EVM0018866	EVM0018866.10	GO:0003725(double-stranded RNA binding);GO:0003924(GTPase activity);GO:0005200(structural constituent of cytoskeleton);GO:0005525(GTP binding);GO:0005634(nucleus);GO:0005737(cytoplasm);GO:0005874(microtubule);GO:0007017(microtubule-based process);GO:0043209(myelin sheath);GO:0070062(extracellular exosome)	04145(Phagosome)	K07375	NA	tubulin beta chain-like [Pomacea canaliculata]	NA	36.3086	78.4283	26.3526	27.5738	337.179	30.3991	0.357051	-1.4858	0.0265254	1	down
EVM0005096	EVM0005096	EVM0005096.1	GO:0005730(nucleolus)	NA	NA	NA	PREDICTED: protein FAM32A [Strongylocentrotus purpuratus]	NA	112.662	164.336	82.2012	25.1041	16.885	68.5831	3.24855	1.6998	0.0266048	1	up
EVM0002470	EVM0002470	EVM0002470.1	GO:0000977(RNA polymerase II regulatory region sequence-specific DNA binding);GO:0000981(RNA polymerase II transcription factor activity, sequence-specific DNA binding);GO:0005634(nucleus)	04141(Protein processing in endoplasmic reticulum);04137(Mitophagy - animal)	K04374	NA	PREDICTED: LOW QUALITY PROTEIN: cyclic AMP-dependent transcription factor ATF-5 [Strongylocentrotus purpuratus]	NA	78.8797	99.5866	51.9991	101.787	355.741	110.92	0.405429	-1.30248	0.026612	1	down
EVM0003350	EVM0003350	EVM0003350.62	GO:0001502(cartilage condensation);GO:0001894(tissue homeostasis);GO:0001958(endochondral ossification);GO:0002062(chondrocyte differentiation);GO:0003007(heart morphogenesis);GO:0005201(extracellular matrix structural constituent);GO:0005585(collagen type II trimer);GO:0005604(basement membrane);GO:0005615(extracellular space);GO:0005737(cytoplasm);GO:0006029(proteoglycan metabolic process);GO:0…	04512(ECM-receptor interaction)	K19719	NA	PREDICTED: alpha-1 collagen isoform X1 [Strongylocentrotus purpuratus]	NA	3.29989	12.6081	3.35576	5.92669	12.4792	47.668	0.291549	-1.77819	0.0267104	1	down
EVM0017401	EVM0017401	EVM0017401.1	NA	NA	NA	NA	PREDICTED: uncharacterized protein LOC589896 [Strongylocentrotus purpuratus]	NA	57.3458	88.9564	20.2252	8.20898	6.09039	8.51	7.30083	2.86806	0.0272237	1	up
EVM0004473	EVM0004473	EVM0004473.1	GO:0000166(nucleotide binding);GO:0003676(nucleic acid binding)	03040(Spliceosome)	K12741	NA	PREDICTED: heterogeneous nuclear ribonucleoprotein A3 homolog 2 [Strongylocentrotus purpuratus]	NA	15.5023	23.1539	9.75051	4.66758	2.6564	4.15069	4.21857	2.07676	0.0272277	1	up
EVM0002216	EVM0002216	EVM0002216.1	NA	NA	NA	NA	PREDICTED: uncharacterized protein LOC105444046 [Strongylocentrotus purpuratus]	NA	0.138501	0.493088	0.144999	3.40133	0.0001	15.6025	0.0408645	-4.61301	0.0274774	1	down
EVM0014772	EVM0014772	EVM0014772.1	GO:0005789(endoplasmic reticulum membrane);GO:0016021(integral component of membrane)	04141(Protein processing in endoplasmic reticulum)	K13250	NA	PREDICTED: translocon-associated protein subunit beta [Strongylocentrotus purpuratus]	NA	261.039	247.326	283.594	157.666	8.87303	76.1251	3.2636	1.70646	0.0275788	1	up
EVM0015379	EVM0015379	EVM0015379.1	GO:0070492(oligosaccharide binding)	NA	NA	NA	PREDICTED: uncharacterized protein LOC763464 [Strongylocentrotus purpuratus]	NA	1.50852	29.2977	7.54154	151.336	14.8346	23.3724	0.202317	-2.30531	0.0278325	1	down
EVM0016707	EVM0016707	EVM0016707.1	NA	NA	NA	NA	PREDICTED: uncharacterized protein LOC100893176 [Strongylocentrotus purpuratus]	NA	13.6485	22.4536	7.39859	42.4366	33.1012	28.4457	0.418342	-1.25724	0.0278815	1	down
EVM0016116	EVM0016116	EVM0016116.1	GO:0005506(iron ion binding);GO:0006633(fatty acid biosynthetic process);GO:0016021(integral component of membrane);GO:0016491(oxidoreductase activity);GO:0055114(oxidation-reduction process)	00100(Steroid biosynthesis)	K00227	EC:1.14.19.20	PREDICTED: delta(7)-sterol-C5(6)-desaturase 1-like [Strongylocentrotus purpuratus]	NA	0.706062	4.26542	4.25463	0.473105	0.0001	0.335465	11.409	3.5121	0.0279683	1	up
EVM0022321	EVM0022321	EVM0022321.1	GO:0004767(sphingomyelin phosphodiesterase activity);GO:0019836(hemolysis by symbiont of host erythrocytes)	00040(Pentose and glucuronate interconversions);00051(Fructose and mannose metabolism);00052(Galactose metabolism);00561(Glycerolipid metabolism);00790(Folate biosynthesis)	K00011	EC:1.1.1.21	PREDICTED: uncharacterized protein LOC100888731 [Strongylocentrotus purpuratus]	NA	0.340477	0.337281	0.0001	0.527347	3.63995	1.47349	0.120171	-3.05684	0.0280426	1	down
EVM0013813	EVM0013813	EVM0013813.1	GO:0004252(serine-type endopeptidase activity);GO:0005576(extracellular region);GO:0035807(positive regulation of blood coagulation in other organism);GO:0044469(envenomation resulting in positive regulation of blood coagulation in other organism)	NA	NA	NA	PREDICTED: mucin-17-like isoform X7 [Strongylocentrotus purpuratus]	NA	0.0001	0.462357	0.053649	0.186838	3.51312	0.771955	0.115411	-3.11515	0.0282125	1	down
EVM0006145	EVM0006145	EVM0006145.1	GO:0004842(ubiquitin-protein transferase activity);GO:0031463(Cul3-RING ubiquitin ligase complex)	NA	NA	NA	PREDICTED: uncharacterized protein LOC105446130, partial [Strongylocentrotus purpuratus]	NA	0.129215	0.233865	0.0001	0.805263	1.81133	1.13754	0.0967414	-3.36972	0.0283299	1	down
EVM0003471	EVM0003471	EVM0003471.1	GO:0003824(catalytic activity);GO:0005575(cellular_component);GO:0008152(metabolic process);GO:0016791(phosphatase activity)	00730(Thiamine metabolism);00790(Folate biosynthesis)	K01077	EC:3.1.3.1	PREDICTED: alkaline phosphatase [Strongylocentrotus purpuratus]	NA	0.062171	0.517998	0.0001	7.53487	0.855966	0.189171	0.0676303	-3.88619	0.0289101	1	down
EVM0006930	EVM0006930	EVM0006930.1	GO:0005887(integral component of plasma membrane);GO:0015175(neutral amino acid transmembrane transporter activity);GO:0015179(L-amino acid transmembrane transporter activity);GO:0015804(neutral amino acid transport);GO:1902475(L-alpha-amino acid transmembrane transport)	NA	NA	NA	PREDICTED: large neutral amino acids transporter small subunit 4 [Strongylocentrotus purpuratus]	NA	14.7582	22.1916	7.96588	72.8415	4.3692	108.487	0.241875	-2.04766	0.0290019	1	down
EVM0022971	EVM0022971	EVM0022971.1	GO:0003682(chromatin binding);GO:0005509(calcium ion binding)	04330(Notch signaling pathway)	K02599	NA	PREDICTED: hyalin [Strongylocentrotus purpuratus]	NA	0.434458	10.0901	1.13785	0.0001	0.0001	0.6156	18.9385	4.24325	0.0290784	1	up
EVM0013603	EVM0013603	EVM0013603.4	GO:0003682(chromatin binding);GO:0004372(glycine hydroxymethyltransferase activity);GO:0005634(nucleus);GO:0005737(cytoplasm);GO:0005739(mitochondrion);GO:0005743(mitochondrial inner membrane);GO:0005759(mitochondrial matrix);GO:0006544(glycine metabolic process);GO:0006563(L-serine metabolic process);GO:0015630(microtubule cytoskeleton);GO:0030170(pyridoxal phosphate binding);GO:0034340(response…	00630(Glyoxylate and dicarboxylate metabolism);00260(Glycine, serine and threonine metabolism);00670(One carbon pool by folate);01523(Antifolate resistance)	K00600	EC:2.1.2.1	serine hydroxymethyltransferase, mitochondrial [Dasypus novemcinctus]	NA	53.1341	62.5163	45.7556	22.143	8.84808	20.0143	3.16449	1.66197	0.0291061	1	up
EVM0019491	EVM0019491	EVM0019491.1	GO:0000785(chromatin);GO:0000976(transcription regulatory region sequence-specific DNA binding);GO:0003682(chromatin binding);GO:0005677(chromatin silencing complex);GO:0006342(chromatin silencing);GO:0031507(heterochromatin assembly)	NA	NA	NA	PREDICTED: tripartite motif-containing protein 45-like [Strongylocentrotus purpuratus]	NA	0.227567	0.0001	0.0001	2.30273	0.0001	7.11121	0.0241944	-5.36918	0.0293468	1	down
EVM0012731	EVM0012731	EVM0012731.1	NA	NA	NA	NA	PREDICTED: uncharacterized protein LOC105439787 [Strongylocentrotus purpuratus]	NA	1.48327	11.0799	0.488123	0.0001	0.0001	0.586849	22.2321	4.47457	0.0301683	1	up
EVM0003222	EVM0003222	EVM0003222.1	GO:0005044(scavenger receptor activity);GO:0005515(protein binding);GO:0005886(plasma membrane);GO:0006898(receptor-mediated endocytosis);GO:0006955(immune response);GO:0016021(integral component of membrane);GO:0030247(polysaccharide binding);GO:0051782(negative regulation of cell division);GO:0070062(extracellular exosome);GO:1902807(negative regulation of cell cycle G1/S phase transition)	NA	NA	NA	PREDICTED: sushi domain-containing protein 2 [Strongylocentrotus purpuratus]	NA	3.3645	2.30167	0.332252	2.80947	7.22393	8.56298	0.322558	-1.63237	0.0303233	1	down
EVM0004655	EVM0004655	EVM0004655.1	GO:0005887(integral component of plasma membrane);GO:0015179(L-amino acid transmembrane transporter activity);GO:0015297(antiporter activity)	NA	NA	NA	PREDICTED: b(0,+)-type amino acid transporter 1 [Strongylocentrotus purpuratus]	NA	0.0001	0.274216	0.0001	0.253141	2.38735	0.229205	0.0956255	-3.38646	0.0304921	1	down
EVM0004657	EVM0004657	EVM0004657.1	NA	NA	NA	NA	jerky protein homolog-like, partial [Diaphorina citri]	NA	3.82671	1.26973	0.370079	0.219557	0.0001	0.0001	24.8753	4.63664	0.0308251	1	up
EVM0014013	EVM0014013	EVM0014013.1	GO:0007154(cell communication);GO:0016020(membrane)	NA	NA	NA	PREDICTED: uncharacterized protein LOC105445752 [Strongylocentrotus purpuratus]	NA	0.058065	0.0001	0.829205	5.02575	5.79765	9.21393	0.0442858	-4.49701	0.0309312	1	down
EVM0007495	EVM0007495	EVM0007495.1	NA	NA	NA	NA	PREDICTED: uncharacterized protein LOC105437373 [Strongylocentrotus purpuratus]	NA	1.48063	5.22803	2.35562	0.345493	0.0001	0.624944	9.33945	3.22334	0.0311616	1	up
EVM0015098	EVM0015098	EVM0015098.2	GO:0003674(molecular_function);GO:0005575(cellular_component);GO:0008150(biological_process)	NA	NA	NA	PREDICTED: branched-chain-amino-acid aminotransferase-like protein 2 [Strongylocentrotus purpuratus]	NA	0.157226	0.318515	0.182133	0.232253	2.49188	2.02462	0.138536	-2.85166	0.0311819	1	down
EVM0004612	EVM0004612	EVM0004612.1	GO:0000453(enzyme-directed rRNA 2'-O-methylation);GO:0003723(RNA binding);GO:0005739(mitochondrion);GO:0070039(rRNA (guanosine-2'-O-)-methyltransferase activity)	NA	NA	NA	PREDICTED: rRNA methyltransferase 1, mitochondrial-like, partial [Strongylocentrotus purpuratus]	NA	0.755328	1.17235	0.422585	0.095041	0.0001	0.0001	24.677	4.6251	0.0314348	1	up
EVM0008012	EVM0008012	EVM0008012.10	NA	NA	NA	NA	PREDICTED: uncharacterized protein LOC100888709 [Strongylocentrotus purpuratus]	NA	8.12129	23.7203	6.07411	0.024786	0.168102	5.5239	6.63234	2.72952	0.0314706	1	up
EVM0003683	EVM0003683	EVM0003683.1	NA	NA	NA	NA	PREDICTED: RNA polymerase II degradation factor 1-like [Strongylocentrotus purpuratus]	NA	0.07766	0.021384	0.089974	4.04527	0.0001	1.31717	0.0352478	-4.82632	0.0317808	1	down
EVM0021831	EVM0021831	EVM0021831.1	NA	NA	NA	NA		NA	0.120241	1.45269	1.15604	0.0001	0.0001	0.13331	20.4402	4.35334	0.0321226	1	up
EVM0016789	EVM0016789	EVM0016789.1	GO:0012505(endomembrane system);GO:0016192(vesicle-mediated transport)	NA	NA	NA	PREDICTED: uncharacterized protein LOC105446719 [Strongylocentrotus purpuratus]	NA	0.175987	0.088467	0.0001	0.276187	1.18186	0.919681	0.111263	-3.16795	0.0322039	1	down
EVM0002021	EVM0002021	EVM0002021.2	GO:0004128(cytochrome-b5 reductase activity, acting on NAD(P)H);GO:0005634(nucleus);GO:0005654(nucleoplasm);GO:0016491(oxidoreductase activity);GO:0055114(oxidation-reduction process);GO:0071949(FAD binding)	00520(Amino sugar and nucleotide sugar metabolism)	K00326	EC:1.6.2.2	PREDICTED: NADH-cytochrome b5 reductase-like isoform X1 [Strongylocentrotus purpuratus]	NA	2.80519	13.7388	5.14789	0.463094	0.406629	2.59503	6.26073	2.64633	0.0323083	1	up
EVM0013723	EVM0013723	EVM0013723.1	GO:0003674(molecular_function);GO:0005525(GTP binding);GO:0005575(cellular_component);GO:0005789(endoplasmic reticulum membrane);GO:0006886(intracellular protein transport);GO:0008150(biological_process);GO:0016192(vesicle-mediated transport);GO:0032580(Golgi cisterna membrane);GO:0046872(metal ion binding)	04141(Protein processing in endoplasmic reticulum)	K07953	EC:3.6.5.-	PREDICTED: GTP-binding protein SAR1b isoform X1 [Strongylocentrotus purpuratus]	NA	93.2256	94.376	63.9062	36.7264	12.2264	35.411	2.98123	1.57591	0.0326483	1	up
EVM0007998	EVM0007998	EVM0007998.1	NA	NA	NA	NA	PREDICTED: zinc finger protein 345 isoform X2 [Strongylocentrotus purpuratus]	NA	1.66437	1.55983	0.998896	0.152031	0.0001	0.18995	12.3453	3.62589	0.0326977	1	up
EVM0012000	EVM0012000	EVM0012000.1	GO:0000462(maturation of SSU-rRNA from tricistronic rRNA transcript (SSU-rRNA, 5.8S rRNA, LSU-rRNA));GO:0005730(nucleolus);GO:0019843(rRNA binding);GO:0032040(small-subunit processome);GO:0070037(rRNA (pseudouridine) methyltransferase activity);GO:0070475(rRNA base methylation)	03008(Ribosome biogenesis in eukaryotes)	K14568	EC:2.1.1.260	PREDICTED: ribosomal RNA small subunit methyltransferase NEP1 [Strongylocentrotus purpuratus]	NA	20.0049	23.6711	12.1958	3.25607	1.15778	8.0516	4.48214	2.16419	0.0328435	1	up
EVM0006356	EVM0006356	EVM0006356.1	NA	NA	NA	NA	uncharacterized protein LOC110990338 [Acanthaster planci]	NA	0.475068	3.18676	0.991991	0.026064	0.0001	0.287967	14.8149	3.88898	0.0328851	1	up
EVM0004063	EVM0004063	EVM0004063.1	GO:0005634(nucleus);GO:0006355(regulation of transcription, DNA-templated);GO:0007399(nervous system development)	NA	NA	NA	PREDICTED: nuclear transcription factor Y subunit gamma isoform X1 [Strongylocentrotus purpuratus]	NA	14.9144	16.856	9.65813	4.59247	2.03273	3.93929	3.92149	1.9714	0.0329113	1	up
EVM0016305	EVM0016305	EVM0016305.8	NA	NA	NA	NA		NA	136.557	86.2922	293.034	197.288	1748.56	116.501	0.250143	-1.99917	0.0329888	1	down
EVM0012444	EVM0012444	EVM0012444.1	NA	04330(Notch signaling pathway)	K02599	NA	PREDICTED: fibropellin-1 [Strongylocentrotus purpuratus]	NA	0.457296	6.64914	1.16917	0.350658	0.0001	0.403931	10.9656	3.45491	0.0333487	1	up
EVM0004414	EVM0004414	EVM0004414.1	GO:0005739(mitochondrion);GO:0009396(folic acid-containing compound biosynthetic process);GO:0030272(5-formyltetrahydrofolate cyclo-ligase activity);GO:0035999(tetrahydrofolate interconversion)	00670(One carbon pool by folate)	K01934	EC:6.3.3.2	PREDICTED: 5-formyltetrahydrofolate cyclo-ligase [Strongylocentrotus purpuratus]	NA	3.96588	7.75491	4.64347	0.781383	0.0001	1.24004	8.095	3.01703	0.0334269	1	up
EVM0010291	EVM0010291	EVM0010291.1	GO:0001540(amyloid-beta binding);GO:0001919(regulation of receptor recycling);GO:0001965(G-protein alpha-subunit binding);GO:0004970(ionotropic glutamate receptor activity);GO:0004971(AMPA glutamate receptor activity);GO:0005216(ion channel activity);GO:0005234(extracellularly glutamate-gated ion channel activity);GO:0005515(protein binding);GO:0005768(endosome);GO:0005769(early endosome);GO:0005…	04024(cAMP signaling pathway);04080(Neuroactive ligand-receptor interaction);04724(Glutamatergic synapse);04728(Dopaminergic synapse);04720(Long-term potentiation);04730(Long-term depression);04723(Retrograde endocannabinoid signaling);04713(Circadian entrainment);05014(Amyotrophic lateral sclerosis (ALS));05031(Amphetamine addiction);05033(Nicotine addiction)	K05197	NA	PREDICTED: glutamate receptor 1 [Strongylocentrotus purpuratus]	NA	5.57149	18.5227	4.45047	0.35441	0.530914	3.57473	6.40008	2.67809	0.0334352	1	up
EVM0002815	EVM0002815	EVM0002815.1	GO:0005509(calcium ion binding)	NA	NA	NA	PREDICTED: calcyphosin-like protein [Strongylocentrotus purpuratus]	NA	16.3242	25.2552	14.0855	89.0221	16.9044	69.936	0.316525	-1.65961	0.0337471	1	down
EVM0009641	EVM0009641	EVM0009641.1	GO:0016020(membrane);GO:0016021(integral component of membrane)	NA	NA	NA	PREDICTED: MAM and LDL-receptor class A domain-containing protein 1 isoform X1 [Strongylocentrotus purpuratus]	NA	0.073541	0.0001	0.0001	0.31435	0.114313	0.978584	0.0524009	-4.25426	0.0339248	1	down
EVM0016321	EVM0016321	EVM0016321.1	GO:0004888(transmembrane signaling receptor activity);GO:0005887(integral component of plasma membrane);GO:0007165(signal transduction);GO:0030246(carbohydrate binding)	NA	NA	NA	PREDICTED: echinoidin [Strongylocentrotus purpuratus]	NA	10.0385	2.03213	0.338454	0.329218	0.0001	0.33515	18.6753	4.22306	0.0339536	1	up
EVM0013457	EVM0013457	EVM0013457.1	NA	NA	NA	NA		NA	12.7027	8.03906	2.0191	20.2382	73.6264	4.51728	0.231353	-2.11183	0.0339805	1	down
EVM0021975	EVM0021975	EVM0021975.1	GO:0016787(hydrolase activity)	NA	NA	NA	PREDICTED: renilla-luciferin 2-monooxygenase [Strongylocentrotus purpuratus]	NA	2.36499	2.99146	0.54724	3.24477	8.17951	13.8488	0.233596	-2.09791	0.034465	1	down
EVM0004143	EVM0004143	EVM0004143.1	NA	NA	NA	NA	PREDICTED: uncharacterized protein LOC100893959 isoform X2 [Strongylocentrotus purpuratus]	NA	6.63114	20.3866	13.5017	2.26436	0.0001	3.09976	7.55366	2.91718	0.0347785	1	up
EVM0012593	EVM0012593	EVM0012593.1	GO:0000184(nuclear-transcribed mRNA catabolic process, nonsense-mediated decay);GO:0000381(regulation of alternative mRNA splicing, via spliceosome);GO:0003729(mRNA binding);GO:0035145(exon-exon junction complex)	03040(Spliceosome);03013(RNA transport);03015(mRNA surveillance pathway)	K12876	NA	PREDICTED: RNA-binding protein 8A [Strongylocentrotus purpuratus]	NA	65.2991	72.9097	45.5772	20.7672	1.35011	36.2576	3.14837	1.65461	0.035009	1	up
EVM0004145	EVM0004145	EVM0004145.1	GO:0005634(nucleus);GO:0006203(dGTP catabolic process);GO:0008832(dGTPase activity)	NA	NA	NA	PREDICTED: uncharacterized protein LOC100891991 [Strongylocentrotus purpuratus]	NA	7.03618	8.36298	17.8622	3.02486	1.59553	5.73114	3.21318	1.684	0.0352128	1	up
EVM0003306	EVM0003306	EVM0003306.1	NA	NA	NA	NA		NA	0.388673	8.55723	3.08028	0.535965	0.0001	0.0001	22.43	4.48736	0.0355767	1	up
EVM0002622	EVM0002622	EVM0002622.1	GO:0008422(beta-glucosidase activity);GO:1901657(glycosyl compound metabolic process)	00052(Galactose metabolism)	K01229	EC:3.2.1.108;EC:3.2.1.62	lactase-phlorizin hydrolase-like [Acanthaster planci]	NA	0.0001	1.68956	0.329136	1.63602	8.97194	4.17039	0.136605	-2.87192	0.035626	1	down
EVM0011592	EVM0011592	EVM0011592.1	GO:0000922(spindle pole);GO:0005509(calcium ion binding);GO:0007157(heterophilic cell-cell adhesion via plasma membrane cell adhesion molecules);GO:0007159(leukocyte cell-cell adhesion);GO:0007588(excretion);GO:0016323(basolateral plasma membrane);GO:0016324(apical plasma membrane);GO:0019864(IgG binding);GO:0031225(anchored component of membrane);GO:0048878(chemical homeostasis);GO:0070062(extra…	04970(Salivary secretion)	K13912	NA	PREDICTED: ZP domain-containing protein [Strongylocentrotus purpuratus]	NA	0.064644	1.28258	0.0001	0.245792	6.66383	4.00405	0.123452	-3.01797	0.035765	1	down
EVM0008314	EVM0008314	EVM0008314.1	GO:0070492(oligosaccharide binding)	NA	NA	NA	PREDICTED: G-protein coupled receptor 126 [Strongylocentrotus purpuratus]	NA	0.901601	0.469296	0.039657	6.33691	0.0001	13.7013	0.0703928	-3.82843	0.0359497	1	down
EVM0001388	EVM0001388	EVM0001388.1	GO:0000922(spindle pole);GO:0005509(calcium ion binding);GO:0007157(heterophilic cell-cell adhesion via plasma membrane cell adhesion molecules);GO:0007159(leukocyte cell-cell adhesion);GO:0007588(excretion);GO:0016323(basolateral plasma membrane);GO:0016324(apical plasma membrane);GO:0019864(IgG binding);GO:0031225(anchored component of membrane);GO:0048878(chemical homeostasis);GO:0070062(extra…	04970(Salivary secretion)	K13912	NA	PREDICTED: ZP domain-containing protein [Strongylocentrotus purpuratus]	NA	0.069548	1.44064	0.0001	0.82317	6.89241	3.07161	0.140008	-2.83642	0.0364499	1	down
EVM0000056	EVM0000056	EVM0000056.1	GO:0005737(cytoplasm);GO:0008429(phosphatidylethanolamine binding);GO:0009911(positive regulation of flower development);GO:0048573(photoperiodism, flowering)	NA	NA	NA	PREDICTED: protein MOTHER of FT and TF 1 [Strongylocentrotus purpuratus]	NA	0.0001	2.16999	0.0001	0.520478	22.322	0.634827	0.0924379	-3.43537	0.0367239	1	down
EVM0016967	EVM0016967	EVM0016967.2	NA	NA	NA	NA	PREDICTED: uncharacterized protein LOC754064 [Strongylocentrotus purpuratus]	NA	4.50639	3.62117	1.96395	5.31217	8.80609	21.6584	0.28207	-1.82588	0.0368268	1	down
EVM0012810	EVM0012810	EVM0012810.1	GO:0003682(chromatin binding);GO:0005509(calcium ion binding)	NA	NA	NA	PREDICTED: sushi, von Willebrand factor type A, EGF and pentraxin domain-containing protein 1 [Strongylocentrotus purpuratus]	NA	0.018444	7.93153	0.929759	0.45799	0.0001	0.031611	18.133	4.18054	0.0370838	1	up
EVM0014430	EVM0014430	EVM0014430.1	GO:0004197(cysteine-type endopeptidase activity);GO:0005615(extracellular space);GO:0005764(lysosome);GO:0051603(proteolysis involved in cellular protein catabolic process)	04145(Phagosome);04142(Lysosome);04140(Autophagy - animal)	K01365	EC:3.4.22.15	PREDICTED: cathepsin L1 [Strongylocentrotus purpuratus]	NA	8.76717	28.1409	6.61374	15.5975	41.1967	52.7134	0.397432	-1.33122	0.0371894	1	down
EVM0013565	EVM0013565	EVM0013565.1	GO:0004252(serine-type endopeptidase activity);GO:0006508(proteolysis);GO:0008233(peptidase activity);GO:0008236(serine-type peptidase activity);GO:0016020(membrane);GO:0016021(integral component of membrane);GO:0016787(hydrolase activity)	NA	NA	NA	PREDICTED: trypsin-2 isoform X1 [Strongylocentrotus purpuratus]	NA	0.181604	0.0001	0.0001	0.454311	1.19484	1.39437	0.0597348	-4.06528	0.0371972	1	down
EVM0007518	EVM0007518	EVM0007518.1	NA	NA	NA	NA	PREDICTED: centromere protein H [Strongylocentrotus purpuratus]	NA	3.1357	3.17399	2.62147	0.441558	0.0001	0.664201	8.07623	3.01368	0.0374775	1	up
EVM0002084	EVM0002084	EVM0002084.2	GO:0005737(cytoplasm);GO:0008429(phosphatidylethanolamine binding);GO:0009911(positive regulation of flower development);GO:0048573(photoperiodism, flowering)	NA	NA	NA	PREDICTED: protein MOTHER of FT and TF 1 [Strongylocentrotus purpuratus]	NA	0.428856	3.7146	0.191546	3.61823	11.3854	2.95474	0.241391	-2.05056	0.0375655	1	down
EVM0005085	EVM0005085	EVM0005085.1	GO:0000785(chromatin);GO:0000976(transcription regulatory region sequence-specific DNA binding);GO:0003682(chromatin binding);GO:0005677(chromatin silencing complex);GO:0006342(chromatin silencing);GO:0031507(heterochromatin assembly)	NA	NA	NA	PREDICTED: tripartite motif-containing protein 5-like [Strongylocentrotus purpuratus]	NA	5.56541	9.32676	2.72739	1.18096	0.0001	0.773855	9.01295	3.172	0.0376073	1	up
EVM0022414	EVM0022414	EVM0022414.1	GO:0004252(serine-type endopeptidase activity);GO:0005576(extracellular region);GO:0005615(extracellular space);GO:0006508(proteolysis);GO:0007596(blood coagulation);GO:0007599(hemostasis);GO:0008201(heparin binding);GO:0008233(peptidase activity);GO:0008236(serine-type peptidase activity);GO:0016787(hydrolase activity);GO:0030193(regulation of blood coagulation);GO:0031639(plasminogen activation…	NA	NA	NA	PREDICTED: chymotrypsin B [Strongylocentrotus purpuratus]	NA	21.7036	23.6547	10.2254	157.127	0.753139	168.806	0.170144	-2.55518	0.0378663	1	down
EVM0001684	EVM0001684	EVM0001684.10	GO:0000122(negative regulation of transcription by RNA polymerase II);GO:0001669(acrosomal vesicle);GO:0002502(peptide antigen assembly with MHC class I protein complex);GO:0003729(mRNA binding);GO:0005178(integrin binding);GO:0005506(iron ion binding);GO:0005509(calcium ion binding);GO:0005515(protein binding);GO:0005615(extracellular space);GO:0005634(nucleus);GO:0005635(nuclear envelope);GO:00…	04141(Protein processing in endoplasmic reticulum);04145(Phagosome)	K08057	NA	calreticulin precursor [Strongylocentrotus purpuratus]	NA	774.515	657.507	375.667	101.031	175.388	59.4903	5.38148	2.428	0.0380485	1	up
EVM0010986	EVM0010986	EVM0010986.1	NA	NA	NA	NA	PREDICTED: uncharacterized protein LOC105444880 [Strongylocentrotus purpuratus]	NA	219.624	183.687	165.887	284.917	751.408	309.299	0.422999	-1.24127	0.0381875	1	down
EVM0013532	EVM0013532	EVM0013532.1	NA	NA	NA	NA	PREDICTED: uncharacterized protein LOC593216 [Strongylocentrotus purpuratus]	NA	3.24012	36.3077	12.4346	0.205702	0.723717	7.68317	6.03564	2.59351	0.0383337	1	up
EVM0005328	EVM0005328	EVM0005328.1	GO:0016021(integral component of membrane)	NA	NA	NA	PREDICTED: uncharacterized protein LOC100888321 [Strongylocentrotus purpuratus]	NA	6.5575	5.02379	2.02024	0.512174	0.0001	0.653003	11.6724	3.54502	0.0383997	1	up
EVM0013511	EVM0013511	EVM0013511.4	GO:0000790(nuclear chromatin);GO:0000978(RNA polymerase II proximal promoter sequence-specific DNA binding);GO:0000980(RNA polymerase II distal enhancer sequence-specific DNA binding);GO:0003723(RNA binding);GO:0005654(nucleoplasm);GO:0006337(nucleosome disassembly);GO:0008080(N-acetyltransferase activity);GO:0016514(SWI/SNF complex);GO:0016922(ligand-dependent nuclear receptor binding);GO:001705…	NA	NA	NA	PREDICTED: SWI/SNF-related matrix-associated actin-dependent regulator of chromatin subfamily E member 1 [Strongylocentrotus purpuratus]	NA	54.7684	53.2411	32.8928	19.8829	6.10022	21.4276	2.97196	1.57141	0.0387852	1	up
EVM0005624	EVM0005624	EVM0005624.1	GO:0008028(monocarboxylic acid transmembrane transporter activity);GO:0016021(integral component of membrane)	04068(FoxO signaling pathway)	K10628	EC:2.3.2.27	uncharacterized protein LOC110988954 isoform X1 [Acanthaster planci]	NA	0.018016	0.336459	0.201492	0.0001	2.16634	7.19579	0.059384	-4.07378	0.039437	1	down
EVM0011618	EVM0011618	EVM0011618.1	GO:0000462(maturation of SSU-rRNA from tricistronic rRNA transcript (SSU-rRNA, 5.8S rRNA, LSU-rRNA));GO:0005730(nucleolus);GO:0032040(small-subunit processome);GO:0070181(small ribosomal subunit rRNA binding)	NA	NA	NA	PREDICTED: rRNA-processing protein UTP23 homolog isoform X1 [Strongylocentrotus purpuratus]	NA	2.37748	0.626807	1.84012	0.0001	0.0001	0.356182	13.5933	3.76482	0.0398916	1	up
EVM0005755	EVM0005755	EVM0005755.1	GO:0005506(iron ion binding);GO:0005623(cell);GO:0008202(steroid metabolic process);GO:0008395(steroid hydroxylase activity);GO:0016020(membrane);GO:0016021(integral component of membrane);GO:0016324(apical plasma membrane);GO:0016712(oxidoreductase activity, acting on paired donors, with incorporation or reduction of molecular oxygen, reduced flavin or flavoprotein as one donor, and incorporatio…	00591(Linoleic acid metabolism);00830(Retinol metabolism)	K07424	EC:1.14.14.1	PREDICTED: cytochrome P450 3A30 [Strongylocentrotus purpuratus]	NA	0.554492	0.979922	0.038074	1.74743	2.51976	3.98231	0.190616	-2.39126	0.0401908	1	down
EVM0005680	EVM0005680	EVM0005680.1	GO:0004842(ubiquitin-protein transferase activity);GO:0031463(Cul3-RING ubiquitin ligase complex)	NA	NA	NA	PREDICTED: uncharacterized protein LOC105442201 [Strongylocentrotus purpuratus]	NA	0.103643	0.0001	0.0001	1.93883	0.0001	1.30234	0.0320377	-4.96408	0.0402439	1	down
EVM0008588	EVM0008588	EVM0008588.4	GO:0003674(molecular_function);GO:0005575(cellular_component);GO:0008150(biological_process)	NA	NA	NA	PREDICTED: UPF0462 protein C4orf33 homolog [Strongylocentrotus purpuratus]	NA	4.43833	15.9324	4.46049	1.83332	0.98437	1.58285	5.64275	2.4964	0.0403159	1	up
EVM0006840	EVM0006840	EVM0006840.2	GO:0004478(methionine adenosyltransferase activity);GO:0005829(cytosol)	00270(Cysteine and methionine metabolism)	K00789	EC:2.5.1.6	methionine adenosyltransferase [Strongylocentrotus purpuratus]	NA	23.0464	54.4302	13.5985	50.2593	70.2603	75.8763	0.463732	-1.10864	0.0403528	1	down
EVM0001571	EVM0001571	EVM0001571.1	GO:0005515(protein binding);GO:0005920(smooth septate junction);GO:0007160(cell-matrix adhesion);GO:0090528(smooth septate junction assembly)	NA	NA	NA	PREDICTED: sushi domain-containing protein 2 [Strongylocentrotus purpuratus]	NA	5.36251	6.37086	1.21528	4.82321	10.9724	16.505	0.40088	-1.31876	0.0407915	1	down
EVM0004742	EVM0004742	EVM0004742.1	GO:0004181(metallocarboxypeptidase activity);GO:0005615(extracellular space)	04310(Wnt signaling pathway)	K04515	EC:2.7.11.17	PREDICTED: carboxypeptidase B [Strongylocentrotus purpuratus]	NA	2.01209	6.01058	0.914247	7.85634	16.229	6.87701	0.288638	-1.79267	0.0409143	1	down
EVM0010410	EVM0010410	EVM0010410.1	GO:0001561(fatty acid alpha-oxidation);GO:0005102(receptor binding);GO:0005777(peroxisome);GO:0008891(glycolate oxidase activity);GO:0010181(FMN binding);GO:0046296(glycolate catabolic process)	00630(Glyoxylate and dicarboxylate metabolism);04146(Peroxisome)	K11517	EC:1.1.3.15	PREDICTED: hydroxyacid oxidase 1 isoform X2 [Strongylocentrotus purpuratus]	NA	2.62187	3.08535	0.430495	10.5845	7.9471	8.63584	0.225922	-2.1461	0.0409554	1	down
EVM0000047	EVM0000047	EVM0000047.11	NA	NA	NA	NA	PREDICTED: uncharacterized protein LOC100890203 [Strongylocentrotus purpuratus]	NA	0.76339	1.19926	2.0916	9.89958	2.88474	7.88381	0.19616	-2.3499	0.0410726	1	down
EVM0008494	EVM0008494	EVM0008494.1	NA	NA	NA	NA	PREDICTED: uncharacterized protein LOC763396 [Strongylocentrotus purpuratus]	NA	16.9599	46.8482	22.3985	9.59073	3.90056	13.4735	3.19701	1.67672	0.0416243	1	up
EVM0018351	EVM0018351	EVM0018351.11	GO:0003677(DNA binding);GO:0003700(DNA binding transcription factor activity);GO:0003707(steroid hormone receptor activity);GO:0004879(nuclear receptor activity);GO:0005634(nucleus);GO:0006351(transcription, DNA-templated);GO:0006355(regulation of transcription, DNA-templated);GO:0008270(zinc ion binding);GO:0043401(steroid hormone mediated signaling pathway);GO:0043565(sequence-specific DNA bind…	NA	NA	NA	PREDICTED: nuclear receptor subfamily 4 group A member 2 isoform X2 [Strongylocentrotus purpuratus]	NA	0.707603	2.14497	0.301386	1.48342	6.12558	1.68462	0.339368	-1.55908	0.0416378	1	down
EVM0019250	EVM0019250	EVM0019250.1	NA	NA	NA	NA	PREDICTED: uncharacterized protein LOC100889147 [Strongylocentrotus purpuratus]	NA	2.93754	17.4439	1.66309	0.095251	0.0001	1.89186	11.0932	3.47161	0.0423801	1	up
EVM0005330	EVM0005330	EVM0005330.1	GO:0012505(endomembrane system);GO:0016192(vesicle-mediated transport)	NA	NA	NA	PREDICTED: uncharacterized protein LOC100888607 [Strongylocentrotus purpuratus]	NA	0.0001	0.386389	0.018398	0.0001	4.6733	0.086121	0.0850689	-3.55522	0.0428874	1	down
EVM0001473	EVM0001473	EVM0001473.9	GO:0003746(translation elongation factor activity);GO:0004364(glutathione transferase activity);GO:0005634(nucleus);GO:0005737(cytoplasm);GO:0006749(glutathione metabolic process)	NA	NA	NA	translation elongation factor 1B gamma subunit [Strongylocentrotus purpuratus]	NA	1070.93	1473.46	1191.29	709.7	127.102	644.606	2.52171	1.3344	0.0429396	1	up
EVM0017519	EVM0017519	EVM0017519.1	GO:0016021(integral component of membrane)	NA	NA	NA	PREDICTED: LOW QUALITY PROTEIN: uncharacterized protein LOC100893885 [Strongylocentrotus purpuratus]	NA	0.158927	0.210285	0.044327	0.104648	1.51025	0.512075	0.194426	-2.36271	0.0429476	1	down
EVM0002517	EVM0002517	EVM0002517.1	GO:0005125(cytokine activity);GO:0005160(transforming growth factor beta receptor binding);GO:0005615(extracellular space);GO:0010862(positive regulation of pathway-restricted SMAD protein phosphorylation);GO:0030509(BMP signaling pathway);GO:0042981(regulation of apoptotic process);GO:0043408(regulation of MAPK cascade);GO:0048468(cell development);GO:0060395(SMAD protein signal transduction)	04350(TGF-beta signaling pathway)	K21283	NA	univin precursor [Strongylocentrotus purpuratus]	NA	0.27409	0.088127	0.0001	2.28289	0.0001	5.84476	0.0445778	-4.48753	0.0430222	1	down
EVM0008568	EVM0008568	EVM0008568.1	GO:0005537(mannose binding);GO:0009986(cell surface);GO:0016021(integral component of membrane);GO:0042806(fucose binding)	04145(Phagosome)	K06560	NA	PREDICTED: perlucin-like protein [Strongylocentrotus purpuratus]	NA	20.7353	13.1234	8.48846	54.7205	8.36922	179.865	0.1743	-2.52035	0.0434917	1	down
EVM0020859	EVM0020859	EVM0020859.1	NA	NA	NA	NA	PREDICTED: uncharacterized protein LOC105445958 [Strongylocentrotus purpuratus]	NA	2.03493	1.14033	2.91688	0.0001	0.0001	0.536292	11.3555	3.50532	0.0435133	1	up
EVM0021656	EVM0021656	EVM0021656.2	GO:0005125(cytokine activity);GO:0005160(transforming growth factor beta receptor binding);GO:0005615(extracellular space);GO:0010862(positive regulation of pathway-restricted SMAD protein phosphorylation);GO:0042981(regulation of apoptotic process);GO:0043408(regulation of MAPK cascade);GO:0048468(cell development);GO:0060395(SMAD protein signal transduction)	NA	NA	NA	PREDICTED: growth/differentiation factor 8 [Strongylocentrotus purpuratus]	NA	0.05869	0.213174	0.055247	0.182564	0.912171	0.869739	0.166513	-2.58629	0.043548	1	down
EVM0019974	EVM0019974	EVM0019974.11	GO:0005615(extracellular space);GO:0005783(endoplasmic reticulum);GO:0005793(endoplasmic reticulum-Golgi intermediate compartment);GO:0009986(cell surface);GO:0016021(integral component of membrane);GO:0042622(photoreceptor outer segment membrane);GO:0042805(actinin binding);GO:0045296(cadherin binding);GO:0045494(photoreceptor cell maintenance);GO:0060219(camera-type eye photoreceptor cell diffe…	NA	NA	NA	PREDICTED: prominin-1-A [Strongylocentrotus purpuratus]	NA	0.0001	0.028322	0.0001	0.407959	0.0001	0.271549	0.0419683	-4.57456	0.0436814	1	down
EVM0017658	EVM0017658	EVM0017658.1	GO:0004252(serine-type endopeptidase activity)	NA	NA	NA	PREDICTED: alkaline serine protease ver112 [Strongylocentrotus purpuratus]	NA	0.100466	0.0001	0.0001	1.59656	0.0001	1.99925	0.0279945	-5.15871	0.0442441	1	down
EVM0011118	EVM0011118	EVM0011118.1	GO:0005737(cytoplasm);GO:0006693(prostaglandin metabolic process);GO:0008270(zinc ion binding);GO:0032440(2-alkenal reductase [NAD(P)] activity);GO:0036132(13-prostaglandin reductase activity);GO:0047522(15-oxoprostaglandin 13-oxidase activity);GO:0055114(oxidation-reduction process)	NA	NA	NA	PREDICTED: prostaglandin reductase 1, partial [Strongylocentrotus purpuratus]	NA	1.72471	0.642506	0.0001	4.97415	3.67708	7.1381	0.149932	-2.73762	0.0442495	1	down
EVM0004696	EVM0004696	EVM0004696.1	GO:0000398(mRNA splicing, via spliceosome);GO:0003723(RNA binding);GO:0003729(mRNA binding);GO:0005515(protein binding);GO:0005634(nucleus);GO:0005654(nucleoplasm);GO:0006369(termination of RNA polymerase II transcription);GO:0006378(mRNA polyadenylation);GO:0006379(mRNA cleavage);GO:0031124(mRNA 3'-end processing)	03015(mRNA surveillance pathway)	K14408	NA	PREDICTED: cleavage stimulation factor subunit 3 [Strongylocentrotus purpuratus]	NA	15.9029	22.4591	13.4603	7.17181	0.219712	6.52034	3.72505	1.89726	0.0445656	1	up
EVM0002672	EVM0002672	EVM0002672.1	GO:0002221(pattern recognition receptor signaling pathway);GO:0005044(scavenger receptor activity);GO:0005515(protein binding);GO:0005576(extracellular region);GO:0005615(extracellular space);GO:0005737(cytoplasm);GO:0006898(receptor-mediated endocytosis);GO:0007275(multicellular organism development);GO:0008329(signaling pattern recognition receptor activity);GO:0015031(protein transport);GO:001…	NA	NA	NA	PREDICTED: deleted in malignant brain tumors 1 protein [Strongylocentrotus purpuratus]	NA	8.6959	9.95452	1.83966	0.091507	1.78255	190.911	0.106284	-3.234	0.0446113	1	down
EVM0001976	EVM0001976	EVM0001976.1	GO:0005615(extracellular space);GO:0005887(integral component of plasma membrane);GO:0007158(neuron cell-cell adhesion);GO:0007416(synapse assembly);GO:0009986(cell surface);GO:0042043(neurexin family protein binding);GO:0045202(synapse);GO:0050804(modulation of chemical synaptic transmission);GO:0052689(carboxylic ester hydrolase activity)	NA	NA	NA	PREDICTED: cholinesterase 1 [Strongylocentrotus purpuratus]	NA	4.0624	3.8969	1.49407	13.9628	3.29942	29.3074	0.202994	-2.30049	0.0447675	1	down
EVM0017786	EVM0017786	EVM0017786.1	GO:0003924(GTPase activity);GO:0005739(mitochondrion);GO:0042254(ribosome biogenesis)	NA	NA	NA	PREDICTED: mitochondrial ribosome-associated GTPase 1 [Strongylocentrotus purpuratus]	NA	0.54811	1.04178	1.1221	2.51335	8.69885	1.73305	0.209497	-2.255	0.0450138	1	down
EVM0013656	EVM0013656	EVM0013656.1	NA	NA	NA	NA	PCNA-associated factor-like [Acanthaster planci]	NA	17.8678	2.19108	12.7606	2.0542	0.0001	2.75105	6.82977	2.77184	0.0453375	1	up
EVM0003087	EVM0003087	EVM0003087.1	NA	NA	NA	NA	PREDICTED: uncharacterized protein LOC753888 [Strongylocentrotus purpuratus]	NA	0.148006	0.202901	0.0001	0.106534	1.6615	0.491533	0.155343	-2.68647	0.0454923	1	down
EVM0023091	EVM0023091	EVM0023091.1	GO:0003676(nucleic acid binding);GO:0003723(RNA binding);GO:0005575(cellular_component);GO:0008270(zinc ion binding);GO:0046872(metal ion binding)	03040(Spliceosome)	K12896	NA	PREDICTED: SH3 domain-containing protein C23A1.17 isoform X2 [Strongylocentrotus purpuratus]	NA	15.6087	32.2756	8.50036	6.40882	0.259691	8.50444	3.71613	1.8938	0.0455923	1	up
EVM0012372	EVM0012372	EVM0012372.1	GO:0000470(maturation of LSU-rRNA);GO:0003723(RNA binding);GO:0003735(structural constituent of ribosome);GO:0005840(ribosome);GO:0006412(translation);GO:0015934(large ribosomal subunit);GO:0022625(cytosolic large ribosomal subunit)	03010(Ribosome)	K02865	NA	PREDICTED: LOW QUALITY PROTEIN: 60S ribosomal protein L10a [Strongylocentrotus purpuratus]	NA	835.134	1152.46	917.842	1728.61	3493.77	1398.48	0.43883	-1.18827	0.0456404	1	down
EVM0019335	EVM0019335	EVM0019335.1	GO:0000166(nucleotide binding);GO:0003774(motor activity);GO:0003779(actin binding);GO:0005524(ATP binding);GO:0005737(cytoplasm);GO:0005739(mitochondrion);GO:0005741(mitochondrial outer membrane);GO:0005829(cytosol);GO:0005856(cytoskeleton);GO:0016020(membrane);GO:0016459(myosin complex);GO:0016887(ATPase activity);GO:0032027(myosin light chain binding);GO:0032465(regulation of cytokinesis);GO:0…	NA	NA	NA	PREDICTED: unconventional myosin-XIX, partial [Strongylocentrotus purpuratus]	NA	1.4885	2.84103	0.954137	0.28417	0.0001	0.352244	8.30095	3.05328	0.045688	1	up
EVM0004572	EVM0004572	EVM0004572.1	NA	NA	NA	NA	PREDICTED: uncharacterized protein LOC593818 [Strongylocentrotus purpuratus]	NA	38.4295	34.4581	21.2174	6.235	8.57352	5.19713	4.70392	2.23386	0.045778	1	up
EVM0016867	EVM0016867	EVM0016867.1	GO:0005654(nucleoplasm);GO:0005739(mitochondrion);GO:0005829(cytosol);GO:0006629(lipid metabolic process);GO:0006631(fatty acid metabolic process);GO:0006635(fatty acid beta-oxidation);GO:0008670(2,4-dienoyl-CoA reductase (NADPH) activity);GO:0016491(oxidoreductase activity);GO:0051289(protein homotetramerization);GO:0055114(oxidation-reduction process);GO:0070402(NADPH binding)	NA	NA	NA	PREDICTED: 2,4-dienoyl-CoA reductase, mitochondrial-like [Strongylocentrotus purpuratus]	NA	0.129358	0.0001	0.0001	1.65277	0.0001	2.46817	0.0314382	-4.99134	0.0462149	1	down
EVM0007242	EVM0007242	EVM0007242.1	GO:0003910(DNA ligase (ATP) activity);GO:0005737(cytoplasm);GO:0006273(lagging strand elongation);GO:0051103(DNA ligation involved in DNA repair)	NA	NA	NA	PREDICTED: uncharacterized protein LOC754087 [Strongylocentrotus purpuratus]	NA	0.0001	0.084327	0.0001	0.0001	0.982819	0.352886	0.0632779	-3.98215	0.0465655	1	down
EVM0000792	EVM0000792	EVM0000792.1	GO:0005509(calcium ion binding)	04330(Notch signaling pathway)	K02599	NA	PREDICTED: 63 kDa sperm flagellar membrane protein-like [Strongylocentrotus purpuratus]	NA	0.144992	0.0001	0.0001	1.34466	0.191405	1.04562	0.0562393	-4.15228	0.0465685	1	down
EVM0018862	EVM0018862	EVM0018862.1	GO:0000151(ubiquitin ligase complex);GO:0000974(Prp19 complex);GO:0001664(G-protein coupled receptor binding);GO:0001786(phosphatidylserine binding);GO:0005524(ATP binding);GO:0005634(nucleus);GO:0005770(late endosome);GO:0005829(cytosol);GO:0005925(focal adhesion);GO:0016020(membrane);GO:0023026(MHC class II protein complex binding);GO:0031072(heat shock protein binding);GO:0031625(ubiquitin pro…	03040(Spliceosome);04141(Protein processing in endoplasmic reticulum);04144(Endocytosis)	K03283	NA	PREDICTED: heat shock cognate 71 kDa protein [Strongylocentrotus purpuratus]	NA	253.186	420.819	225.513	157.846	21.8238	171.422	2.56206	1.3573	0.0468176	1	up
EVM0012912	EVM0012912	EVM0012912.1	GO:0001745(compound eye morphogenesis);GO:0005515(protein binding);GO:0005886(plasma membrane);GO:0005912(adherens junction);GO:0005917(nephrocyte diaphragm);GO:0007156(homophilic cell adhesion via plasma membrane adhesion molecules);GO:0007157(heterophilic cell-cell adhesion via plasma membrane cell adhesion molecules);GO:0007520(myoblast fusion);GO:0007523(larval visceral muscle development);GO…	NA	NA	NA	PREDICTED: uncharacterized protein LOC591369 [Strongylocentrotus purpuratus]	NA	1.02847	5.57121	0.419394	0.0001	0.072095	0.45025	13.4351	3.74793	0.0470154	1	up
EVM0003971	EVM0003971	EVM0003971.2	GO:0005509(calcium ion binding);GO:0005576(extracellular region);GO:0008340(determination of adult lifespan);GO:0009897(external side of plasma membrane);GO:0030510(regulation of BMP signaling pathway);GO:0030513(positive regulation of BMP signaling pathway);GO:0030718(germ-line stem cell population maintenance);GO:0043395(heparan sulfate proteoglycan binding);GO:0044719(regulation of imaginal di…	04918(Thyroid hormone synthesis);05320(Autoimmune thyroid disease)	K10809	NA	PREDICTED: SPARC-related modular calcium-binding protein 1 isoform X2 [Strongylocentrotus purpuratus]	NA	0.178273	0.672179	0.0001	0.208279	3.48508	0.552884	0.200307	-2.31972	0.0475604	1	down
EVM0005810	EVM0005810	EVM0005810.1	GO:0004252(serine-type endopeptidase activity)	NA	NA	NA	PREDICTED: subtilisin-like protease 7 [Strongylocentrotus purpuratus]	NA	1.56475	3.13166	0.0001	1.81662	18.8471	2.40726	0.203568	-2.29642	0.0476442	1	down
EVM0001646	EVM0001646	EVM0001646.7	GO:0000790(nuclear chromatin);GO:0000978(RNA polymerase II proximal promoter sequence-specific DNA binding);GO:0005925(focal adhesion);GO:0006366(transcription by RNA polymerase II);GO:0006396(RNA processing);GO:0010988(regulation of low-density lipoprotein particle clearance);GO:0016020(membrane);GO:0043066(negative regulation of apoptotic process);GO:0045716(positive regulation of low-density l…	03040(Spliceosome)	K12886	NA	PREDICTED: heterogeneous nuclear ribonucleoprotein K-like [Strongylocentrotus purpuratus]	NA	50.0919	43.1317	23.1394	103.342	57.0292	109.655	0.430933	-1.21446	0.0477288	1	down
EVM0002318	EVM0002318	EVM0002318.2	GO:0003682(chromatin binding);GO:0005509(calcium ion binding)	04330(Notch signaling pathway)	K02599	NA	PREDICTED: uncharacterized protein LOC587453 isoform X9 [Strongylocentrotus purpuratus]	NA	0.296222	10.8866	1.24204	0.113629	0.158308	1.71925	6.23994	2.64153	0.0477534	1	up
EVM0000539	EVM0000539	EVM0000539.1	GO:0006851(mitochondrial calcium ion transmembrane transport);GO:0031305(integral component of mitochondrial inner membrane);GO:0051561(positive regulation of mitochondrial calcium ion concentration);GO:0070509(calcium ion import)	NA	NA	NA	PREDICTED: mitochondrial calcium uniporter regulator 1 isoform X1 [Strongylocentrotus purpuratus]	NA	4.90129	4.87923	7.10632	1.34237	0.0001	1.29451	6.40386	2.67894	0.0478407	1	up
EVM0004684	EVM0004684	EVM0004684.6	GO:0016433(rRNA (adenine) methyltransferase activity);GO:0031167(rRNA methylation)	NA	NA	NA	PREDICTED: probable methyltransferase BTM2 homolog [Strongylocentrotus purpuratus]	NA	82.7536	101.115	91.2171	44.8836	13.9846	47.7664	2.5797	1.3672	0.0479844	1	up
EVM0008137	EVM0008137	EVM0008137.1	NA	00190(Oxidative phosphorylation)	K03947	NA	NADH dehydrogenase [ubiquinone] 1 alpha subcomplex subunit 3-like [Acanthaster planci]	NA	252.191	385.676	398.734	150.891	62.7481	136.64	2.95936	1.56528	0.0480746	1	up
EVM0001801	EVM0001801	EVM0001801.1	GO:0016021(integral component of membrane);GO:0019319(hexose biosynthetic process);GO:0050656(3'-phosphoadenosine 5'-phosphosulfate binding);GO:0050659(N-acetylgalactosamine 4-sulfate 6-O-sulfotransferase activity)	00532(Glycosaminoglycan biosynthesis - chondroitin sulfate / dermatan sulfate)	K08106	EC:2.8.2.33	PREDICTED: carbohydrate sulfotransferase 15 isoform X1 [Strongylocentrotus purpuratus]	NA	11.6172	7.13382	3.66206	1.16304	0.0001	1.88189	7.36054	2.87981	0.0480896	1	up
EVM0012131	EVM0012131	EVM0012131.1	GO:0000785(chromatin);GO:0000976(transcription regulatory region sequence-specific DNA binding);GO:0003682(chromatin binding);GO:0005677(chromatin silencing complex);GO:0006342(chromatin silencing);GO:0031507(heterochromatin assembly)	NA	NA	NA	PREDICTED: tripartite motif-containing protein 45-like [Strongylocentrotus purpuratus]	NA	0.151846	0.027874	0.025839	0.961775	0.0001	3.31717	0.0480385	-4.37967	0.0485755	1	down
EVM0007353	EVM0007353	EVM0007353.1	GO:0008395(steroid hydroxylase activity)	00590(Arachidonic acid metabolism);00591(Linoleic acid metabolism)	K07418	EC:1.14.14.1;EC:1.14.14.73	PREDICTED: cytochrome P450 2J6 [Strongylocentrotus purpuratus]	NA	0.242166	0.564131	0.035733	0.549844	1.73074	1.98399	0.197448	-2.34046	0.0490123	1	down
EVM0015336	EVM0015336	EVM0015336.1	GO:0002181(cytoplasmic translation);GO:0003723(RNA binding);GO:0003729(mRNA binding);GO:0005634(nucleus);GO:0005737(cytoplasm);GO:0005829(cytosol);GO:0019221(cytokine-mediated signaling pathway);GO:0042788(polysomal ribosome);GO:0046872(metal ion binding)	00640(Propanoate metabolism);00280(Valine, leucine and isoleucine degradation)	K00167	EC:1.2.4.4	PREDICTED: zinc finger CCCH domain-containing protein 15 [Strongylocentrotus purpuratus]	NA	36.9229	36.679	19.5072	14.2529	4.1694	13.7886	2.89061	1.53138	0.0491189	1	up
EVM0007009	EVM0007009	EVM0007009.1	GO:0005887(integral component of plasma membrane);GO:0009992(cellular water homeostasis);GO:0015204(urea transmembrane transporter activity);GO:0015250(water channel activity);GO:0015254(glycerol channel activity);GO:0034219(carbohydrate transmembrane transport);GO:0034220(ion transmembrane transport);GO:0071918(urea transmembrane transport)	NA	NA	NA	PREDICTED: aquaporin-10-like [Strongylocentrotus purpuratus]	NA	0.344782	1.59149	0.0001	4.24953	1.37297	12.1391	0.10902	-3.19733	0.049276	1	down
EVM0009957	EVM0009957	EVM0009957.1	NA	NA	NA	NA	PREDICTED: uncharacterized protein LOC100889781 [Strongylocentrotus purpuratus]	NA	0.0001	0.129613	0.0001	0.0001	1.38351	0.502816	0.0688143	-3.86115	0.0493749	1	down
EVM0021764	EVM0021764	EVM0021764.13	GO:0003824(catalytic activity);GO:0005743(mitochondrial inner membrane);GO:0005774(vacuolar membrane);GO:0005886(plasma membrane);GO:0005887(integral component of plasma membrane);GO:0005975(carbohydrate metabolic process);GO:0006865(amino acid transport);GO:0031526(brush border membrane);GO:0046982(protein heterodimerization activity);GO:0070062(extracellular exosome)	NA	NA	NA	PREDICTED: neutral and basic amino acid transport protein rBAT [Strongylocentrotus purpuratus]	NA	66.1741	131.314	46.7926	174.361	158.465	182.395	0.474128	-1.07665	0.0495544	1	down
EVM0021678	EVM0021678	EVM0021678.1	GO:0005634(nucleus);GO:0005737(cytoplasm);GO:0043122(regulation of I-kappaB kinase/NF-kappaB signaling);GO:0070530(K63-linked polyubiquitin modification-dependent protein binding)	04137(Mitophagy - animal)	K19946	NA	PREDICTED: NF-kappa-B essential modulator [Strongylocentrotus purpuratus]	NA	30.2285	23.1767	25.9896	12.8555	2.54597	15.3941	2.57813	1.36632	0.0495741	1	up

## Sheet: HR vs HW
gene_id	gene_name	transcript_id	GO	KEGG	KO_ENTRY	EC	Description	trans_type	FPKM.HW1	FPKM.HW2	FPKM.HW3	FPKM.NW1	FPKM.NW2	FPKM.NW3	fc	log2(fc)	pval	qval	regulation
EVM0019371	EVM0019371	EVM0019371.1	GO:0005215(transporter activity);GO:0005504(fatty acid binding);GO:0005622(intracellular);GO:0006810(transport)	NA	NA	NA	PREDICTED: fatty acid-binding protein type 3-like [Strongylocentrotus purpuratus]	NA	2054.62	3170.94	860.595	142.278	101.881	40.9044	21.3502	4.41618	1.28597e-10	1.54676e-06	up
EVM0020890	EVM0020890	EVM0020890.1	GO:0070492(oligosaccharide binding)	NA	NA	NA	PREDICTED: uncharacterized protein LOC588722 [Strongylocentrotus purpuratus]	NA	96.9009	205.337	300.498	4.00014	8.33628	9.00986	28.2361	4.81947	3.21931e-09	1.37186e-05	up
EVM0011535	EVM0011535	EVM0011535.2	GO:0003924(GTPase activity);GO:0005200(structural constituent of cytoskeleton);GO:0005525(GTP binding);GO:0005737(cytoplasm);GO:0005874(microtubule);GO:0007017(microtubule-based process)	04145(Phagosome)	K07374	NA	PREDICTED: tubulin alpha-1 chain-like isoform X2 [Strongylocentrotus purpuratus]	NA	69.8492	48.6292	30.2036	4.97042	6.6886	2.46345	10.528	3.39617	3.42166e-09	1.37186e-05	up
EVM0001046	EVM0001046	EVM0001046.1	NA	NA	NA	NA		NA	183.715	32.5455	152.983	7.57068	7.73644	1.97224	21.3691	4.41745	5.86589e-07	0.00176387	up
EVM0012288	EVM0012288	EVM0012288.1	GO:0004252(serine-type endopeptidase activity)	NA	NA	NA	PREDICTED: cuticle-degrading serine protease [Strongylocentrotus purpuratus]	NA	44.6271	21.7267	13.301	2.70805	2.19464	1.65138	12.1535	3.6033	9.42029e-07	0.00202142	up
EVM0017386	EVM0017386	EVM0017386.1	NA	NA	NA	NA	PREDICTED: retinol-binding protein 2 [Strongylocentrotus purpuratus]	NA	189.263	449.444	1536.6	5.2207	73.2445	29.8727	20.0789	4.32761	1.00836e-06	0.00202142	up
EVM0009833	EVM0009833	EVM0009833.1	GO:0070492(oligosaccharide binding)	NA	NA	NA	PREDICTED: uncharacterized protein LOC588722 [Strongylocentrotus purpuratus]	NA	415.208	104.744	160.389	17.0381	22.2083	33.3712	9.36881	3.22787	1.25357e-06	0.002154	up
EVM0016913	EVM0016913	EVM0016913.1	GO:0005509(calcium ion binding);GO:0005634(nucleus);GO:0005737(cytoplasm);GO:0005774(vacuolar membrane);GO:0005829(cytosol);GO:0005886(plasma membrane)	04070(Phosphatidylinositol signaling system)	K02183	NA	PREDICTED: calmodulin [Strongylocentrotus purpuratus]	NA	239.252	85.4884	17.7297	17.5506	7.75977	3.18098	12.0202	3.58738	1.83408e-06	0.00258955	up
EVM0002706	EVM0002706	EVM0002706.33	NA	NA	NA	NA	bindin [Strongylocentrotus intermedius]	NA	0.0001	0.655792	32.7772	0.0001	0.0001	0.0001	111444	16.766	1.93764e-06	0.00258955	up
EVM0010690	EVM0010690	EVM0010690.1	NA	NA	NA	NA	PREDICTED: uncharacterized protein LOC100890370 [Strongylocentrotus purpuratus]	NA	42.0529	20.7054	14.2491	4.31589	7.96873	2.15637	5.33255	2.41483	2.40031e-06	0.00288709	up
EVM0021079	EVM0021079	EVM0021079.3	GO:0004252(serine-type endopeptidase activity)	NA	NA	NA	PREDICTED: cuticle-degrading serine protease [Strongylocentrotus purpuratus]	NA	2.74418	63.268	32.0286	2.78059	2.24128	1.86876	14.2281	3.83067	3.54576e-06	0.00387713	up
EVM0000149	EVM0000149	EVM0000149.1	GO:0008422(beta-glucosidase activity);GO:1901657(glycosyl compound metabolic process)	00052(Galactose metabolism)	K01229	EC:3.2.1.108;EC:3.2.1.62	lactase-phlorizin hydrolase-like [Acanthaster planci]	NA	4.79789	11.05	11.4131	0.512928	0.51379	0.0001	26.5489	4.73058	1.34559e-05	0.0134872	up
EVM0007567	EVM0007567	EVM0007567.1	NA	NA	NA	NA	PREDICTED: uncharacterized protein LOC585818 isoform X1 [Strongylocentrotus purpuratus]	NA	0.0001	15.6771	39.2254	0.0001	0.192326	0.0001	285.17	8.15568	1.58617e-05	0.0146757	up
EVM0017356	EVM0017356	EVM0017356.2	NA	NA	NA	NA	PREDICTED: uncharacterized protein LOC753895 [Strongylocentrotus purpuratus]	NA	171.473	16.8595	10.2472	14.6149	7.58878	1.93648	8.22612	3.04021	1.94766e-05	0.0167332	up
EVM0007946	EVM0007946	EVM0007946.1	GO:0016740(transferase activity)	00590(Arachidonic acid metabolism);00480(Glutathione metabolism);00980(Metabolism of xenobiotics by cytochrome P450);00982(Drug metabolism - cytochrome P450)	K04097	EC:5.3.99.2;EC:2.5.1.18	PREDICTED: S-crystallin SL11-like [Strongylocentrotus purpuratus]	NA	55.3742	9.40244	16.0498	4.71759	8.00827	2.37118	5.3538	2.42056	3.28144e-05	0.0263128	up
EVM0014759	EVM0014759	EVM0014759.1	GO:0003700(DNA binding transcription factor activity);GO:0005634(nucleus);GO:0006355(regulation of transcription, DNA-templated)	04933(AGE-RAGE signaling pathway in diabetic complications)	K09203	NA	PREDICTED: early growth response protein 1-B-like isoform X1 [Strongylocentrotus purpuratus]	NA	5.84496	37.2313	88.2601	3.92776	13.6196	3.74822	6.16732	2.62464	4.25446e-05	0.0303359	up
EVM0000517	EVM0000517	EVM0000517.1	GO:0000785(chromatin);GO:0000976(transcription regulatory region sequence-specific DNA binding);GO:0003682(chromatin binding);GO:0005677(chromatin silencing complex);GO:0006342(chromatin silencing);GO:0031507(heterochromatin assembly)	NA	NA	NA	PREDICTED: tripartite motif-containing protein 2-like [Strongylocentrotus purpuratus]	NA	0.0001	0.0001	0.0001	8.98501	5.38583	1.98707	1.83398e-05	-15.7347	4.4196e-05	0.0303359	down
EVM0004775	EVM0004775	EVM0004775.1	GO:0004556(alpha-amylase activity);GO:0005975(carbohydrate metabolic process);GO:0043169(cation binding)	00500(Starch and sucrose metabolism)	K01176	EC:3.2.1.1	PREDICTED: alpha-amylase B [Strongylocentrotus purpuratus]	NA	35.2184	9.53508	4.86307	3.65921	3.90471	0.516668	6.14021	2.61829	4.911e-05	0.0303359	up
EVM0022971	EVM0022971	EVM0022971.1	GO:0003682(chromatin binding);GO:0005509(calcium ion binding)	04330(Notch signaling pathway)	K02599	NA	PREDICTED: hyalin [Strongylocentrotus purpuratus]	NA	0.0001	0.0001	0.0001	0.434458	10.0901	1.13785	2.57238e-05	-15.2465	4.99022e-05	0.0303359	down
EVM0021922	EVM0021922	EVM0021922.1	GO:0000122(negative regulation of transcription by RNA polymerase II);GO:0000790(nuclear chromatin);GO:0000978(RNA polymerase II proximal promoter sequence-specific DNA binding);GO:0000981(RNA polymerase II transcription factor activity, sequence-specific DNA binding);GO:0003713(transcription coactivator activity);GO:0005667(transcription factor complex);GO:0008134(transcription factor binding);G…	04310(Wnt signaling pathway);04137(Mitophagy - animal);04933(AGE-RAGE signaling pathway in diabetic complications)	K04448	NA	PREDICTED: transcription factor AP-1-like [Strongylocentrotus purpuratus]	NA	161.64	290.392	414.819	99.3253	130.747	44.7426	3.1543	1.65732	5.04422e-05	0.0303359	up
EVM0000814	EVM0000814	EVM0000814.1	GO:0070492(oligosaccharide binding)	NA	NA	NA	PREDICTED: short-chain collagen C4 [Strongylocentrotus purpuratus]	NA	7.84349	4.69463	2733.66	9.74026	7.5747	13.243	89.8685	6.48974	5.87218e-05	0.0336336	up
EVM0010781	EVM0010781	EVM0010781.1	NA	NA	NA	NA	PREDICTED: glycolipid transfer protein domain-containing protein 2 [Strongylocentrotus purpuratus]	NA	207.584	63.4539	25.738	28.3829	2.24087	3.98005	8.57641	3.10037	7.56562e-05	0.0413633	up
EVM0000781	EVM0000781	EVM0000781.1	NA	NA	NA	NA	PREDICTED: uncharacterized protein LOC105443629 [Strongylocentrotus purpuratus]	NA	0.0001	0.0001	0.0001	4.03823	3.99726	1.58967	3.11683e-05	-14.9696	8.09454e-05	0.0423309	down
EVM0013020	EVM0013020	EVM0013020.1	GO:0016020(membrane);GO:0016021(integral component of membrane)	NA	NA	NA	PREDICTED: zonadhesin [Strongylocentrotus purpuratus]	NA	16.2072	4.28726	47.4068	1.55243	4.16783	3.96603	7.01003	2.80942	9.79589e-05	0.0490937	up
EVM0011760	EVM0011760	EVM0011760.4	GO:0006695(cholesterol biosynthetic process);GO:0030176(integral component of endoplasmic reticulum membrane);GO:0047598(7-dehydrocholesterol reductase activity)	00100(Steroid biosynthesis)	K00213	EC:1.3.1.21	PREDICTED: 7-dehydrocholesterol reductase isoform X1 [Strongylocentrotus purpuratus]	NA	1.22086	16.1021	14.7815	3.06048	2.27743	0.871686	5.17013	2.3702	0.000121251	0.0575129	up
EVM0006419	EVM0006419	EVM0006419.1	NA	NA	NA	NA	PREDICTED: uncharacterized protein LOC100891165 isoform X2 [Strongylocentrotus purpuratus]	NA	0.0001	0.0001	0.0001	12.5514	21.0956	9.52347	6.94919e-06	-17.1347	0.00013029	0.0575129	down
EVM0014648	EVM0014648	EVM0014648.1	GO:0003990(acetylcholinesterase activity);GO:0005615(extracellular space);GO:0006581(acetylcholine catabolic process);GO:0031594(neuromuscular junction)	00564(Glycerophospholipid metabolism)	K01049	EC:3.1.1.7	PREDICTED: uncharacterized protein LOC583569 [Strongylocentrotus purpuratus]	NA	43.4983	11.2955	22.9969	9.22991	12.8552	3.17894	3.07911	1.62251	0.000134257	0.0575129	up
EVM0013873	EVM0013873	EVM0013873.5	NA	NA	NA	NA	primary mesenchyme specific protein MSP130-related-2 precursor [Strongylocentrotus purpuratus]	NA	11.4626	81.4579	25.0092	5.55279	8.90201	8.72126	5.08843	2.34722	0.000138117	0.0575129	up
EVM0016967	EVM0016967	EVM0016967.2	NA	NA	NA	NA	PREDICTED: uncharacterized protein LOC754064 [Strongylocentrotus purpuratus]	NA	49.4408	4.01042	5.9696	4.50639	3.62117	1.96395	5.8882	2.55783	0.000138666	0.0575129	up
EVM0005973	EVM0005973	EVM0005973.1	NA	NA	NA	NA		NA	0.0001	0.0001	0.0001	0.383761	2.6555	8.9483	2.50259e-05	-15.2862	0.000152679	0.0589505	down
EVM0000874	EVM0000874	EVM0000874.1	GO:0005887(integral component of plasma membrane);GO:0009992(cellular water homeostasis);GO:0015250(water channel activity);GO:0015254(glycerol channel activity);GO:0034220(ion transmembrane transport)	NA	NA	NA	PREDICTED: aquaporin-8 [Strongylocentrotus purpuratus]	NA	141.814	21.2341	14.7882	13.039	12.466	3.35285	6.1625	2.62352	0.000153292	0.0589505	up
EVM0015696	EVM0015696	EVM0015696.1	GO:0004748(ribonucleoside-diphosphate reductase activity, thioredoxin disulfide as acceptor);GO:0005971(ribonucleoside-diphosphate reductase complex);GO:0009263(deoxyribonucleotide biosynthetic process)	00230(Purine metabolism);00240(Pyrimidine metabolism);00480(Glutathione metabolism);00983(Drug metabolism - other enzymes)	K10808	EC:1.17.4.1	PREDICTED: ribonucleoside-diphosphate reductase subunit M2 [Strongylocentrotus purpuratus]	NA	302.615	7.13001	5.53161	9.91994	8.44917	5.32779	13.3046	3.73385	0.000161954	0.0589505	up
EVM0005943	EVM0005943	EVM0005943.1	GO:0003914(DNA (6-4) photolyase activity);GO:0006281(DNA repair);GO:0009416(response to light stimulus);GO:0016829(lyase activity)	NA	NA	NA	PREDICTED: cryptochrome-2 [Strongylocentrotus purpuratus]	NA	276.602	50.0939	7.24457	27.4712	21.1469	5.60092	6.1591	2.62272	0.000161995	0.0589505	up
EVM0011868	EVM0011868	EVM0011868.1	NA	NA	NA	NA		NA	0.080167	51.2935	21.3499	1.27607	0.8955	0.0001	33.4873	5.06554	0.000166638	0.0589505	up
EVM0018089	EVM0018089	EVM0018089.1	NA	NA	NA	NA	PREDICTED: uncharacterized protein LOC581748 [Strongylocentrotus purpuratus]	NA	7.55891	3.97547	5.7365	1.42409	2.21459	0.288339	4.39796	2.13683	0.000175396	0.0602761	up
EVM0020491	EVM0020491	EVM0020491.1	GO:0005892(acetylcholine-gated channel complex);GO:0007271(synaptic transmission, cholinergic);GO:0015464(acetylcholine receptor activity);GO:0042166(acetylcholine binding)	04080(Neuroactive ligand-receptor interaction);04725(Cholinergic synapse);05033(Nicotine addiction)	K04808	NA	PREDICTED: neuronal acetylcholine receptor subunit alpha-2, partial [Strongylocentrotus purpuratus]	NA	4.93562	28.6391	37.9067	4.99584	0.809692	3.35598	7.80236	2.96391	0.000182337	0.0609207	up
EVM0014247	EVM0014247	EVM0014247.2	GO:0001054(RNA polymerase I activity);GO:0001055(RNA polymerase II activity);GO:0001056(RNA polymerase III activity);GO:0005665(DNA-directed RNA polymerase II, core complex);GO:0005666(DNA-directed RNA polymerase III complex);GO:0005736(DNA-directed RNA polymerase I complex)	00534(Glycosaminoglycan biosynthesis - heparan sulfate / heparin)	K02366	EC:2.4.1.224;EC:2.4.1.225	hypothetical protein BSL78_22310 [Apostichopus japonicus]	NA	0.0001	0.0001	0.0001	0.0001	5.28866	2.69706	3.75666e-05	-14.7002	0.000190063	0.0617858	down
EVM0005810	EVM0005810	EVM0005810.1	GO:0004252(serine-type endopeptidase activity)	NA	NA	NA	PREDICTED: subtilisin-like protease 7 [Strongylocentrotus purpuratus]	NA	21.8729	30.559	5.30344	1.56475	3.13166	0.0001	12.2932	3.61979	0.000236695	0.0749202	up
EVM0002870	EVM0002870	EVM0002870.1	GO:0005509(calcium ion binding);GO:0010001(glial cell differentiation);GO:0016020(membrane);GO:0016021(integral component of membrane);GO:0022008(neurogenesis);GO:0060253(negative regulation of glial cell proliferation);GO:2000178(negative regulation of neural precursor cell proliferation)	04330(Notch signaling pathway)	K02599	NA	PREDICTED: fibropellin-1 [Strongylocentrotus purpuratus]	NA	0.079027	0.0001	0.018165	1.2709	10.5507	0.811233	0.00770153	-7.02064	0.000253368	0.0762008	down
EVM0016750	EVM0016750	EVM0016750.1	GO:0005509(calcium ion binding)	04371(Apelin signaling pathway);04020(Calcium signaling pathway);04070(Phosphatidylinositol signaling system);04114(Oocyte meiosis);04218(Cellular senescence);04625(C-type lectin receptor signaling pathway);04910(Insulin signaling pathway);04912(GnRH signaling pathway);04916(Melanogenesis);04261(Adrenergic signaling in cardiomyocytes);04270(Vascular smooth muscle contraction);04744(Phototransduct…	K02183	NA	calmodulin [Cynoglossus semilaevis]	NA	0.0001	0.0001	0.0001	17.0925	10.0432	9.1315	8.27193e-06	-16.8833	0.000253411	0.0762008	down
EVM0010347	EVM0010347	EVM0010347.1	NA	NA	NA	NA	PREDICTED: uncharacterized protein LOC100893453 [Strongylocentrotus purpuratus]	NA	0.0001	0.0001	0.0001	3.07438	9.68355	0.950304	2.18847e-05	-15.4797	0.000260687	0.0764765	down
EVM0002281	EVM0002281	EVM0002281.1	GO:0004252(serine-type endopeptidase activity)	NA	NA	NA	PREDICTED: alkaline serine protease ver112 [Strongylocentrotus purpuratus]	NA	19.4457	11.7784	2.34758	1.24142	1.17292	0.261555	12.546	3.64915	0.00034959	0.100116	up
EVM0018987	EVM0018987	EVM0018987.1	NA	NA	NA	NA	PREDICTED: DD104 protein, upregulated upon bacterial challenge and trauma isoform X1 [Strongylocentrotus purpuratus]	NA	670.689	835.407	2070.32	260.032	394.028	418.962	3.33304	1.73684	0.000370512	0.10364	up
EVM0010993	EVM0010993	EVM0010993.1	NA	NA	NA	NA	PREDICTED: uncharacterized protein LOC575062 [Strongylocentrotus purpuratus]	NA	21.3307	460.946	797.76	66.3601	182.511	38.8929	4.44822	2.15323	0.000397968	0.10879	up
EVM0002498	EVM0002498	EVM0002498.2	GO:0016021(integral component of membrane)	NA	NA	NA	PREDICTED: uncharacterized protein LOC105441498 [Strongylocentrotus purpuratus]	NA	17.6932	8.40983	3.91776	2.73675	3.97002	0.698228	4.05412	2.01939	0.000431303	0.11331	up
EVM0016411	EVM0016411	EVM0016411.4	GO:0003924(GTPase activity);GO:0005200(structural constituent of cytoskeleton);GO:0005525(GTP binding);GO:0005634(nucleus);GO:0005881(cytoplasmic microtubule);GO:0007017(microtubule-based process);GO:0036464(cytoplasmic ribonucleoprotein granule);GO:0043209(myelin sheath);GO:0055037(recycling endosome);GO:0070062(extracellular exosome)	04145(Phagosome)	K07374	NA	PREDICTED: LOW QUALITY PROTEIN: tubulin alpha-1 chain-like [Strongylocentrotus purpuratus]	NA	244.367	714.781	253.218	139.593	155.762	131.68	2.83903	1.5054	0.000435567	0.11331	up
EVM0020254	EVM0020254	EVM0020254.1	GO:0000166(nucleotide binding);GO:0003727(single-stranded RNA binding);GO:0005654(nucleoplasm);GO:0005737(cytoplasm);GO:0010609(mRNA localization resulting in posttranscriptional regulation of gene expression);GO:0016554(cytidine to uridine editing);GO:0016556(mRNA modification);GO:0030895(apolipoprotein B mRNA editing enzyme complex)	NA	NA	NA	PREDICTED: probable RNA-binding protein 46 isoform X2 [Strongylocentrotus purpuratus]	NA	23.5446	1.18481	2.06618	1.99419	1.40925	0.256183	7.32195	2.87223	0.000442766	0.11331	up
EVM0019234	EVM0019234	EVM0019234.1	GO:0005415(nucleoside:sodium symporter activity);GO:0005887(integral component of plasma membrane)	NA	NA	NA	PREDICTED: uncharacterized protein LOC106633429 [Haplochromis burtoni]	NA	0.0001	0.0001	0.0001	5.22559	0.313593	0.090436	5.32896e-05	-14.1958	0.000558721	0.137731	down
EVM0018866	EVM0018866	EVM0018866.10	GO:0003725(double-stranded RNA binding);GO:0003924(GTPase activity);GO:0005200(structural constituent of cytoskeleton);GO:0005525(GTP binding);GO:0005634(nucleus);GO:0005737(cytoplasm);GO:0005874(microtubule);GO:0007017(microtubule-based process);GO:0043209(myelin sheath);GO:0070062(extracellular exosome)	04145(Phagosome)	K07375	NA	tubulin beta chain-like [Pomacea canaliculata]	NA	92.2188	137.394	74.1784	36.3086	78.4283	26.3526	2.15318	1.10647	0.000561093	0.137731	up
EVM0001571	EVM0001571	EVM0001571.1	GO:0005515(protein binding);GO:0005920(smooth septate junction);GO:0007160(cell-matrix adhesion);GO:0090528(smooth septate junction assembly)	NA	NA	NA	PREDICTED: sushi domain-containing protein 2 [Strongylocentrotus purpuratus]	NA	76.2864	4.634	2.4241	5.36251	6.37086	1.21528	6.43654	2.68628	0.000591648	0.142327	up
EVM0009350	EVM0009350	EVM0009350.1	GO:0003924(GTPase activity);GO:0005200(structural constituent of cytoskeleton);GO:0005525(GTP binding);GO:0005737(cytoplasm);GO:0005874(microtubule);GO:0007017(microtubule-based process)	04145(Phagosome)	K07374	NA	PREDICTED: tubulin alpha-1 chain isoform X5 [Strongylocentrotus purpuratus]	NA	91.2885	262.402	141.229	49.9264	52.9091	65.3569	2.94258	1.55708	0.000604776	0.142632	up
EVM0017791	EVM0017791	EVM0017791.1	NA	NA	NA	NA	PREDICTED: uncharacterized protein LOC582117 [Strongylocentrotus purpuratus]	NA	125.98	40.4449	128.55	19.2828	61.5347	26.7706	2.74171	1.45507	0.000683361	0.155302	up
EVM0019987	EVM0019987	EVM0019987.1	GO:0001530(lipopolysaccharide binding);GO:0002687(positive regulation of leukocyte migration);GO:0005615(extracellular space);GO:0005654(nucleoplasm);GO:0006954(inflammatory response);GO:0007157(heterophilic cell-cell adhesion via plasma membrane cell adhesion molecules);GO:0008201(heparin binding);GO:0009897(external side of plasma membrane);GO:0010572(positive regulation of platelet activation)…	NA	NA	NA	PREDICTED: uncharacterized protein LOC754362 [Strongylocentrotus purpuratus]	NA	0.0001	0.0001	0.0001	0.069717	1.67864	0.233312	0.000151388	-12.6895	0.000692256	0.155302	down
EVM0014991	EVM0014991	EVM0014991.1	NA	04145(Phagosome)	K06560	NA	PREDICTED: hyalin, partial [Strongylocentrotus purpuratus]	NA	1.57628	2.9745	146.361	0.888146	11.2882	2.56996	10.2338	3.35527	0.000697233	0.155302	up
EVM0010641	EVM0010641	EVM0010641.1	GO:0002181(cytoplasmic translation);GO:0003735(structural constituent of ribosome);GO:0022625(cytosolic large ribosomal subunit);GO:0030687(preribosome, large subunit precursor);GO:0070180(large ribosomal subunit rRNA binding)	NA	NA	NA	PREDICTED: uncharacterized protein LOC105441154 [Strongylocentrotus purpuratus]	NA	1.24869	0.941295	5.65708	0.07452	0.145712	0.202665	18.5555	4.21378	0.000741684	0.1622	up
EVM0006927	EVM0006927	EVM0006927.1	GO:0016020(membrane);GO:0016021(integral component of membrane);GO:0016491(oxidoreductase activity);GO:0055114(oxidation-reduction process)	04330(Notch signaling pathway)	K02599	NA	PREDICTED: fibropellin-1-like [Strongylocentrotus purpuratus]	NA	0.0001	0.0001	0.0001	0.430572	1.89729	0.259108	0.000115966	-13.074	0.000833721	0.179071	down
EVM0016305	EVM0016305	EVM0016305.8	NA	NA	NA	NA		NA	219.519	1315.43	789.8	136.557	86.2922	293.034	4.50635	2.17196	0.000851595	0.179702	up
EVM0012890	EVM0012890	EVM0012890.1	NA	NA	NA	NA		NA	65.4976	53.7823	38.2322	1.80704	0.0001	5.90423	20.426	4.35233	0.000875731	0.181609	up
EVM0019522	EVM0019522	EVM0019522.1	GO:0000978(RNA polymerase II proximal promoter sequence-specific DNA binding);GO:0003700(DNA binding transcription factor activity);GO:0005634(nucleus);GO:0006357(regulation of transcription by RNA polymerase II)	NA	NA	NA	PREDICTED: DNA-binding protein RFX2 isoform X1 [Strongylocentrotus purpuratus]	NA	0.0001	0.588837	1.75893	0.0001	0.0001	0.0001	7826.24	12.9341	0.000924263	0.188424	up
EVM0003368	EVM0003368	EVM0003368.1	NA	NA	NA	NA	PREDICTED: immediate early response gene 5-like protein [Strongylocentrotus purpuratus]	NA	98.2134	282.725	549.794	85.5869	135.43	114.152	2.77691	1.47348	0.000972785	0.195011	up
EVM0011398	EVM0011398	EVM0011398.2	GO:0005315(inorganic phosphate transmembrane transporter activity);GO:0005436(sodium:phosphate symporter activity);GO:0005737(cytoplasm);GO:0005886(plasma membrane);GO:0015321(sodium-dependent phosphate transmembrane transporter activity);GO:0030643(cellular phosphate ion homeostasis)	NA	NA	NA	PREDICTED: sodium-dependent phosphate transport protein 2C isoform X1 [Strongylocentrotus purpuratus]	NA	12.2776	4.5785	6.41236	3.8678	3.44473	1.09045	2.76907	1.4694	0.00100586	0.198336	up
EVM0010661	EVM0010661	EVM0010661.1	NA	NA	NA	NA	PREDICTED: uncharacterized protein LOC764526 isoform X2 [Strongylocentrotus purpuratus]	NA	181.959	13.1974	6.62805	8.39651	1.65676	5.9059	12.6438	3.66036	0.00110959	0.21526	up
EVM0005433	EVM0005433	EVM0005433.1	GO:0005047(signal recognition particle binding);GO:0005785(signal recognition particle receptor complex);GO:0006614(SRP-dependent cotranslational protein targeting to membrane)	NA	NA	NA	major yolk protein [Strongylocentrotus intermedius]	NA	1039.11	107.189	113.118	109.457	233.194	59.3302	3.13302	1.64755	0.00123851	0.236457	up
EVM0013894	EVM0013894	EVM0013894.1	GO:0001726(ruffle);GO:0002102(podosome);GO:0002250(adaptive immune response);GO:0002376(immune system process);GO:0003779(actin binding);GO:0005515(protein binding);GO:0005622(intracellular);GO:0005737(cytoplasm);GO:0005768(endosome);GO:0005794(Golgi apparatus);GO:0005856(cytoskeleton);GO:0005886(plasma membrane);GO:0005938(cell cortex);GO:0006897(endocytosis);GO:0006898(receptor-mediated endocyt…	NA	NA	NA	PREDICTED: LOW QUALITY PROTEIN: drebrin-like protein B [Strongylocentrotus purpuratus]	NA	17.5593	0.528867	1.0754	36.2612	55.8854	28.3546	0.159032	-2.65261	0.00129597	0.243561	down
EVM0014179	EVM0014179	EVM0014179.1	GO:0005769(early endosome);GO:0005886(plasma membrane);GO:0015095(magnesium ion transmembrane transporter activity);GO:0015693(magnesium ion transport);GO:0016021(integral component of membrane);GO:1903830(magnesium ion transmembrane transport)	NA	NA	NA	PREDICTED: magnesium transporter NIPA2 [Strongylocentrotus purpuratus]	NA	0.0001	2.33121	3.13528	0.0001	0.0001	0.0001	18222	14.1534	0.00136899	0.25176	up
EVM0003099	EVM0003099	EVM0003099.1	GO:0008028(monocarboxylic acid transmembrane transporter activity);GO:0016021(integral component of membrane)	NA	NA	NA	PREDICTED: monocarboxylate transporter 13 isoform X1 [Strongylocentrotus purpuratus]	NA	5.32093	6.95244	13.8115	5.51336	2.95404	2.41085	2.39789	1.26177	0.00145724	0.255498	up
EVM0008428	EVM0008428	EVM0008428.1	NA	NA	NA	NA	PREDICTED: uncharacterized protein LOC100891319 [Strongylocentrotus purpuratus]	NA	0.0001	0.0001	0.0001	2.26195	4.23219	1.03038	3.98697e-05	-14.6143	0.00145939	0.255498	down
EVM0006901	EVM0006901	EVM0006901.1	GO:0004252(serine-type endopeptidase activity)	NA	NA	NA	PREDICTED: alkaline serine protease ver112 [Strongylocentrotus purpuratus]	NA	11.2083	25.7719	0.112531	0.78977	1.19761	0.0001	18.6633	4.22213	0.0014657	0.255498	up
EVM0001555	EVM0001555	EVM0001555.1	GO:0008422(beta-glucosidase activity);GO:1901657(glycosyl compound metabolic process)	00052(Galactose metabolism)	K01229	EC:3.2.1.108;EC:3.2.1.62	PREDICTED: lactase-like protein [Strongylocentrotus purpuratus]	NA	29.3446	4.42142	3.88779	1.84317	4.97741	0.540942	5.11494	2.35472	0.00148894	0.255843	up
EVM0017961	EVM0017961	EVM0017961.1	GO:0003677(DNA binding);GO:0004174(electron-transferring-flavoprotein dehydrogenase activity);GO:0005615(extracellular space);GO:0005741(mitochondrial outer membrane);GO:0005811(lipid droplet);GO:0005829(cytosol);GO:0008637(apoptotic mitochondrial changes);GO:0043065(positive regulation of apoptotic process);GO:0050660(flavin adenine dinucleotide binding);GO:0055114(oxidation-reduction process)	04210(Apoptosis);04217(Necroptosis)	K04727	EC:1.-.-.-	PREDICTED: apoptosis-inducing factor 2 [Strongylocentrotus purpuratus]	NA	0.0001	0.0001	0.0001	1.21094	2.56567	1.71245	5.46542e-05	-14.1593	0.0015133	0.256366	down
EVM0006715	EVM0006715	EVM0006715.1	GO:0001501(skeletal system development);GO:0005201(extracellular matrix structural constituent);GO:0005540(hyaluronic acid binding);GO:0007155(cell adhesion);GO:0007417(central nervous system development)	NA	NA	NA	PREDICTED: echinoidin-like [Strongylocentrotus purpuratus]	NA	38.2745	7.5798	50.9924	468.295	266.057	530.571	0.0765633	-3.7072	0.00160449	0.264368	down
EVM0003350	EVM0003350	EVM0003350.62	GO:0001502(cartilage condensation);GO:0001894(tissue homeostasis);GO:0001958(endochondral ossification);GO:0002062(chondrocyte differentiation);GO:0003007(heart morphogenesis);GO:0005201(extracellular matrix structural constituent);GO:0005585(collagen type II trimer);GO:0005604(basement membrane);GO:0005615(extracellular space);GO:0005737(cytoplasm);GO:0006029(proteoglycan metabolic process);GO:0…	04512(ECM-receptor interaction)	K19719	NA	PREDICTED: alpha-1 collagen isoform X1 [Strongylocentrotus purpuratus]	NA	3.95381	5.59241	47.7866	3.29989	12.6081	3.35576	2.9762	1.57347	0.00166238	0.267008	up
EVM0005571	EVM0005571	EVM0005571.1	GO:0004518(nuclease activity);GO:0005634(nucleus);GO:0005737(cytoplasm);GO:0016787(hydrolase activity);GO:0046872(metal ion binding)	NA	NA	NA	PREDICTED: putative nuclease HARBI1, partial [Strongylocentrotus purpuratus]	NA	0.0001	0.0001	0.0001	3.01061	5.50767	1.33906	3.04342e-05	-15.0039	0.00168563	0.267008	down
EVM0012387	EVM0012387	EVM0012387.9	GO:0005634(nucleus);GO:0005813(centrosome);GO:0016020(membrane);GO:0040007(growth);GO:0043029(T cell homeostasis);GO:0048538(thymus development);GO:0051301(cell division);GO:0060317(cardiac epithelial to mesenchymal transition)	04068(FoxO signaling pathway)	K21770	NA	cyclin B [Strongylocentrotus purpuratus]	NA	242.363	0.570006	1.11979	6.25284	3.46281	2.11204	20.634	4.36695	0.00172966	0.267008	up
EVM0005755	EVM0005755	EVM0005755.1	GO:0005506(iron ion binding);GO:0005623(cell);GO:0008202(steroid metabolic process);GO:0008395(steroid hydroxylase activity);GO:0016020(membrane);GO:0016021(integral component of membrane);GO:0016324(apical plasma membrane);GO:0016712(oxidoreductase activity, acting on paired donors, with incorporation or reduction of molecular oxygen, reduced flavin or flavoprotein as one donor, and incorporatio…	00591(Linoleic acid metabolism);00830(Retinol metabolism)	K07424	EC:1.14.14.1	PREDICTED: cytochrome P450 3A30 [Strongylocentrotus purpuratus]	NA	2.73646	1.59102	6.51109	0.554492	0.979922	0.038074	6.89263	2.78505	0.00173016	0.267008	up
EVM0003222	EVM0003222	EVM0003222.1	GO:0005044(scavenger receptor activity);GO:0005515(protein binding);GO:0005886(plasma membrane);GO:0006898(receptor-mediated endocytosis);GO:0006955(immune response);GO:0016021(integral component of membrane);GO:0030247(polysaccharide binding);GO:0051782(negative regulation of cell division);GO:0070062(extracellular exosome);GO:1902807(negative regulation of cell cycle G1/S phase transition)	NA	NA	NA	PREDICTED: sushi domain-containing protein 2 [Strongylocentrotus purpuratus]	NA	30.8398	2.3502	1.2239	3.3645	2.30167	0.332252	5.73716	2.52034	0.00173151	0.267008	up
EVM0006232	EVM0006232	EVM0006232.1	GO:0005576(extracellular region);GO:0005783(endoplasmic reticulum);GO:0005975(carbohydrate metabolic process);GO:0006006(glucose metabolic process);GO:0006096(glycolytic process);GO:0016301(kinase activity);GO:0016310(phosphorylation);GO:0016740(transferase activity);GO:0016773(phosphotransferase activity, alcohol group as acceptor);GO:0043843(ADP-specific glucokinase activity);GO:0046872(metal i…	00010(Glycolysis / Gluconeogenesis)	K08074	EC:2.7.1.147	PREDICTED: ADP-dependent glucokinase [Strongylocentrotus purpuratus]	NA	0.0001	0.0001	0.0001	2.83606	2.51937	0.594793	5.04183e-05	-14.2757	0.00178642	0.26821	down
EVM0021615	EVM0021615	EVM0021615.1	GO:0003735(structural constituent of ribosome);GO:0006412(translation)	NA	NA	NA	PREDICTED: ADP,ATP carrier protein [Strongylocentrotus purpuratus]	NA	2.55102	5.78496	6.68118	0.266056	0.764498	0.20981	12.1071	3.59778	0.00178862	0.26821	up
EVM0014204	EVM0014204	EVM0014204.1	NA	NA	NA	NA	PREDICTED: uncharacterized protein LOC105440734 [Strongylocentrotus purpuratus]	NA	17.3033	22.913	152.686	8.31109	45.2763	7.2951	3.16844	1.66377	0.0018062	0.26821	up
EVM0006483	EVM0006483	EVM0006483.1	GO:0003714(transcription corepressor activity);GO:0005634(nucleus);GO:0005737(cytoplasm);GO:0008285(negative regulation of cell proliferation);GO:0010468(regulation of gene expression);GO:0023052(signaling)	03018(RNA degradation)	K14443	NA	PREDICTED: protein Tob1-like [Strongylocentrotus purpuratus]	NA	8.64163	10.9379	22.3573	8.48099	9.41635	3.01416	2.00544	1.00392	0.00187121	0.271168	up
EVM0012036	EVM0012036	EVM0012036.1	GO:0005385(zinc ion transmembrane transporter activity);GO:0005887(integral component of plasma membrane);GO:0006882(cellular zinc ion homeostasis);GO:0071578(zinc II ion transmembrane import)	04512(ECM-receptor interaction)	K19719	NA	PREDICTED: uncharacterized protein LOC575916 [Strongylocentrotus purpuratus]	NA	0.0001	0.0001	0.0001	0.154521	2.42252	0.615708	9.39628e-05	-13.3776	0.00191661	0.27444	down
EVM0004163	EVM0004163	EVM0004163.1	GO:0001530(lipopolysaccharide binding);GO:0002687(positive regulation of leukocyte migration);GO:0002691(regulation of cellular extravasation);GO:0005509(calcium ion binding);GO:0005515(protein binding);GO:0005615(extracellular space);GO:0005887(integral component of plasma membrane);GO:0006954(inflammatory response);GO:0007155(cell adhesion);GO:0007157(heterophilic cell-cell adhesion via plasma …	NA	NA	NA	PREDICTED: sushi, von Willebrand factor type A, EGF and pentraxin domain-containing protein 1 [Strongylocentrotus purpuratus]	NA	0.0001	0.0001	0.0001	0.173171	0.782309	0.054127	0.000297145	-11.7165	0.00198514	0.277977	down
EVM0018208	EVM0018208	EVM0018208.2	NA	NA	NA	NA		NA	202.535	191.048	180.55	114.386	83.936	86.042	2.01901	1.01365	0.00199641	0.277977	up
EVM0020609	EVM0020609	EVM0020609.1	GO:0005634(nucleus);GO:0016035(zeta DNA polymerase complex);GO:0042276(error-prone translesion synthesis)	04060(Cytokine-cytokine receptor interaction)	K22679	NA	PREDICTED: RNA-directed DNA polymerase from mobile element jockey-like [Strongylocentrotus purpuratus]	NA	0.0001	0.0001	0.0001	4.61711	4.13005	0.0001	3.42964e-05	-14.8316	0.00201064	0.277977	down
EVM0010734	EVM0010734	EVM0010734.1	GO:0003993(acid phosphatase activity);GO:0016020(membrane);GO:0016021(integral component of membrane);GO:0016787(hydrolase activity)	00740(Riboflavin metabolism);04142(Lysosome)	K14379	EC:3.1.3.2	PREDICTED: tartrate-resistant acid phosphatase type 5 [Strongylocentrotus purpuratus]	NA	0.0001	0.0001	0.0001	0.762538	5.30835	1.39525	4.01814e-05	-14.6031	0.00208736	0.285304	down
EVM0020555	EVM0020555	EVM0020555.1	GO:0004930(G-protein coupled receptor activity);GO:0005887(integral component of plasma membrane);GO:0007166(cell surface receptor signaling pathway);GO:0007186(G-protein coupled receptor signaling pathway)	NA	NA	NA	PREDICTED: peptidase inhibitor 15, partial [Strongylocentrotus purpuratus]	NA	17.0788	0.0001	7.57315	0.381648	0.08092	0.0001	53.2823	5.73559	0.00217343	0.286627	up
EVM0018317	EVM0018317	EVM0018317.1	GO:0000139(Golgi membrane);GO:0005794(Golgi apparatus);GO:0005975(carbohydrate metabolic process);GO:0008146(sulfotransferase activity);GO:0016021(integral component of membrane);GO:0016051(carbohydrate biosynthetic process);GO:0016740(transferase activity)	NA	NA	NA	PREDICTED: carbohydrate sulfotransferase 14 [Strongylocentrotus purpuratus]	NA	0.0001	0.0001	0.0001	1.05159	7.2658	0.758173	3.30558e-05	-14.8847	0.00218917	0.286627	down
EVM0012372	EVM0012372	EVM0012372.1	GO:0000470(maturation of LSU-rRNA);GO:0003723(RNA binding);GO:0003735(structural constituent of ribosome);GO:0005840(ribosome);GO:0006412(translation);GO:0015934(large ribosomal subunit);GO:0022625(cytosolic large ribosomal subunit)	03010(Ribosome)	K02865	NA	PREDICTED: LOW QUALITY PROTEIN: 60S ribosomal protein L10a [Strongylocentrotus purpuratus]	NA	1094.33	3501.79	1489.33	835.134	1152.46	917.842	2.0945	1.06661	0.00219236	0.286627	up
EVM0023112	EVM0023112	EVM0023112.1	GO:0004867(serine-type endopeptidase inhibitor activity);GO:0010951(negative regulation of endopeptidase activity);GO:0030212(hyaluronan metabolic process)	NA	NA	NA	PREDICTED: inter-alpha-trypsin inhibitor heavy chain H3-like [Strongylocentrotus purpuratus]	NA	11.7579	1.86888	23.1513	5.55795	5.36823	1.61684	2.93216	1.55196	0.00227423	0.294134	up
EVM0005168	EVM0005168	EVM0005168.1	NA	NA	NA	NA	uncharacterized protein LOC110991212 [Acanthaster planci]	NA	0.0001	0.0001	0.0001	0.914864	0.475794	0.075514	0.000204614	-12.2548	0.00231772	0.294137	down
EVM0021975	EVM0021975	EVM0021975.1	GO:0016787(hydrolase activity)	NA	NA	NA	PREDICTED: renilla-luciferin 2-monooxygenase [Strongylocentrotus purpuratus]	NA	11.7768	4.41855	6.65773	2.36499	2.99146	0.54724	3.87098	1.9527	0.00232317	0.294137	up
EVM0007307	EVM0007307	EVM0007307.1	NA	NA	NA	NA		NA	67.3691	24.8939	103.925	4.31593	18.0593	10.9457	5.88784	2.55774	0.00242043	0.298206	up
EVM0014826	EVM0014826	EVM0014826.1	NA	NA	NA	NA		NA	4.3107	26.6457	14.5921	5.14802	6.21939	0.575858	3.81373	1.9312	0.00246288	0.298206	up
EVM0012928	EVM0012928	EVM0012928.1	NA	NA	NA	NA	PREDICTED: uncharacterized protein LOC105442931 isoform X2 [Strongylocentrotus purpuratus]	NA	0.0001	0.0001	0.0001	11.1123	11.0917	0.0001	1.3511e-05	-16.1755	0.00246585	0.298206	down
EVM0018780	EVM0018780	EVM0018780.1	GO:0003684(damaged DNA binding);GO:0003735(structural constituent of ribosome);GO:0005634(nucleus);GO:0006281(DNA repair);GO:0008534(oxidized purine nucleobase lesion DNA N-glycosylase activity);GO:0022627(cytosolic small ribosomal subunit)	03010(Ribosome)	K02985	NA	PREDICTED: 40S ribosomal protein S3 [Strongylocentrotus purpuratus]	NA	6284.72	38224.1	22537	9008.06	5253.18	10556.1	2.70157	1.4338	0.00259865	0.309471	up
EVM0014067	EVM0014067	EVM0014067.1	GO:0005215(transporter activity);GO:0016021(integral component of membrane);GO:0034220(ion transmembrane transport)	NA	NA	NA	PREDICTED: monocarboxylate transporter 10-like [Strongylocentrotus purpuratus]	NA	0.871508	0.332837	1.27527	0.0001	0.0001	0.0001	8265.38	13.0129	0.00265728	0.313351	up
EVM0012421	EVM0012421	EVM0012421.1	GO:0004518(nuclease activity);GO:0005634(nucleus);GO:0005737(cytoplasm);GO:0016787(hydrolase activity);GO:0046872(metal ion binding)	NA	NA	NA	PREDICTED: putative nuclease HARBI1, partial [Strongylocentrotus purpuratus]	NA	0.0001	0.0001	0.0001	1.50018	5.54419	0.914646	3.76931e-05	-14.6953	0.00268929	0.313352	down
EVM0006018	EVM0006018	EVM0006018.1	GO:0003824(catalytic activity);GO:0005975(carbohydrate metabolic process);GO:0016020(membrane);GO:0016021(integral component of membrane)	NA	NA	NA	PREDICTED: neutral and basic amino acid transport protein rBAT [Strongylocentrotus purpuratus]	NA	14.4451	5.56284	1.98441	1.24063	1.15331	0.0001	9.18629	3.19948	0.0027615	0.313352	up
EVM0002395	EVM0002395	EVM0002395.1	NA	NA	NA	NA	PREDICTED: uncharacterized protein LOC105437461 [Strongylocentrotus purpuratus]	NA	0.0001	0.0001	0.0001	1.60125	0.506556	2.82313	6.08405e-05	-14.0046	0.00303462	0.337966	down
EVM0006269	EVM0006269	EVM0006269.1	GO:0004558(alpha-1,4-glucosidase activity);GO:0005975(carbohydrate metabolic process);GO:0016021(integral component of membrane);GO:0030246(carbohydrate binding);GO:0070062(extracellular exosome)	00052(Galactose metabolism);00500(Starch and sucrose metabolism)	K12047	EC:3.2.1.20;EC:3.2.1.3	PREDICTED: sucrase-isomaltase, intestinal [Strongylocentrotus purpuratus]	NA	33.407	2.0644	1.29631	2.84547	3.25633	0.391547	5.66235	2.5014	0.00311881	0.343545	up
EVM0010424	EVM0010424	EVM0010424.1	GO:0004806(triglyceride lipase activity);GO:0005576(extracellular region);GO:0005615(extracellular space);GO:0006629(lipid metabolic process);GO:0009791(post-embryonic development);GO:0016042(lipid catabolic process);GO:0016298(lipase activity);GO:0016787(hydrolase activity);GO:0030299(intestinal cholesterol absorption);GO:0046872(metal ion binding);GO:0052689(carboxylic ester hydrolase activity)…	00561(Glycerolipid metabolism)	K14073	EC:3.1.1.3	PREDICTED: pancreatic triacylglycerol lipase isoform X2 [Strongylocentrotus purpuratus]	NA	40.9099	7.75759	0.287063	2.09455	0.47551	0.795599	14.5453	3.86248	0.00314183	0.343545	up
EVM0005541	EVM0005541	EVM0005541.1	GO:0005634(nucleus);GO:0005813(centrosome);GO:0007017(microtubule-based process);GO:0016020(membrane);GO:0016459(myosin complex);GO:0030286(dynein complex)	NA	NA	NA	PREDICTED: uncharacterized protein LOC592722 [Strongylocentrotus purpuratus]	NA	65.0151	29.8987	15.6743	4.30728	6.21927	3.54109	7.86117	2.97474	0.00328632	0.356107	up
EVM0016282	EVM0016282	EVM0016282.1	GO:0003723(RNA binding);GO:0003735(structural constituent of ribosome);GO:0006412(translation);GO:0022618(ribonucleoprotein complex assembly);GO:0022625(cytosolic large ribosomal subunit)	03010(Ribosome)	K02923	NA	60S ribosomal protein L38 [Loa loa]	NA	431.676	2601.77	1645.18	342.828	27.6168	613.274	4.75605	2.24977	0.00339772	0.359538	up
EVM0000056	EVM0000056	EVM0000056.1	GO:0005737(cytoplasm);GO:0008429(phosphatidylethanolamine binding);GO:0009911(positive regulation of flower development);GO:0048573(photoperiodism, flowering)	NA	NA	NA	PREDICTED: protein MOTHER of FT and TF 1 [Strongylocentrotus purpuratus]	NA	2.54001	23.6796	7.10241	0.0001	2.16999	0.0001	15.3544	3.94058	0.00342977	0.359538	up
EVM0007306	EVM0007306	EVM0007306.1	NA	NA	NA	NA	PREDICTED: uncharacterized protein LOC752558 [Strongylocentrotus purpuratus]	NA	41.6036	24.3902	183.701	40.651	43.8327	22.059	2.34361	1.22873	0.00343376	0.359538	up
EVM0006379	EVM0006379	EVM0006379.1	NA	04624(Toll and Imd signaling pathway)	K20692	NA	PREDICTED: beta 1,3-glucanase isoform X1 [Strongylocentrotus purpuratus]	NA	22.8723	0.921686	1.19037	0.391241	0.30317	0.0001	35.9741	5.16889	0.00347707	0.359538	up
EVM0014216	EVM0014216	EVM0014216.1	GO:0000724(double-strand break repair via homologous recombination);GO:0003677(DNA binding);GO:0005634(nucleus);GO:0005694(chromosome);GO:0005737(cytoplasm);GO:0009378(four-way junction helicase activity);GO:0043140(ATP-dependent 3'-5' DNA helicase activity)	03018(RNA degradation)	K03654	EC:3.6.4.12	PREDICTED: putative nuclease HARBI1 [Strongylocentrotus purpuratus]	NA	0.0001	0.0001	0.0001	0.961956	4.73861	0.651891	4.72258e-05	-14.3701	0.00349801	0.359538	down
EVM0007165	EVM0007165	EVM0007165.1	GO:0000226(microtubule cytoskeleton organization);GO:0000278(mitotic cell cycle);GO:0003725(double-stranded RNA binding);GO:0003924(GTPase activity);GO:0005200(structural constituent of cytoskeleton);GO:0005515(protein binding);GO:0005525(GTP binding);GO:0005634(nucleus);GO:0005737(cytoplasm);GO:0005874(microtubule);GO:0007010(cytoskeleton organization);GO:0007017(microtubule-based process);GO:00…	04145(Phagosome)	K07375	NA	PREDICTED: tubulin beta-4B chain isoform X1 [Strongylocentrotus purpuratus]	NA	19.1796	13.0005	12.4689	7.70049	4.88459	4.15139	2.66777	1.41563	0.00350377	0.359538	up
EVM0011520	EVM0011520	EVM0011520.1	GO:0006364(rRNA processing);GO:0022627(cytosolic small ribosomal subunit);GO:0042274(ribosomal small subunit biogenesis)	03010(Ribosome);04150(mTOR signaling pathway)	K02991	NA	PREDICTED: 40S ribosomal protein S6 [Strongylocentrotus purpuratus]	NA	2504.79	6341.98	6625.47	1165.34	2610.42	2976.42	2.29144	1.19626	0.00355712	0.359538	up
EVM0003796	EVM0003796	EVM0003796.1	GO:0001786(phosphatidylserine binding);GO:0005509(calcium ion binding);GO:0005544(calcium-dependent phospholipid binding);GO:0005615(extracellular space);GO:0005654(nucleoplasm);GO:0005886(plasma membrane);GO:0016323(basolateral plasma membrane);GO:0016324(apical plasma membrane);GO:0030154(cell differentiation);GO:0031210(phosphatidylcholine binding);GO:0042997(negative regulation of Golgi to pl…	NA	NA	NA	PREDICTED: annexin A13 [Strongylocentrotus purpuratus]	NA	192.305	16.0278	2.3517	13.2903	13.6006	0.570792	7.67194	2.93959	0.00361311	0.362154	up
EVM0003340	EVM0003340	EVM0003340.1	NA	NA	NA	NA		NA	0.0001	0.0001	0.0001	2.14101	1.26112	1.89647	5.66188e-05	-14.1084	0.00368584	0.366391	down
EVM0017538	EVM0017538	EVM0017538.1	GO:0004497(monooxygenase activity)	00591(Linoleic acid metabolism);00830(Retinol metabolism)	K07424	EC:1.14.14.1	PREDICTED: cytochrome P450 3A24 [Strongylocentrotus purpuratus]	NA	0.189257	1.85428	0.550223	0.028131	0.0001	0.05296	31.9465	4.99758	0.00392344	0.378953	up
EVM0008551	EVM0008551	EVM0008551.1	NA	NA	NA	NA	PREDICTED: uncharacterized protein LOC100890604 [Strongylocentrotus purpuratus]	NA	0.0001	0.0001	0.0001	0.230043	0.110493	0.652701	0.000302043	-11.693	0.00396866	0.378953	down
EVM0013887	EVM0013887	EVM0013887.1	GO:0003924(GTPase activity);GO:0005200(structural constituent of cytoskeleton);GO:0005525(GTP binding);GO:0005634(nucleus);GO:0005881(cytoplasmic microtubule);GO:0007017(microtubule-based process);GO:0036464(cytoplasmic ribonucleoprotein granule);GO:0043209(myelin sheath);GO:0055037(recycling endosome);GO:0070062(extracellular exosome)	04145(Phagosome);04210(Apoptosis);04530(Tight junction);04540(Gap junction)	K07374	NA	Tubulin alpha-1B chain [Scophthalmus maximus]	NA	2.87075	1.06038	1.39491	0.224205	0.0001	0.0001	23.734	4.56888	0.00401132	0.378953	up
EVM0020896	EVM0020896	EVM0020896.1	GO:0003924(GTPase activity);GO:0005200(structural constituent of cytoskeleton);GO:0005525(GTP binding);GO:0005874(microtubule);GO:0007017(microtubule-based process)	04145(Phagosome)	K07374	NA	PREDICTED: tubulin alpha-3 chain isoform X1 [Strongylocentrotus purpuratus]	NA	517.695	987.416	1011.43	378.699	366.353	499.16	2.0226	1.01621	0.00403276	0.378953	up
EVM0010114	EVM0010114	EVM0010114.1	GO:0003682(chromatin binding);GO:0005509(calcium ion binding)	NA	NA	NA	PREDICTED: sushi, von Willebrand factor type A, EGF and pentraxin domain-containing protein 1 [Strongylocentrotus purpuratus]	NA	35.0228	1.06057	4.45335	3.63367	4.4527	0.861257	4.53045	2.17965	0.00410001	0.382287	up
EVM0004991	EVM0004991	EVM0004991.1	GO:0005737(cytoplasm);GO:0097153(cysteine-type endopeptidase activity involved in apoptotic process)	NA	NA	NA	PREDICTED: uncharacterized protein LOC100888080 [Strongylocentrotus purpuratus]	NA	0.0001	0.0001	0.0001	4.52386	4.13427	0.0001	3.46491e-05	-14.8168	0.00419473	0.385147	down
EVM0001074	EVM0001074	EVM0001074.1	GO:0003824(catalytic activity);GO:0005975(carbohydrate metabolic process);GO:0016020(membrane);GO:0016021(integral component of membrane)	NA	NA	NA	PREDICTED: alpha-glucosidase [Strongylocentrotus purpuratus]	NA	2.27124	1.91181	4.96754	0.526498	1.48911	0.132838	4.25917	2.09057	0.00423935	0.386295	up
EVM0000267	EVM0000267	EVM0000267.1	GO:0016021(integral component of membrane)	04145(Phagosome)	K06560	NA	PREDICTED: macrophage mannose receptor 1 [Strongylocentrotus purpuratus]	NA	30.8309	4.79468	0.842103	2.16437	0.566965	0.159057	12.6169	3.65728	0.00434961	0.387749	up
EVM0022280	EVM0022280	EVM0022280.1	GO:0000785(chromatin);GO:0000976(transcription regulatory region sequence-specific DNA binding);GO:0003682(chromatin binding);GO:0005677(chromatin silencing complex);GO:0006342(chromatin silencing);GO:0031507(heterochromatin assembly)	NA	NA	NA	PREDICTED: uncharacterized protein LOC105445766 [Strongylocentrotus purpuratus]	NA	0.0001	0.0001	0.0001	1.46347	2.37267	0.078647	7.66326e-05	-13.6717	0.00436094	0.387749	down
EVM0001106	EVM0001106	EVM0001106.1	GO:0005887(integral component of plasma membrane);GO:0015293(symporter activity)	NA	NA	NA	PREDICTED: sodium/glucose cotransporter 4 [Strongylocentrotus purpuratus]	NA	8.36613	5.99491	4.4828	5.8401	2.89674	0.486496	2.04306	1.03073	0.00438426	0.387749	up
EVM0003024	EVM0003024	EVM0003024.1	NA	NA	NA	NA	PREDICTED: uncharacterized protein LOC105440166 [Strongylocentrotus purpuratus]	NA	0.034191	0.0001	9.3936	0.101704	0.419888	0.08206	15.6181	3.96515	0.00449606	0.394735	up
EVM0013410	EVM0013410	EVM0013410.2	GO:0016787(hydrolase activity)	NA	NA	NA	PREDICTED: uncharacterized protein LOC756364 isoform X1 [Strongylocentrotus purpuratus]	NA	3.52094	6.62814	23.7347	4.04427	10.017	2.47951	2.04849	1.03456	0.00457491	0.396845	up
EVM0022754	EVM0022754	EVM0022754.1	GO:0002181(cytoplasmic translation);GO:0003735(structural constituent of ribosome);GO:0022625(cytosolic large ribosomal subunit);GO:0042273(ribosomal large subunit biogenesis)	03010(Ribosome)	K02898	NA	PREDICTED: 60S ribosomal protein L26 [Strongylocentrotus purpuratus]	NA	3200.63	15282.6	9039.06	3542.51	3194.64	5388.5	2.26976	1.18254	0.00469361	0.400389	up
EVM0021763	EVM0021763	EVM0021763.1	GO:0003677(DNA binding);GO:0003730(mRNA 3'-UTR binding);GO:0005737(cytoplasm);GO:0006355(regulation of transcription, DNA-templated);GO:0043488(regulation of mRNA stability);GO:0048813(dendrite morphogenesis)	NA	NA	NA	Calcium-regulated heat stable protein 1 [Exaiptasia pallida]	NA	0.0001	0.0001	0.0001	5.77021	9.83977	2.78521	1.63086e-05	-15.904	0.00477641	0.404582	down
EVM0019358	EVM0019358	EVM0019358.1	GO:0004725(protein tyrosine phosphatase activity);GO:0016020(membrane);GO:0016790(thiolester hydrolase activity);GO:0035335(peptidyl-tyrosine dephosphorylation);GO:0051393(alpha-actinin binding)	NA	NA	NA	PREDICTED: receptor-type tyrosine-protein phosphatase T-like [Strongylocentrotus purpuratus]	NA	0.0001	0.0001	0.0001	0.412197	1.71348	0.062633	0.000137092	-12.8326	0.0049687	0.416501	down
EVM0002512	EVM0002512	EVM0002512.1	GO:0016740(transferase activity)	00590(Arachidonic acid metabolism);00480(Glutathione metabolism);00980(Metabolism of xenobiotics by cytochrome P450);00982(Drug metabolism - cytochrome P450)	K04097	EC:5.3.99.2;EC:2.5.1.18	PREDICTED: glutathione S-transferase 3 [Strongylocentrotus purpuratus]	NA	2.37068	1.50487	1.33661	0.21604	0.242284	0.0001	11.3697	3.50713	0.00504079	0.416501	up
EVM0008568	EVM0008568	EVM0008568.1	GO:0005537(mannose binding);GO:0009986(cell surface);GO:0016021(integral component of membrane);GO:0042806(fucose binding)	04145(Phagosome)	K06560	NA	PREDICTED: perlucin-like protein [Strongylocentrotus purpuratus]	NA	6.92529	13.5077	108.434	20.7353	13.1234	8.48846	3.04312	1.60555	0.00504672	0.416501	up
EVM0011379	EVM0011379	EVM0011379.1	GO:0001609(G-protein coupled adenosine receptor activity);GO:0001973(adenosine receptor signaling pathway);GO:0004930(G-protein coupled receptor activity);GO:0005886(plasma membrane);GO:0007165(signal transduction);GO:0007186(G-protein coupled receptor signaling pathway);GO:0016020(membrane);GO:0016021(integral component of membrane);GO:0098508(endothelial to hematopoietic transition);GO:1901532(…	04080(Neuroactive ligand-receptor interaction)	K04266	NA	PREDICTED: adenosine receptor A2b-like [Strongylocentrotus purpuratus]	NA	0.0001	0.0001	0.0001	1.40039	1.17735	0.851362	8.74865e-05	-13.4806	0.00505563	0.416501	down
EVM0013766	EVM0013766	EVM0013766.1	NA	NA	NA	NA	PREDICTED: uncharacterized protein LOC585121 [Strongylocentrotus purpuratus]	NA	108.462	802.64	16.3226	222.553	41.3257	9.54137	3.39194	1.76211	0.00509844	0.41717	up
EVM0012183	EVM0012183	EVM0012183.1	GO:0016020(membrane);GO:0016021(integral component of membrane)	00240(Pyrimidine metabolism);00983(Drug metabolism - other enzymes)	K01489	EC:3.5.4.5	PREDICTED: uncharacterized protein LOC587628 isoform X1 [Strongylocentrotus purpuratus]	NA	3.38494	0.71941	2.6032	83.6819	6.16757	56.6963	0.045771	-4.44942	0.00522748	0.420402	down
EVM0007527	EVM0007527	EVM0007527.1	GO:0008194(UDP-glycosyltransferase activity);GO:0009813(flavonoid biosynthetic process);GO:0043231(intracellular membrane-bounded organelle);GO:0052696(flavonoid glucuronidation)	00040(Pentose and glucuronate interconversions);00053(Ascorbate and aldarate metabolism);00830(Retinol metabolism);00860(Porphyrin and chlorophyll metabolism);00980(Metabolism of xenobiotics by cytochrome P450);00982(Drug metabolism - cytochrome P450);00983(Drug metabolism - other enzymes)	K00699	EC:2.4.1.17	PREDICTED: UDP-glucuronosyltransferase 2C1 [Strongylocentrotus purpuratus]	NA	0.0001	3.23502	4.54347	0.0001	0.0001	0.0001	25928.6	14.6623	0.00525148	0.420402	up
EVM0016352	EVM0016352	EVM0016352.1	GO:0003735(structural constituent of ribosome);GO:0022627(cytosolic small ribosomal subunit)	03010(Ribosome)	K02983	NA	PREDICTED: ubiquitin-like protein FUBI [Strongylocentrotus purpuratus]	NA	3095.09	14130.7	7525.93	3204.05	2755.41	5042.34	2.24979	1.16979	0.00527774	0.420402	up
EVM0015437	EVM0015437	EVM0015437.3	NA	NA	NA	NA	PREDICTED: uncharacterized protein LOC100893428 [Strongylocentrotus purpuratus]	NA	33.6001	2.14893	2.75457	2.01852	2.44049	0.505319	7.75605	2.95532	0.00540062	0.42736	up
EVM0022853	EVM0022853	EVM0022853.1	NA	NA	NA	NA	PREDICTED: uncharacterized protein LOC105442331 [Strongylocentrotus purpuratus]	NA	0.0001	0.0001	0.0001	0.593295	4.12198	1.19676	5.07439e-05	-14.2664	0.00559177	0.437193	down
EVM0020501	EVM0020501	EVM0020501.12	GO:0005737(cytoplasm)	00270(Cysteine and methionine metabolism)	K00547	EC:2.1.1.10	PREDICTED: LOW QUALITY PROTEIN: translin-associated factor X-interacting protein 1 [Strongylocentrotus purpuratus]	NA	15.1833	2.29481	11.6748	3.05886	5.99656	3.07389	2.40351	1.26514	0.00560546	0.437193	up
EVM0019502	EVM0019502	EVM0019502.1	NA	NA	NA	NA		NA	0.847768	9.69595	29.5625	0.0001	0.0001	0.950805	42.1725	5.39823	0.00563392	0.437193	up
EVM0017871	EVM0017871	EVM0017871.1	GO:0005737(cytoplasm);GO:0097153(cysteine-type endopeptidase activity involved in apoptotic process)	NA	NA	NA	PREDICTED: uncharacterized protein LOC105438652 [Strongylocentrotus purpuratus]	NA	0.0001	0.0001	0.0001	0.216281	0.623025	0.292597	0.00026504	-11.8815	0.00593609	0.451756	down
EVM0004363	EVM0004363	EVM0004363.1	GO:0005315(inorganic phosphate transmembrane transporter activity);GO:0005436(sodium:phosphate symporter activity);GO:0005737(cytoplasm);GO:0005886(plasma membrane);GO:0015321(sodium-dependent phosphate transmembrane transporter activity);GO:0030643(cellular phosphate ion homeostasis)	NA	NA	NA	PREDICTED: sodium-dependent phosphate transport protein 2B [Strongylocentrotus purpuratus]	NA	10.9884	0.775719	1.1557	0.27389	0.176253	0.0001	28.6953	4.84274	0.0060094	0.451756	up
EVM0003742	EVM0003742	EVM0003742.1	GO:0002224(toll-like receptor signaling pathway);GO:0004842(ubiquitin-protein transferase activity);GO:0005164(tumor necrosis factor receptor binding);GO:0008063(Toll signaling pathway);GO:0008270(zinc ion binding);GO:0009898(cytoplasmic side of plasma membrane);GO:0016567(protein ubiquitination);GO:0019901(protein kinase binding);GO:0019903(protein phosphatase binding);GO:0030162(regulation of p…	04141(Protein processing in endoplasmic reticulum)	K03173	EC:2.3.2.27	PREDICTED: TNF receptor-associated factor 1 [Strongylocentrotus purpuratus]	NA	0.0001	0.0001	0.0001	1.60235	2.45953	0.561846	6.48827e-05	-13.9118	0.00618172	0.461825	down
EVM0019673	EVM0019673	EVM0019673.1	GO:0005215(transporter activity);GO:0005887(integral component of plasma membrane);GO:0006810(transport)	NA	NA	NA	PREDICTED: sodium- and chloride-dependent GABA transporter 2 [Strongylocentrotus purpuratus]	NA	16.9025	2.35745	2.4279	2.91435	2.82193	0.939856	3.24856	1.6998	0.00637351	0.473213	up
EVM0007877	EVM0007877	EVM0007877.1	GO:0005509(calcium ion binding)	NA	NA	NA	PREDICTED: proteinase R [Strongylocentrotus purpuratus]	NA	42.1113	13.8583	0.0001	0.839047	0.263741	0.494021	35.051	5.13138	0.00659025	0.478698	up
EVM0022441	EVM0022441	EVM0022441.1	GO:0004252(serine-type endopeptidase activity)	NA	NA	NA	PREDICTED: proteinase T [Strongylocentrotus purpuratus]	NA	2.50499	23.1923	5.05499	5.6856	0.417665	1.36237	4.11918	2.04236	0.00681853	0.488175	up
EVM0022851	EVM0022851	EVM0022851.2	NA	NA	NA	NA	PREDICTED: zinc metalloproteinase-disintegrin agkistin isoform X2 [Strongylocentrotus purpuratus]	NA	1.96212	1.39674	9.82679	0.590885	1.3642	0.793499	4.79726	2.26221	0.00712793	0.499628	up
EVM0002501	EVM0002501	EVM0002501.3	GO:0005654(nucleoplasm)	NA	NA	NA	PREDICTED: UPF0705 protein C11orf49 homolog [Strongylocentrotus purpuratus]	NA	0.919778	0.377994	0.134556	0.0001	0.028325	0.0001	50.2131	5.64999	0.00715742	0.499628	up
EVM0013625	EVM0013625	EVM0013625.1	NA	NA	NA	NA	PREDICTED: uncharacterized protein LOC105446277 [Strongylocentrotus purpuratus]	NA	0.0001	0.0001	0.0001	0.471337	0.487091	0.532843	0.000201171	-12.2793	0.0072003	0.499628	down
EVM0004694	EVM0004694	EVM0004694.1	GO:0016020(membrane);GO:0016021(integral component of membrane)	NA	NA	NA	PREDICTED: uncharacterized protein LOC100891338 [Strongylocentrotus purpuratus]	NA	13.6273	1.83641	1.72477	1.009	0.98724	0.194122	7.84729	2.97219	0.00722774	0.499628	up
EVM0004459	EVM0004459	EVM0004459.1	GO:0004065(arylsulfatase activity);GO:0005788(endoplasmic reticulum lumen);GO:0006687(glycosphingolipid metabolic process);GO:0043687(post-translational protein modification);GO:0046872(metal ion binding);GO:0070062(extracellular exosome)	NA	NA	NA	PREDICTED: arylsulfatase [Strongylocentrotus purpuratus]	NA	11.4798	8.21627	16.718	4.25924	5.57511	4.65633	2.51293	1.32937	0.0073349	0.504138	up
EVM0015560	EVM0015560	EVM0015560.1	NA	NA	NA	NA	PREDICTED: uncharacterized protein LOC589771 [Strongylocentrotus purpuratus]	NA	9.0522	17.7058	2.39453	0.0001	2.09754	0.0001	13.8971	3.79671	0.00750537	0.512924	up
EVM0004027	EVM0004027	EVM0004027.1	GO:0003777(microtubule motor activity);GO:0005524(ATP binding);GO:0007018(microtubule-based movement);GO:0016887(ATPase activity);GO:0030286(dynein complex);GO:0097228(sperm principal piece)	NA	NA	NA	PREDICTED: dynein heavy chain 8, axonemal-like [Strongylocentrotus purpuratus]	NA	0.10185	0.341006	0.0001	0.006649	0.0001	0.0001	64.6746	6.01513	0.00772621	0.522147	up
EVM0012371	EVM0012371	EVM0012371.1	GO:0016021(integral component of membrane)	NA	NA	NA	PREDICTED: uncharacterized protein LOC105441498 [Strongylocentrotus purpuratus]	NA	18.1453	2.1964	3.44885	2.0192	2.87981	0.82827	4.15391	2.05447	0.00772715	0.522147	up
EVM0014582	EVM0014582	EVM0014582.1	GO:0005415(nucleoside:sodium symporter activity);GO:0005887(integral component of plasma membrane)	NA	NA	NA	Retrovirus-related Pol polyprotein from transposon 297 [Exaiptasia pallida]	NA	0.0001	0.0001	0.0001	1.84437	7.22303	0.0001	3.30852e-05	-14.8835	0.00785033	0.526115	down
EVM0002800	EVM0002800	EVM0002800.2	GO:0000028(ribosomal small subunit assembly);GO:0003735(structural constituent of ribosome);GO:0022627(cytosolic small ribosomal subunit)	03010(Ribosome)	K02947	NA	PREDICTED: 40S ribosomal protein S10 [Strongylocentrotus purpuratus]	NA	4788.17	26466.3	13898.4	5833.02	3932.57	9999.51	2.28448	1.19186	0.00800804	0.532158	up
EVM0009559	EVM0009559	EVM0009559.1	GO:0005615(extracellular space);GO:0007155(cell adhesion);GO:0030198(extracellular matrix organization);GO:0050839(cell adhesion molecule binding)	NA	NA	NA	PREDICTED: transforming growth factor-beta-induced protein ig-h3 [Strongylocentrotus purpuratus]	NA	62.5099	0.291882	3.90308	2.04735	0.196609	0.0001	29.7252	4.89361	0.00848314	0.560633	up
EVM0009088	EVM0009088	EVM0009088.1	GO:0005634(nucleus);GO:0006203(dGTP catabolic process);GO:0008832(dGTPase activity)	NA	NA	NA	PREDICTED: uncharacterized protein LOC105439979 [Strongylocentrotus purpuratus]	NA	0.043004	0.0001	0.0001	0.228414	2.50933	0.319229	0.0141329	-6.1448	0.00861099	0.565973	down
EVM0005074	EVM0005074	EVM0005074.1	GO:0004930(G-protein coupled receptor activity);GO:0007166(cell surface receptor signaling pathway);GO:0007186(G-protein coupled receptor signaling pathway);GO:0009986(cell surface);GO:0016021(integral component of membrane);GO:0070062(extracellular exosome)	NA	NA	NA	PREDICTED: probable G-protein coupled receptor 128 isoform X1 [Strongylocentrotus purpuratus]	NA	0.042393	0.0001	0.0001	0.243429	4.21727	0.338652	0.00887475	-6.81608	0.0086673	0.566578	down
EVM0019450	EVM0019450	EVM0019450.1	GO:0004930(G-protein coupled receptor activity);GO:0007166(cell surface receptor signaling pathway);GO:0007186(G-protein coupled receptor signaling pathway);GO:0009986(cell surface);GO:0016021(integral component of membrane);GO:0070062(extracellular exosome)	NA	NA	NA	PREDICTED: G-protein coupled receptor 64 [Strongylocentrotus purpuratus]	NA	0.157966	0.0001	0.0001	0.7606	8.62701	0.818547	0.0154971	-6.01186	0.00884159	0.566926	down
EVM0003718	EVM0003718	EVM0003718.1	GO:0003735(structural constituent of ribosome);GO:0022625(cytosolic large ribosomal subunit)	03010(Ribosome)	K02930	NA	PREDICTED: 60S ribosomal protein L4 [Strongylocentrotus purpuratus]	NA	51.5751	176.765	63.6193	45.9455	26.177	63.256	2.15662	1.10877	0.00886223	0.566926	up
EVM0002657	EVM0002657	EVM0002657.1	GO:0005319(lipid transporter activity);GO:0005576(extracellular region);GO:0006869(lipid transport);GO:0045735(nutrient reservoir activity)	NA	NA	NA	PREDICTED: uncharacterized protein LOC583660 [Strongylocentrotus purpuratus]	NA	6.8126	1.82658	0.298831	1.31797	0.513297	0.068472	4.70487	2.23416	0.00887988	0.566926	up
EVM0000408	EVM0000408	EVM0000408.1	NA	NA	NA	NA	PREDICTED: uncharacterized protein LOC100890124 [Strongylocentrotus purpuratus]	NA	1.22038	0.943859	0.0001	0.0001	0.0001	0.0001	7214.47	12.8167	0.0089083	0.566926	up
EVM0021726	EVM0021726	EVM0021726.1	GO:0002181(cytoplasmic translation);GO:0003735(structural constituent of ribosome);GO:0022625(cytosolic large ribosomal subunit)	03010(Ribosome)	K02938	NA	PREDICTED: 60S ribosomal protein L8 [Strongylocentrotus purpuratus]	NA	7145.03	28827	19563.1	8678.71	5721.22	12898.4	2.03438	1.02459	0.00898715	0.568934	up
EVM0010281	EVM0010281	EVM0010281.1	GO:0003700(DNA binding transcription factor activity);GO:0005654(nucleoplasm);GO:0005737(cytoplasm);GO:0006355(regulation of transcription, DNA-templated);GO:0009952(anterior/posterior pattern specification);GO:0030099(myeloid cell differentiation);GO:0043565(sequence-specific DNA binding);GO:0048704(embryonic skeletal system morphogenesis);GO:0090190(positive regulation of branching involved in …	NA	NA	NA	PREDICTED: homeobox protein Hox-B7-like [Strongylocentrotus purpuratus]	NA	23.8927	2.43246	4.88352	56.8359	75.9887	46.5853	0.173952	-2.52324	0.0090885	0.569651	down
EVM0019296	EVM0019296	EVM0019296.1	GO:0001542(ovulation from ovarian follicle);GO:0004090(carbonyl reductase (NADPH) activity);GO:0005515(protein binding);GO:0005634(nucleus);GO:0005737(cytoplasm);GO:0005886(plasma membrane);GO:0005902(microvillus);GO:0006706(steroid catabolic process);GO:0016491(oxidoreductase activity);GO:0016655(oxidoreductase activity, acting on NAD(P)H, quinone or similar compound as acceptor);GO:0017144(drug…	00590(Arachidonic acid metabolism);00790(Folate biosynthesis);00980(Metabolism of xenobiotics by cytochrome P450)	K00079	EC:1.1.1.184;EC:1.1.1.189	PREDICTED: carbonyl reductase [NADPH] 1 isoform X1 [Strongylocentrotus purpuratus]	NA	4.79967	0.626799	0.732234	0.167836	0.051624	0.0001	28.0502	4.80994	0.0090932	0.569651	up
EVM0002541	EVM0002541	EVM0002541.1	GO:0003674(molecular_function);GO:0005575(cellular_component);GO:0008150(biological_process)	NA	NA	NA	PREDICTED: TPR repeat-containing protein DDB_G0287407 [Strongylocentrotus purpuratus]	NA	0.230539	0.0001	0.082888	5.98301	7.23647	0.181492	0.0233958	-5.4176	0.0094017	0.584662	down
EVM0020920	EVM0020920	EVM0020920.2	GO:0005887(integral component of plasma membrane);GO:0016477(cell migration)	NA	NA	NA	PREDICTED: neurexin-4 isoform X1 [Strongylocentrotus purpuratus]	NA	1.1408	2.59839	0.026103	0.238396	0.357328	0.187752	4.80587	2.2648	0.00943004	0.584662	up
EVM0013532	EVM0013532	EVM0013532.1	NA	NA	NA	NA	PREDICTED: uncharacterized protein LOC593216 [Strongylocentrotus purpuratus]	NA	2.50615	0.0001	0.519879	3.24012	36.3077	12.4346	0.0582145	-4.10248	0.00957837	0.590688	down
EVM0021938	EVM0021938	EVM0021938.1	GO:0001503(ossification);GO:0001525(angiogenesis);GO:0001775(cell activation);GO:0001932(regulation of protein phosphorylation);GO:0002020(protease binding);GO:0002931(response to ischemia);GO:0005102(receptor binding);GO:0005178(integrin binding);GO:0005201(extracellular matrix structural constituent);GO:0005515(protein binding);GO:0005576(extracellular region);GO:0005577(fibrinogen complex);GO:…	NA	NA	NA	PREDICTED: fibronectin [Strongylocentrotus purpuratus]	NA	0.023897	0.0001	0.0001	0.166636	1.2711	0.018335	0.0165493	-5.91709	0.00962544	0.590688	down
EVM0006985	EVM0006985	EVM0006985.1	GO:0005575(cellular_component)	NA	NA	NA	PREDICTED: dehydrogenase/reductase SDR family member on chromosome X-like [Strongylocentrotus purpuratus]	NA	0.118198	0.0001	0.0001	5.9828	1.56368	0.137873	0.0154077	-6.02021	0.00969724	0.592073	down
EVM0021668	EVM0021668	EVM0021668.1	GO:0003796(lysozyme activity);GO:0005576(extracellular region);GO:0050829(defense response to Gram-negative bacterium);GO:0050830(defense response to Gram-positive bacterium)	NA	NA	NA	PREDICTED: lysozyme [Strongylocentrotus purpuratus]	NA	0.715164	9.3819	61.812	0.58907	14.948	4.80467	3.53505	1.82173	0.00980059	0.592805	up
EVM0005098	EVM0005098	EVM0005098.1	GO:0006629(lipid metabolic process);GO:0016020(membrane);GO:0016021(integral component of membrane);GO:0016298(lipase activity);GO:0016788(hydrolase activity, acting on ester bonds)	00564(Glycerophospholipid metabolism);00565(Ether lipid metabolism);00590(Arachidonic acid metabolism);00591(Linoleic acid metabolism);00592(alpha-Linolenic acid metabolism)	K14621	EC:3.1.1.4;EC:3.1.1.5	PREDICTED: phospholipase B1, membrane-associated [Strongylocentrotus purpuratus]	NA	1.29415	3.63291	0.214161	0.2301	0.078072	0.0001	16.6775	4.05983	0.00982264	0.592805	up
EVM0011024	EVM0011024	EVM0011024.1	GO:0005615(extracellular space);GO:0052689(carboxylic ester hydrolase activity)	NA	NA	NA	PREDICTED: acetylcholinesterase [Strongylocentrotus purpuratus]	NA	10.5721	4.99299	0.924492	1.24645	0.112797	0.0001	12.1305	3.60057	0.0101939	0.6031	up
EVM0006973	EVM0006973	EVM0006973.1	GO:0004725(protein tyrosine phosphatase activity);GO:0006468(protein phosphorylation);GO:0008286(insulin receptor signaling pathway);GO:0016021(integral component of membrane);GO:0035335(peptidyl-tyrosine dephosphorylation);GO:0043235(receptor complex);GO:0070062(extracellular exosome)	NA	NA	NA	PREDICTED: uncharacterized protein LOC100889872 [Strongylocentrotus purpuratus]	NA	0.023339	0.0001	0.0001	1.67775	0.701391	0.049917	0.00969059	-6.6892	0.0102288	0.6031	down
EVM0005646	EVM0005646	EVM0005646.1	NA	NA	NA	NA	PREDICTED: uncharacterized protein LOC105446333 [Strongylocentrotus purpuratus]	NA	0.529634	0.357397	0.181348	1.73899	22.0619	3.83898	0.0386536	-4.69325	0.0104332	0.607649	down
EVM0017577	EVM0017577	EVM0017577.1	GO:0008194(UDP-glycosyltransferase activity);GO:0009813(flavonoid biosynthetic process);GO:0043231(intracellular membrane-bounded organelle);GO:0052696(flavonoid glucuronidation)	00040(Pentose and glucuronate interconversions);00053(Ascorbate and aldarate metabolism);00830(Retinol metabolism);00860(Porphyrin and chlorophyll metabolism);00980(Metabolism of xenobiotics by cytochrome P450);00982(Drug metabolism - cytochrome P450);00983(Drug metabolism - other enzymes)	K00699	EC:2.4.1.17	PREDICTED: UDP-glucuronosyltransferase 1-2 [Strongylocentrotus purpuratus]	NA	1.18273	0.0001	0.713087	0.0001	0.0001	0.0001	6319.71	12.6256	0.0104576	0.607649	up
EVM0005788	EVM0005788	EVM0005788.1	GO:0004252(serine-type endopeptidase activity)	NA	NA	NA	PREDICTED: cuticle-degrading protease [Strongylocentrotus purpuratus]	NA	1.99202	7.23695	0.189769	0.608272	0.109545	0.0001	13.1195	3.71364	0.0105685	0.608836	up
EVM0002215	EVM0002215	EVM0002215.1	GO:0004197(cysteine-type endopeptidase activity);GO:0005615(extracellular space);GO:0005764(lysosome);GO:0051603(proteolysis involved in cellular protein catabolic process)	00561(Glycerolipid metabolism)	K14073	EC:3.1.1.3	PREDICTED: pancreatic lipase-related protein 2 [Strongylocentrotus purpuratus]	NA	1.23452	3.69388	0.567955	0.0001	0.271199	0.0001	20.2519	4.33999	0.0105792	0.608836	up
EVM0015156	EVM0015156	EVM0015156.1	GO:0001501(skeletal system development);GO:0005201(extracellular matrix structural constituent);GO:0005509(calcium ion binding);GO:0005540(hyaluronic acid binding);GO:0007155(cell adhesion);GO:0007417(central nervous system development)	NA	NA	NA	PREDICTED: echinoidin-like [Strongylocentrotus purpuratus]	NA	0.0001	0.0001	0.0001	9.12767	5.22489	0.0001	2.09021e-05	-15.546	0.0107566	0.613176	down
EVM0013261	EVM0013261	EVM0013261.1	NA	NA	NA	NA	PREDICTED: uncharacterized protein LOC100888660 [Strongylocentrotus purpuratus]	NA	0.239351	0.0001	0.0001	2.01974	4.76119	5.79519	0.0190481	-5.71421	0.0110253	0.624671	down
EVM0015581	EVM0015581	EVM0015581.1	GO:0000812(Swr1 complex);GO:0031063(regulation of histone deacetylation);GO:0031491(nucleosome binding);GO:0042826(histone deacetylase binding);GO:0043486(histone exchange)	NA	NA	NA	PREDICTED: zinc finger HIT domain-containing protein 1 [Strongylocentrotus purpuratus]	NA	0.0001	0.0001	0.0001	7.07903	5.4	0.0001	2.40401e-05	-15.3442	0.0110621	0.624671	down
EVM0015214	EVM0015214	EVM0015214.1	NA	NA	NA	NA	PREDICTED: uncharacterized protein LOC105438441 [Strongylocentrotus purpuratus]	NA	0.051945	0.0001	0.0001	3.19872	6.08643	0.0001	0.0056159	-7.47627	0.0111558	0.626953	down
EVM0020605	EVM0020605	EVM0020605.2	GO:0005319(lipid transporter activity);GO:0005615(extracellular space);GO:0005886(plasma membrane);GO:0015918(sterol transport);GO:0032370(positive regulation of lipid transport);GO:0034196(acylglycerol transport);GO:0045178(basal part of cell);GO:0070325(lipoprotein particle receptor binding)	NA	NA	NA	PREDICTED: uncharacterized protein LOC580672 [Strongylocentrotus purpuratus]	NA	133.278	8.41499	2.07003	13.4413	12.5194	0.215125	5.49221	2.45739	0.0113702	0.628861	up
EVM0002206	EVM0002206	EVM0002206.1	GO:0004252(serine-type endopeptidase activity);GO:0004866(endopeptidase inhibitor activity);GO:0005576(extracellular region);GO:0005615(extracellular space);GO:0006508(proteolysis);GO:0006956(complement activation);GO:0010951(negative regulation of endopeptidase activity);GO:0030449(regulation of complement activation)	04145(Phagosome)	K03990	NA	complement component C3 precursor [Strongylocentrotus purpuratus]	NA	135.837	4.3279	1.89562	320.016	195.089	108.937	0.227646	-2.13514	0.0113977	0.628861	down
EVM0016142	EVM0016142	EVM0016142.2	GO:0005802(trans-Golgi network)	04145(Phagosome);04142(Lysosome)	K10089	NA	PREDICTED: uncharacterized protein LOC100892614 [Strongylocentrotus purpuratus]	NA	9.97405	0.73396	0.991443	9.45217	25.4421	15.4989	0.232163	-2.10679	0.0115111	0.632218	down
EVM0017021	EVM0017021	EVM0017021.1	GO:0004888(transmembrane signaling receptor activity);GO:0004930(G-protein coupled receptor activity);GO:0007166(cell surface receptor signaling pathway);GO:0007186(G-protein coupled receptor signaling pathway);GO:0016020(membrane);GO:0016021(integral component of membrane)	NA	NA	NA	PREDICTED: uncharacterized protein LOC105444772 [Strongylocentrotus purpuratus]	NA	0.0001	0.0001	0.0001	0.278092	1.95976	0.0001	0.000134051	-12.8649	0.0118634	0.645669	down
EVM0002111	EVM0002111	EVM0002111.1	GO:0004252(serine-type endopeptidase activity);GO:0005576(extracellular region);GO:0006956(complement activation);GO:0006957(complement activation, alternative pathway);GO:0030449(regulation of complement activation)	04145(Phagosome)	K03990	NA	complement component C3 precursor [Strongylocentrotus purpuratus]	NA	299.652	6.42497	9.06368	492.126	395.871	309.713	0.26312	-1.92621	0.0119327	0.6462	down
EVM0016493	EVM0016493	EVM0016493.14	GO:0005634(nucleus);GO:0015630(microtubule cytoskeleton)	NA	NA	NA	cyclin A [Strongylocentrotus purpuratus]	NA	59.1361	0.0001	0.31299	1.40923	0.583983	0.49643	23.8786	4.57765	0.0123451	0.658984	up
EVM0020374	EVM0020374	EVM0020374.1	NA	NA	NA	NA	PREDICTED: uncharacterized protein LOC105446475 [Strongylocentrotus purpuratus]	NA	0.0001	0.0001	0.0001	1.57854	2.41227	0.0001	7.51708e-05	-13.6995	0.0124368	0.658984	down
EVM0019563	EVM0019563	EVM0019563.1	GO:0003682(chromatin binding);GO:0005634(nucleus);GO:0006357(regulation of transcription by RNA polymerase II)	00310(Lysine degradation)	K11428	EC:2.1.1.43	PREDICTED: uncharacterized protein LOC105437092 [Strongylocentrotus purpuratus]	NA	0.0001	0.0001	0.0001	0.0001	0.54236	0.537691	0.000277739	-11.814	0.012639	0.663849	down
EVM0013397	EVM0013397	EVM0013397.1	GO:0003677(DNA binding);GO:0005634(nucleus);GO:0006351(transcription, DNA-templated);GO:0006355(regulation of transcription, DNA-templated);GO:0007275(multicellular organism development)	NA	NA	NA	PREDICTED: LOW QUALITY PROTEIN: paired box protein Pax-2a [Strongylocentrotus purpuratus]	NA	0.188323	0.0001	0.0001	0.683739	8.85626	0.745767	0.0183285	-5.76976	0.0128502	0.669503	down
EVM0016375	EVM0016375	EVM0016375.1	NA	NA	NA	NA	PREDICTED: uncharacterized protein LOC105437721 [Strongylocentrotus purpuratus]	NA	0.0001	4.18456	47.9366	0.0001	2.85447	0.314863	16.445	4.03958	0.0128579	0.669503	up
EVM0003681	EVM0003681	EVM0003681.1	GO:0003924(GTPase activity);GO:0005200(structural constituent of cytoskeleton);GO:0005515(protein binding);GO:0005525(GTP binding);GO:0005737(cytoplasm);GO:0005874(microtubule);GO:0007017(microtubule-based process)	04145(Phagosome)	K07375	NA	PREDICTED: tubulin beta chain [Amyelois transitella]	NA	3.216	2.86166	4.24408	1.07423	0.862786	0.221298	4.78231	2.25771	0.0133232	0.690737	up
EVM0000521	EVM0000521	EVM0000521.3	GO:0004686(elongation factor-2 kinase activity);GO:0005509(calcium ion binding);GO:0005516(calmodulin binding);GO:0005524(ATP binding);GO:0031952(regulation of protein autophosphorylation);GO:0046777(protein autophosphorylation)	NA	NA	NA	PREDICTED: eukaryotic elongation factor 2 kinase isoform X2 [Strongylocentrotus purpuratus]	NA	10.1987	0.560848	0.164689	21.1222	26.4373	6.92267	0.200511	-2.31825	0.0138319	0.708117	down
EVM0002515	EVM0002515	EVM0002515.1	NA	NA	NA	NA	PREDICTED: uncharacterized protein LOC100893338 [Strongylocentrotus purpuratus]	NA	7.3371	1.26251	1.90145	0.47479	0.444283	0.044458	10.8985	3.44606	0.013835	0.708117	up
EVM0009930	EVM0009930	EVM0009930.1	NA	NA	NA	NA		NA	42.4041	18.215	0.067056	9.73359	2.60626	0.431162	4.75187	2.24849	0.0139793	0.712471	up
EVM0014720	EVM0014720	EVM0014720.1	NA	NA	NA	NA	PREDICTED: uncharacterized protein LOC105442806 [Strongylocentrotus purpuratus]	NA	0.0001	0.0001	0.0001	0.692985	0.966338	0.118664	0.00016873	-12.533	0.0142009	0.718566	down
EVM0019231	EVM0019231	EVM0019231.1	GO:0000470(maturation of LSU-rRNA);GO:0003723(RNA binding);GO:0003735(structural constituent of ribosome);GO:0005840(ribosome);GO:0006412(translation);GO:0015934(large ribosomal subunit);GO:0022625(cytosolic large ribosomal subunit)	03010(Ribosome)	K02865	NA	PREDICTED: LOW QUALITY PROTEIN: 60S ribosomal protein L10a [Strongylocentrotus purpuratus]	NA	2297.72	9522.88	7943.86	2147.34	2056.25	5375.36	2.06332	1.04497	0.0144047	0.722446	up
EVM0001234	EVM0001234	EVM0001234.1	GO:0004721(phosphoprotein phosphatase activity);GO:0005634(nucleus);GO:0005737(cytoplasm);GO:0006470(protein dephosphorylation);GO:0023052(signaling);GO:0031616(spindle pole centrosome)	NA	NA	NA	PREDICTED: disks large-associated protein 5 [Strongylocentrotus purpuratus]	NA	36.1995	1.11622	2.88746	4.45545	3.63581	1.98521	3.9898	1.99632	0.0144881	0.722446	up
EVM0006190	EVM0006190	EVM0006190.1	GO:0003735(structural constituent of ribosome);GO:0022627(cytosolic small ribosomal subunit)	03010(Ribosome)	K02951	NA	PREDICTED: 40S ribosomal protein S12 [Strongylocentrotus purpuratus]	NA	6824.35	30939.4	39265.3	7094.67	5151.47	20073.4	2.38336	1.253	0.0145354	0.722446	up
EVM0001627	EVM0001627	EVM0001627.1	NA	NA	NA	NA	PREDICTED: mesenchyme-specific cell surface glycoprotein isoform X1 [Strongylocentrotus purpuratus]	NA	18.3849	8.29259	0.749443	174.337	180.225	2.69911	0.0767701	-3.70331	0.0148956	0.731285	down
EVM0004899	EVM0004899	EVM0004899.1	GO:0003723(RNA binding);GO:0004518(nuclease activity);GO:0004519(endonuclease activity);GO:0004521(endoribonuclease activity);GO:0005576(extracellular region);GO:0016787(hydrolase activity);GO:0046872(metal ion binding)	NA	NA	NA	PREDICTED: poly(U)-specific endoribonuclease isoform X2 [Strongylocentrotus purpuratus]	NA	11.7261	5.11295	2.64289	0.740298	2.00041	0.0001	7.10812	2.82947	0.0153402	0.746335	up
EVM0019761	EVM0019761	EVM0019761.1	NA	NA	NA	NA	PREDICTED: multiple epidermal growth factor-like domains protein 6 isoform X1 [Strongylocentrotus purpuratus]	NA	47.5773	1.73538	1.01375	102.562	77.664	26.647	0.243272	-2.03936	0.0153934	0.746335	down
EVM0021003	EVM0021003	EVM0021003.1	GO:0006835(dicarboxylic acid transport);GO:0016021(integral component of membrane);GO:0017153(sodium:dicarboxylate symporter activity);GO:0055085(transmembrane transport)	NA	NA	NA	PREDICTED: excitatory amino acid transporter 2-like [Strongylocentrotus purpuratus]	NA	2.85232	90.8224	1.47574	3.23395	23.7133	9.12685	2.63764	1.39925	0.0154076	0.746335	up
EVM0004068	EVM0004068	EVM0004068.1	GO:0007155(cell adhesion);GO:0016020(membrane);GO:0016021(integral component of membrane);GO:0030097(hemopoiesis);GO:0030246(carbohydrate binding);GO:0035701(hematopoietic stem cell migration);GO:0097241(hematopoietic stem cell migration to bone marrow)	NA	NA	NA	PREDICTED: sushi, von Willebrand factor type A, EGF and pentraxin domain-containing protein 1-like [Strongylocentrotus purpuratus]	NA	50.2563	1.0705	3.4423	59.8952	95.183	52.6976	0.263597	-1.92359	0.0154504	0.746335	down
EVM0004685	EVM0004685	EVM0004685.1	NA	NA	NA	NA	PREDICTED: uncharacterized protein LOC755430 [Strongylocentrotus purpuratus]	NA	1.3035	0.895848	0.397289	37.5268	13.8609	1.26559	0.0493156	-4.34181	0.0156167	0.750826	down
EVM0008859	EVM0008859	EVM0008859.1	GO:0005892(acetylcholine-gated channel complex);GO:0007271(synaptic transmission, cholinergic);GO:0015464(acetylcholine receptor activity);GO:0042166(acetylcholine binding)	04080(Neuroactive ligand-receptor interaction);04725(Cholinergic synapse);05033(Nicotine addiction)	K04806	NA	PREDICTED: neuronal acetylcholine receptor subunit alpha-2-like [Strongylocentrotus purpuratus]	NA	4.38133	1.8837	6.98529	0.921432	1.22695	0.445466	5.10836	2.35286	0.0156682	0.750826	up
EVM0011941	EVM0011941	EVM0011941.1	GO:0003674(molecular_function);GO:0005575(cellular_component);GO:0008150(biological_process)	NA	NA	NA	PREDICTED: branched-chain-amino-acid aminotransferase-like protein 2 [Strongylocentrotus purpuratus]	NA	0.442746	0.712293	0.447431	0.10389	0.060419	0.047547	7.56396	2.91914	0.0169509	0.776411	up
EVM0005003	EVM0005003	EVM0005003.1	GO:0003682(chromatin binding);GO:0005509(calcium ion binding)	NA	NA	NA	PREDICTED: sushi, von Willebrand factor type A, EGF and pentraxin domain-containing protein 1 [Strongylocentrotus purpuratus]	NA	83.5377	3.27908	1.45613	224.687	108.674	42.5746	0.234809	-2.09044	0.0170507	0.776411	down
EVM0012076	EVM0012076	EVM0012076.1	GO:0016021(integral component of membrane)	04080(Neuroactive ligand-receptor interaction)	K01312	EC:3.4.21.4	PREDICTED: uncharacterized protein LOC105438311 [Strongylocentrotus purpuratus]	NA	0.081942	0.0001	0.0001	2.42886	0.848339	0.303641	0.0229393	-5.44603	0.017194	0.776411	down
EVM0008856	EVM0008856	EVM0008856.1	GO:0005415(nucleoside:sodium symporter activity);GO:0005887(integral component of plasma membrane)	NA	NA	NA	putative transposon Ty3-I Gag-Pol polyprotein [Apostichopus japonicus]	NA	0.0001	0.0001	0.0001	0.840925	1.5494	0.0001	0.000125501	-12.96	0.017211	0.776411	down
EVM0002411	EVM0002411	EVM0002411.1	GO:0004197(cysteine-type endopeptidase activity);GO:0005615(extracellular space);GO:0005764(lysosome);GO:0051603(proteolysis involved in cellular protein catabolic process)	04145(Phagosome);04142(Lysosome);04140(Autophagy - animal)	K01365	EC:3.4.22.15	PREDICTED: cathepsin L1 [Strongylocentrotus purpuratus]	NA	3.497	6.44905	3.89224	0.592201	2.16876	0.65674	4.04901	2.01757	0.0172575	0.776411	up
EVM0000445	EVM0000445	EVM0000445.1	GO:0005615(extracellular space);GO:0034340(response to type I interferon);GO:0051607(defense response to virus);GO:0071357(cellular response to type I interferon);GO:0098586(cellular response to virus)	03320(PPAR signaling pathway)	K08770	NA	PREDICTED: tripartite motif-containing protein 2-like [Strongylocentrotus purpuratus]	NA	4.31118	0.0001	0.526802	0.064883	0.0001	0.0001	74.3372	6.21601	0.0172909	0.776411	up
EVM0016043	EVM0016043	EVM0016043.1	GO:0003885(D-arabinono-1,4-lactone oxidase activity);GO:0005789(endoplasmic reticulum membrane);GO:0016020(membrane);GO:0016021(integral component of membrane);GO:0019853(L-ascorbic acid biosynthetic process);GO:0031090(organelle membrane);GO:0050105(L-gulonolactone oxidase activity);GO:0050660(flavin adenine dinucleotide binding);GO:0055114(oxidation-reduction process)	00053(Ascorbate and aldarate metabolism)	K00103	EC:1.1.3.8	PREDICTED: L-gulonolactone oxidase isoform X2 [Strongylocentrotus purpuratus]	NA	0.103153	0.0001	0.0001	0.947559	4.39815	0.310023	0.018274	-5.77406	0.0173201	0.776411	down
EVM0017178	EVM0017178	EVM0017178.1	GO:0004222(metalloendopeptidase activity);GO:0005739(mitochondrion);GO:0008270(zinc ion binding);GO:0016485(protein processing)	NA	NA	NA	PREDICTED: uncharacterized protein LOC105443408 [Strongylocentrotus purpuratus]	NA	0.0001	0.0001	0.0001	0.0001	4.11591	1.29144	5.5479e-05	-14.1377	0.0174036	0.776411	down
EVM0021332	EVM0021332	EVM0021332.1	GO:0008150(biological_process)	NA	NA	NA	PREDICTED: echinoidin [Strongylocentrotus purpuratus]	NA	41.4808	3.35951	28.478	124.701	174.378	188.748	0.150296	-2.73412	0.0174578	0.776411	down
EVM0004160	EVM0004160	EVM0004160.1	NA	04330(Notch signaling pathway)	K02599	NA	fibropellin Ib [Strongylocentrotus purpuratus]	NA	113.31	0.0001	0.216509	2.00475	0.029932	0.0001	55.7934	5.80202	0.0175618	0.776411	up
EVM0016316	EVM0016316	EVM0016316.1	GO:0005634(nucleus);GO:0005813(centrosome);GO:0007017(microtubule-based process);GO:0016020(membrane);GO:0016459(myosin complex);GO:0030286(dynein complex)	NA	NA	NA	PREDICTED: uncharacterized protein LOC592722 [Strongylocentrotus purpuratus]	NA	19.6646	9.47996	7.78423	1.95256	1.18482	1.05922	8.7997	3.13745	0.0176666	0.776411	up
EVM0001701	EVM0001701	EVM0001701.1	GO:0005509(calcium ion binding);GO:0005544(calcium-dependent phospholipid binding);GO:0005886(plasma membrane);GO:0006906(vesicle fusion);GO:0017158(regulation of calcium ion-dependent exocytosis);GO:0019905(syntaxin binding);GO:0030276(clathrin binding);GO:0048791(calcium ion-regulated exocytosis of neurotransmitter)	00511(Other glycan degradation);04142(Lysosome)	K12311	EC:3.2.1.24	PREDICTED: uncharacterized protein LOC105442658 [Strongylocentrotus purpuratus]	NA	0.192783	0.0001	0.0001	2.87913	0.903018	1.89064	0.0340191	-4.87751	0.0182569	0.796514	down
EVM0002078	EVM0002078	EVM0002078.1	GO:0003700(DNA binding transcription factor activity);GO:0005634(nucleus);GO:0043565(sequence-specific DNA binding);GO:0044212(transcription regulatory region DNA binding)	NA	NA	NA	PREDICTED: DNA-directed RNA polymerase II subunit RPB1-like [Strongylocentrotus purpuratus]	NA	0.125981	0.0001	0.0001	2.99411	3.51992	0.298573	0.0185217	-5.75464	0.018668	0.807695	down
EVM0013469	EVM0013469	EVM0013469.1	NA	NA	NA	NA	PREDICTED: uncharacterized protein LOC100892013 [Strongylocentrotus purpuratus]	NA	0.0001	0.0001	0.0001	0.793468	1.97575	0.0001	0.00010833	-13.1723	0.0188636	0.808866	down
EVM0008711	EVM0008711	EVM0008711.1	GO:0000398(mRNA splicing, via spliceosome);GO:0005686(U2 snRNP);GO:0030620(U2 snRNA binding)	NA	NA	NA	PREDICTED: leucine-rich repeat-containing protein 46 [Strongylocentrotus purpuratus]	NA	1.51578	4.61481	5.062	2.3895	1.16319	1.77703	2.10004	1.07041	0.0188942	0.808866	up
EVM0008897	EVM0008897	EVM0008897.1	GO:0001822(kidney development);GO:0005515(protein binding);GO:0007411(axon guidance);GO:0007413(axonal fasciculation);GO:0007507(heart development);GO:0016020(membrane);GO:0016021(integral component of membrane);GO:0016199(axon midline choice point recognition);GO:0021602(cranial nerve morphogenesis);GO:0021952(central nervous system projection neuron axonogenesis);GO:0030673(axolemma);GO:0031290…	NA	NA	NA	PREDICTED: roundabout homolog 2 [Strongylocentrotus purpuratus]	NA	0.0001	0.0001	0.0001	5.86148	4.38331	0.0001	2.92829e-05	-15.0596	0.0189247	0.808866	down
EVM0014305	EVM0014305	EVM0014305.1	GO:0008422(beta-glucosidase activity);GO:1901657(glycosyl compound metabolic process)	00620(Pyruvate metabolism)	K00029	EC:1.1.1.40	PREDICTED: ZP domain-containing protein [Strongylocentrotus purpuratus]	NA	30.2667	1.16119	4.51257	2.41474	0.16042	0.0001	13.956	3.80282	0.01907	0.808866	up
EVM0017355	EVM0017355	EVM0017355.1	GO:0005892(acetylcholine-gated channel complex);GO:0007271(synaptic transmission, cholinergic);GO:0015464(acetylcholine receptor activity);GO:0042166(acetylcholine binding)	04080(Neuroactive ligand-receptor interaction);04725(Cholinergic synapse);05033(Nicotine addiction)	K04806	NA	PREDICTED: neuronal acetylcholine receptor subunit alpha-2-like [Strongylocentrotus purpuratus]	NA	3.95848	0.286904	34.7786	7.31001	3.52372	1.75179	3.1007	1.6326	0.0190986	0.808866	up
EVM0012748	EVM0012748	EVM0012748.1	NA	04144(Endocytosis)	K06278	NA	PREDICTED: caveolin-1 [Strongylocentrotus purpuratus]	NA	0.0001	0.0001	0.0001	0.0001	4.86836	1.73946	4.54e-05	-14.4269	0.0192259	0.811401	down
EVM0017813	EVM0017813	EVM0017813.1	GO:0016020(membrane);GO:0016021(integral component of membrane)	00480(Glutathione metabolism);00980(Metabolism of xenobiotics by cytochrome P450);00982(Drug metabolism - cytochrome P450);00983(Drug metabolism - other enzymes)	K00799	EC:2.5.1.18	PREDICTED: microsomal glutathione S-transferase 1 [Strongylocentrotus purpuratus]	NA	13.7639	8.82167	6.37326	2.09975	1.00069	1.27106	6.62445	2.7278	0.0193936	0.815618	up
EVM0010793	EVM0010793	EVM0010793.1	NA	NA	NA	NA	PREDICTED: uncharacterized protein LOC105437721 [Strongylocentrotus purpuratus]	NA	10.2695	80.0758	154.159	1.28684	68.5261	31.4696	2.41408	1.27147	0.019718	0.824796	up
EVM0015154	EVM0015154	EVM0015154.1	NA	NA	NA	NA	PREDICTED: uncharacterized protein LOC105443095 [Strongylocentrotus purpuratus]	NA	0.2651	0.0001	0.0001	4.43964	8.57479	0.734224	0.0192964	-5.69552	0.0199708	0.825705	down
EVM0022497	EVM0022497	EVM0022497.1	GO:0000166(nucleotide binding);GO:0005524(ATP binding)	NA	NA	NA	PREDICTED: NACHT, LRR and PYD domains-containing protein 5-like [Strongylocentrotus purpuratus]	NA	0.0001	0.0001	0.0001	0.606274	0.932358	0.0001	0.000194966	-12.3245	0.0199767	0.825705	down
EVM0008560	EVM0008560	EVM0008560.1	GO:0005744(mitochondrial inner membrane presequence translocase complex);GO:0030150(protein import into mitochondrial matrix);GO:0032981(mitochondrial respiratory chain complex I assembly);GO:0033617(mitochondrial respiratory chain complex IV assembly)	NA	NA	NA	PREDICTED: development-specific protein LVN1.2 isoform X1 [Strongylocentrotus purpuratus]	NA	11.7894	0.0001	10.2404	0.0001	0.806841	0.0001	27.2971	4.77068	0.0200515	0.825957	up
EVM0007942	EVM0007942	EVM0007942.1	NA	NA	NA	NA	PREDICTED: uncharacterized protein LOC105444995 isoform X1 [Strongylocentrotus purpuratus]	NA	1.01404	0.0001	0.287286	13.9638	8.3582	6.25278	0.0455445	-4.45658	0.0202619	0.828402	down
EVM0002114	EVM0002114	EVM0002114.2	GO:0005044(scavenger receptor activity);GO:0006898(receptor-mediated endocytosis);GO:0016020(membrane)	NA	NA	NA	PREDICTED: deleted in malignant brain tumors 1 protein [Strongylocentrotus purpuratus]	NA	0.321405	0.139857	0.44403	2.79027	16.31	3.40478	0.0402261	-4.63572	0.0203175	0.828402	down
EVM0006652	EVM0006652	EVM0006652.1	GO:0004888(transmembrane signaling receptor activity);GO:0004930(G-protein coupled receptor activity);GO:0007166(cell surface receptor signaling pathway);GO:0007186(G-protein coupled receptor signaling pathway);GO:0016020(membrane);GO:0016021(integral component of membrane)	NA	NA	NA	PREDICTED: probable G-protein coupled receptor 133 [Strongylocentrotus purpuratus]	NA	0.0001	0.0001	0.0001	0.0001	0.655295	0.405418	0.000282802	-11.7879	0.0205724	0.835961	down
EVM0021328	EVM0021328	EVM0021328.3	GO:0003700(DNA binding transcription factor activity);GO:0007095(mitotic G2 DNA damage checkpoint);GO:0008022(protein C-terminus binding);GO:0043565(sequence-specific DNA binding);GO:0045892(negative regulation of transcription, DNA-templated)	NA	NA	NA	PREDICTED: forkhead box protein N3 [Strongylocentrotus purpuratus]	NA	9.92953	0.24484	0.44011	12.878	21.1808	8.19134	0.25123	-1.99292	0.0211969	0.848811	down
EVM0009910	EVM0009910	EVM0009910.1	GO:0005911(cell-cell junction);GO:0031514(motile cilium)	NA	NA	NA	PREDICTED: nephrocystin-1 [Strongylocentrotus purpuratus]	NA	1.34533	2.77302	0.342065	0.550027	0.303832	0.211769	4.18571	2.06547	0.0213176	0.848811	up
EVM0009988	EVM0009988	EVM0009988.1	NA	NA	NA	NA	PREDICTED: CCAAT/enhancer-binding protein gamma-like [Strongylocentrotus purpuratus]	NA	19.6205	0.176015	0.49879	23.4709	38.391	21.9647	0.242111	-2.04626	0.0214677	0.848811	down
EVM0020448	EVM0020448	EVM0020448.1	NA	NA	NA	NA	PREDICTED: uncharacterized protein LOC105438528 [Strongylocentrotus purpuratus]	NA	8.36614	9.64804	6.94592	4.13017	1.92128	4.79939	2.30029	1.20182	0.0215085	0.848811	up
EVM0020472	EVM0020472	EVM0020472.1	GO:0004177(aminopeptidase activity);GO:0005737(cytoplasm);GO:0005829(cytosol);GO:0006508(proteolysis);GO:0010815(bradykinin catabolic process);GO:0030145(manganese ion binding);GO:0042803(protein homodimerization activity);GO:0070006(metalloaminopeptidase activity);GO:0070062(extracellular exosome)	NA	NA	NA	PREDICTED: xaa-Pro aminopeptidase 1-like [Strongylocentrotus purpuratus]	NA	9.17217	1.27949	0.716551	1.23071	1.74055	0.496868	3.22025	1.68717	0.0215237	0.848811	up
EVM0013590	EVM0013590	EVM0013590.1	GO:0000016(lactase activity);GO:0005887(integral component of plasma membrane);GO:0005975(carbohydrate metabolic process);GO:0008422(beta-glucosidase activity);GO:1901657(glycosyl compound metabolic process)	00052(Galactose metabolism)	K01229	EC:3.2.1.108;EC:3.2.1.62	lactase-phlorizin hydrolase-like [Acanthaster planci]	NA	5.86386	0.274552	3.02235	0.484298	1.73054	0.218037	3.7654	1.9128	0.0217712	0.855765	up
EVM0000953	EVM0000953	EVM0000953.1	GO:0008395(steroid hydroxylase activity)	00590(Arachidonic acid metabolism)	K07422	NA	PREDICTED: cytochrome P450 2J1 [Strongylocentrotus purpuratus]	NA	4.45192	0.489027	0.347044	0.239101	0.238719	0.06057	9.82186	3.296	0.0219261	0.858678	up
EVM0011910	EVM0011910	EVM0011910.1	NA	NA	NA	NA	PREDICTED: uncharacterized protein LOC105443691 [Strongylocentrotus purpuratus]	NA	0.07594	0.0001	0.0001	5.9613	3.67948	0.0001	0.00789762	-6.98437	0.0227334	0.87655	down
EVM0017588	EVM0017588	EVM0017588.1	GO:0005794(Golgi apparatus);GO:0016757(transferase activity, transferring glycosyl groups);GO:0042546(cell wall biogenesis)	NA	NA	NA	PREDICTED: UDP-D-xylose:L-fucose alpha-1,3-D-xylosyltransferase MGP4 [Strongylocentrotus purpuratus]	NA	7.98044	7.684	16.5607	7.19738	5.36098	3.16034	2.05011	1.0357	0.0227372	0.87655	up
EVM0002079	EVM0002079	EVM0002079.1	NA	NA	NA	NA	PREDICTED: uncharacterized protein LOC105437047 [Strongylocentrotus purpuratus]	NA	0.0001	0.0001	0.0001	0.0001	0.792286	0.481634	0.000235475	-12.0521	0.0232828	0.88349	down
EVM0018040	EVM0018040	EVM0018040.1	NA	NA	NA	NA		NA	0.388446	0.0001	290.959	0.0001	15.4998	4.4872	14.5768	3.8656	0.0232845	0.88349	up
EVM0023069	EVM0023069	EVM0023069.6	GO:0000780(condensed nuclear chromosome, centromeric region);GO:0003677(DNA binding);GO:0006334(nucleosome assembly);GO:0043505(CENP-A containing nucleosome);GO:0046982(protein heterodimerization activity);GO:0061641(CENP-A containing chromatin organization)	NA	NA	NA	PREDICTED: putative histone H3.3-like type 3 [Strongylocentrotus purpuratus]	NA	3.97342	0.840482	2.41757	0.59352	0.367371	0.65569	4.47331	2.16134	0.0234622	0.88465	up
EVM0006892	EVM0006892	EVM0006892.1	GO:0003674(molecular_function);GO:0005575(cellular_component);GO:0008150(biological_process)	NA	NA	NA	PREDICTED: branched-chain-amino-acid aminotransferase-like protein 2 [Strongylocentrotus purpuratus]	NA	1.09606	0.365693	0.251315	0.082864	0.0001	0.028302	15.3962	3.9445	0.0238045	0.88983	up
EVM0011812	EVM0011812	EVM0011812.1	GO:0006486(protein glycosylation);GO:0008417(fucosyltransferase activity);GO:0018392(glycoprotein 3-alpha-L-fucosyltransferase activity)	NA	NA	NA	PREDICTED: glycoprotein 3-alpha-L-fucosyltransferase A-like [Strongylocentrotus purpuratus]	NA	0.0001	0.0001	0.0001	1.11768	1.20523	0.0001	0.000129142	-12.9187	0.0238215	0.88983	down
EVM0017921	EVM0017921	EVM0017921.1	GO:0004089(carbonate dehydratase activity);GO:0016021(integral component of membrane)	00910(Nitrogen metabolism)	K01672	EC:4.2.1.1	PREDICTED: carbonic anhydrase 14 [Strongylocentrotus purpuratus]	NA	5.08997	0.12638	1.65882	5.13812	76.2289	11.0371	0.0744033	-3.74849	0.0242004	0.89476	down
EVM0016448	EVM0016448	EVM0016448.1	GO:0005737(cytoplasm);GO:0007165(signal transduction);GO:0016316(phosphatidylinositol-3,4-bisphosphate 4-phosphatase activity)	00562(Inositol phosphate metabolism);04070(Phosphatidylinositol signaling system)	K01109	EC:3.1.3.66	PREDICTED: type I inositol 3,4-bisphosphate 4-phosphatase [Strongylocentrotus purpuratus]	NA	6.77471	0.249623	0.22449	17.1974	13.2139	6.02461	0.198947	-2.32954	0.0242986	0.89476	down
EVM0000246	EVM0000246	EVM0000246.1	GO:0004674(protein serine/threonine kinase activity);GO:0005634(nucleus);GO:0005737(cytoplasm);GO:0008360(regulation of cell shape);GO:0018105(peptidyl-serine phosphorylation)	NA	NA	NA	PREDICTED: uncharacterized protein K02A2.6-like [Strongylocentrotus purpuratus]	NA	0.066113	0.0001	0.0001	0.125891	1.34092	0.642814	0.0314336	-4.99155	0.0243464	0.89476	down
EVM0009328	EVM0009328	EVM0009328.1	NA	NA	NA	NA	PREDICTED: uncharacterized protein LOC105441670 [Strongylocentrotus purpuratus]	NA	0.0001	0.0001	0.0001	0.0001	0.91177	1.25038	0.000138744	-12.8153	0.0243998	0.89476	down
EVM0003577	EVM0003577	EVM0003577.1	GO:0008395(steroid hydroxylase activity)	00590(Arachidonic acid metabolism)	K07422	NA	PREDICTED: cytochrome P450 2J2 [Strongylocentrotus purpuratus]	NA	0.637473	0.804353	0.323642	0.045378	0.213653	0.0001	6.81303	2.7683	0.0248857	0.904306	up
EVM0004472	EVM0004472	EVM0004472.1	NA	NA	NA	NA	PREDICTED: uncharacterized protein LOC105442681, partial [Strongylocentrotus purpuratus]	NA	0.0001	0.0001	0.0001	1.46162	2.31772	0.0001	7.93767e-05	-13.6209	0.0249983	0.90566	down
EVM0004802	EVM0004802	EVM0004802.1	GO:0005615(extracellular space);GO:0005887(integral component of plasma membrane);GO:0007158(neuron cell-cell adhesion);GO:0007416(synapse assembly);GO:0009986(cell surface);GO:0042043(neurexin family protein binding);GO:0045202(synapse);GO:0050804(modulation of chemical synaptic transmission);GO:0052689(carboxylic ester hydrolase activity)	NA	NA	NA	PREDICTED: cholinesterase 1 [Strongylocentrotus purpuratus]	NA	21.631	3.18803	0.154407	2.18311	1.84693	0.363735	5.68382	2.50686	0.02526	0.909141	up
EVM0007440	EVM0007440	EVM0007440.1	NA	NA	NA	NA	PREDICTED: transmembrane protein 79-like [Strongylocentrotus purpuratus]	NA	9.70563	5.22755	0.787999	0.11723	0.73848	0.527446	11.3662	3.50667	0.0254502	0.909141	up
EVM0009936	EVM0009936	EVM0009936.1	NA	NA	NA	NA	PREDICTED: uncharacterized protein LOC105445933 [Strongylocentrotus purpuratus]	NA	37.2653	5.01006	19.1956	116.449	199.695	50.3782	0.167714	-2.57592	0.0255816	0.909141	down
EVM0012184	EVM0012184	EVM0012184.2	GO:0005887(integral component of plasma membrane);GO:0015562(efflux transmembrane transporter activity);GO:0055085(transmembrane transport)	NA	NA	NA	PREDICTED: uncharacterized protein LOC100890704, partial [Strongylocentrotus purpuratus]	NA	6.24455	1.17166	1.01229	6.92563	17.4146	12.498	0.228798	-2.12786	0.0257153	0.909718	down
EVM0005536	EVM0005536	EVM0005536.1	GO:0001745(compound eye morphogenesis);GO:0005515(protein binding);GO:0005886(plasma membrane);GO:0005917(nephrocyte diaphragm);GO:0007155(cell adhesion);GO:0007156(homophilic cell adhesion via plasma membrane adhesion molecules);GO:0007157(heterophilic cell-cell adhesion via plasma membrane cell adhesion molecules);GO:0007286(spermatid development);GO:0007520(myoblast fusion);GO:0007523(larval v…	NA	NA	NA	PREDICTED: nephrin [Strongylocentrotus purpuratus]	NA	5.75488	0.294938	0.399526	22.4274	12.3269	2.0108	0.17542	-2.51111	0.025975	0.914146	down
EVM0009952	EVM0009952	EVM0009952.1	NA	NA	NA	NA	PREDICTED: uncharacterized protein LOC105442653 [Strongylocentrotus purpuratus]	NA	0.290424	0.0001	0.0001	1.88571	4.10873	2.14414	0.0357094	-4.80755	0.0259925	0.914146	down
EVM0008159	EVM0008159	EVM0008159.1	GO:0003674(molecular_function);GO:0005739(mitochondrion);GO:0005743(mitochondrial inner membrane);GO:0016020(membrane);GO:0016021(integral component of membrane);GO:0034614(cellular response to reactive oxygen species);GO:0050935(iridophore differentiation)	04146(Peroxisome)	K13348	NA	PREDICTED: protein Mpv17 [Strongylocentrotus purpuratus]	NA	3.22279	0.410344	1.13158	0.257723	0.156796	0.0001	11.4918	3.52253	0.0262028	0.917709	up
EVM0022652	EVM0022652	EVM0022652.1	NA	NA	NA	NA		NA	0.0001	0.0001	0.0001	1.99074	2.14101	0.0001	7.26067e-05	-13.7495	0.0263603	0.919019	down
EVM0007004	EVM0007004	EVM0007004.1	GO:0004930(G-protein coupled receptor activity);GO:0016021(integral component of membrane);GO:0017147(Wnt-protein binding);GO:0035567(non-canonical Wnt signaling pathway);GO:0042813(Wnt-activated receptor activity);GO:0060070(canonical Wnt signaling pathway)	04310(Wnt signaling pathway);04150(mTOR signaling pathway);04916(Melanogenesis)	K02432	NA	secreted frizzled-related protein precursor [Strongylocentrotus purpuratus]	NA	26.396	4.11069	3.67246	82.5917	93.7509	8.35056	0.185059	-2.43394	0.0269423	0.928545	down
EVM0007472	EVM0007472	EVM0007472.1	GO:0032259(methylation);GO:0046539(histamine N-methyltransferase activity)	00340(Histidine metabolism)	K00546	EC:2.1.1.8	PREDICTED: histamine N-methyltransferase [Strongylocentrotus purpuratus]	NA	0.0001	0.0001	0.0001	0.487845	0.0001	0.473305	0.000312094	-11.6457	0.0271613	0.933416	down
EVM0021192	EVM0021192	EVM0021192.1	GO:0000122(negative regulation of transcription by RNA polymerase II);GO:0001085(RNA polymerase II transcription factor binding);GO:0003779(actin binding);GO:0005515(protein binding);GO:0005634(nucleus);GO:0005667(transcription factor complex);GO:0005737(cytoplasm);GO:0005739(mitochondrion);GO:0005829(cytosol);GO:0005886(plasma membrane);GO:0008284(positive regulation of cell proliferation);GO:00…	NA	NA	NA	SRC8 protein [Strongylocentrotus purpuratus]	NA	35.0644	1.14224	1.02245	64.9677	54.6766	20.0754	0.266455	-1.90803	0.0276146	0.945775	down
EVM0012817	EVM0012817	EVM0012817.1	NA	NA	NA	NA	PREDICTED: LOW QUALITY PROTEIN: putative leucine-rich repeat-containing protein DDB_G0290503 [Strongylocentrotus purpuratus]	NA	13.6913	0.064993	0.066732	0.465206	0.50087	0.144824	12.4431	3.63728	0.0276782	0.945775	up
EVM0014753	EVM0014753	EVM0014753.1	GO:0005887(integral component of plasma membrane);GO:0015293(symporter activity)	NA	NA	NA	PREDICTED: sodium/glucose cotransporter 4 isoform X1 [Strongylocentrotus purpuratus]	NA	12.8664	2.08417	1.73505	2.46404	3.63612	0.421461	2.55851	1.3553	0.0277809	0.946598	up
EVM0002935	EVM0002935	EVM0002935.1	GO:0004888(transmembrane signaling receptor activity);GO:0005537(mannose binding);GO:0005768(endosome);GO:0005886(plasma membrane);GO:0005887(integral component of plasma membrane);GO:0006897(endocytosis);GO:0006898(receptor-mediated endocytosis);GO:0009986(cell surface);GO:0010008(endosome membrane);GO:0016020(membrane);GO:0016021(integral component of membrane);GO:0030246(carbohydrate binding);…	04145(Phagosome)	K06560	NA	PREDICTED: uncharacterized protein LOC105437441 [Strongylocentrotus purpuratus]	NA	0.0001	0.0001	0.0001	0.0001	1.60334	1.27996	0.000104044	-13.2305	0.0280564	0.951022	down
EVM0000955	EVM0000955	EVM0000955.2	GO:0004252(serine-type endopeptidase activity);GO:0006508(proteolysis);GO:0008233(peptidase activity);GO:0008236(serine-type peptidase activity);GO:0016787(hydrolase activity)	NA	NA	NA	PREDICTED: trypsin-1-like [Strongylocentrotus purpuratus]	NA	20.1313	1.27337	1.31631	1.91633	3.73258	0.510255	3.68898	1.88322	0.0282408	0.951022	up
EVM0022105	EVM0022105	EVM0022105.1	GO:0003887(DNA-directed DNA polymerase activity);GO:0003964(RNA-directed DNA polymerase activity);GO:0004190(aspartic-type endopeptidase activity);GO:0005634(nucleus);GO:0006310(DNA recombination);GO:0015074(DNA integration);GO:0046872(metal ion binding)	NA	NA	NA	PREDICTED: uncharacterized protein K02A2.6-like [Strongylocentrotus purpuratus]	NA	1.58036	0.500654	0.830412	0.110899	0.0001	0.129634	12.099	3.59682	0.0283061	0.951022	up
EVM0004390	EVM0004390	EVM0004390.1	GO:0005283(amino acid:sodium symporter activity);GO:0005328(neurotransmitter:sodium symporter activity);GO:0005887(integral component of plasma membrane);GO:0006836(neurotransmitter transport);GO:0007626(locomotory behavior);GO:0015187(glycine transmembrane transporter activity);GO:0015293(symporter activity);GO:0015816(glycine transport);GO:0016020(membrane);GO:0016021(integral component of memb…	NA	NA	NA	PREDICTED: sodium- and chloride-dependent glycine transporter 2, partial [Strongylocentrotus purpuratus]	NA	9.32194	0.267062	0.74882	0.187277	1.07001	0.27125	6.76323	2.75771	0.0285112	0.951527	up
EVM0017906	EVM0017906	EVM0017906.1	NA	NA	NA	NA	PREDICTED: uncharacterized protein LOC586876 [Strongylocentrotus purpuratus]	NA	0.834245	0.0001	0.0001	12.7307	5.1867	0.856084	0.044448	-4.49174	0.0285316	0.951527	down
EVM0011235	EVM0011235	EVM0011235.1	GO:0001666(response to hypoxia);GO:0005344(oxygen carrier activity);GO:0015671(oxygen transport);GO:0016020(membrane);GO:0016653(oxidoreductase activity, acting on NAD(P)H, heme protein as acceptor);GO:0019825(oxygen binding);GO:0020037(heme binding);GO:0046872(metal ion binding)	NA	NA	NA	PREDICTED: uncharacterized protein LOC763287 isoform X1 [Strongylocentrotus purpuratus]	NA	1.34058	0.0001	0.0001	7.79769	7.32029	1.35006	0.081417	-3.61853	0.0285938	0.951527	down
EVM0007669	EVM0007669	EVM0007669.1	NA	NA	NA	NA	uncharacterized protein LOC113050139 [Carassius auratus]	NA	3.66121	0.0001	5.09893	0.357347	0.0001	0.0001	24.5009	4.61477	0.0290628	0.960433	up
EVM0003729	EVM0003729	EVM0003729.1	NA	NA	NA	NA	PREDICTED: tripartite motif-containing protein 2-like [Strongylocentrotus purpuratus]	NA	0.0001	0.0001	0.0001	1.76232	1.79115	0.0001	8.44221e-05	-13.532	0.0291583	0.960867	down
EVM0015635	EVM0015635	EVM0015635.1	NA	NA	NA	NA	PREDICTED: uncharacterized protein LOC100891409 [Strongylocentrotus purpuratus]	NA	0.178738	0.0001	0.0001	2.21348	3.00197	1.22513	0.0277829	-5.16966	0.0301149	0.976845	down
EVM0019707	EVM0019707	EVM0019707.1	GO:0005576(extracellular region);GO:0005581(collagen trimer)	NA	NA	NA	PREDICTED: uncharacterized protein LOC100890904 [Strongylocentrotus purpuratus]	NA	0.316895	0.961687	1.812	0.288547	0.437491	0.227168	3.2423	1.69702	0.0301754	0.976845	up
EVM0012522	EVM0012522	EVM0012522.1	GO:0005509(calcium ion binding);GO:0005886(plasma membrane);GO:0007389(pattern specification process);GO:0008285(negative regulation of cell proliferation);GO:0010524(positive regulation of calcium ion transport into cytosol);GO:0010881(regulation of cardiac muscle contraction by regulation of the release of sequestered calcium ion);GO:0030176(integral component of endoplasmic reticulum membrane)…	NA	NA	NA	PREDICTED: bromodomain-containing protein 4, partial [Strongylocentrotus purpuratus]	NA	5.02865	0.152136	0.109241	10.9264	9.31669	3.56619	0.222183	-2.17018	0.0303447	0.976845	down
EVM0000771	EVM0000771	EVM0000771.1	GO:0005634(nucleus)	NA	NA	NA	PREDICTED: deoxyribonuclease-1 [Strongylocentrotus purpuratus]	NA	0.0001	1.67941	0.091165	18.5578	34.4013	11.9443	0.0272817	-5.19592	0.0307945	0.984433	down
EVM0020625	EVM0020625	EVM0020625.1	GO:0001674(female germ cell nucleus);GO:0005534(galactose binding);GO:0005623(cell);GO:0005737(cytoplasm);GO:0033296(rhamnose binding);GO:0042564(NLS-dependent protein nuclear import complex);GO:0042803(protein homodimerization activity);GO:0060473(cortical granule);GO:1903777(melibiose binding)	04145(Phagosome)	K06560	NA	PREDICTED: L-rhamnose-binding lectin CSL3 [Strongylocentrotus purpuratus]	NA	4.84387	1.72842	6.30325	3.0098	1.36555	0.530856	2.62434	1.39195	0.0310508	0.984433	up
EVM0006867	EVM0006867	EVM0006867.1	GO:0006468(protein phosphorylation);GO:0009887(animal organ morphogenesis)	NA	NA	NA	PREDICTED: tumor necrosis factor receptor superfamily member 16 [Strongylocentrotus purpuratus]	NA	0.093007	0.0001	0.0001	1.76406	2.12908	0.189935	0.0228277	-5.45307	0.031472	0.987223	down
EVM0007353	EVM0007353	EVM0007353.1	GO:0008395(steroid hydroxylase activity)	00590(Arachidonic acid metabolism);00591(Linoleic acid metabolism)	K07418	EC:1.14.14.1;EC:1.14.14.73	PREDICTED: cytochrome P450 2J6 [Strongylocentrotus purpuratus]	NA	5.30871	0.825453	0.398916	0.242166	0.564131	0.035733	7.75873	2.95582	0.0315176	0.987223	up
EVM0013049	EVM0013049	EVM0013049.1	GO:0016787(hydrolase activity)	NA	NA	NA	PREDICTED: renilla-luciferin 2-monooxygenase [Strongylocentrotus purpuratus]	NA	12.1897	6.46814	8.59549	3.94613	5.35019	2.06251	2.39931	1.26262	0.0318594	0.995338	up
EVM0008890	EVM0008890	EVM0008890.1	GO:0006820(anion transport);GO:0016021(integral component of membrane);GO:0022857(transmembrane transporter activity);GO:0055085(transmembrane transport)	04142(Lysosome)	K12301	NA	PREDICTED: vesicular glutamate transporter 3 [Strongylocentrotus purpuratus]	NA	1.00626	0.289094	0.84133	0.0001	0.117155	0.060467	12.0226	3.58768	0.0323152	1	up
EVM0018906	EVM0018906	EVM0018906.1	NA	NA	NA	NA	PREDICTED: uncharacterized protein LOC100891398 isoform X1 [Strongylocentrotus purpuratus]	NA	1.4756	0.0001	0.0001	1.13578	28.981	3.1658	0.0443413	-4.4952	0.0326947	1	down
EVM0021503	EVM0021503	EVM0021503.1	GO:0003824(catalytic activity);GO:0004553(hydrolase activity, hydrolyzing O-glycosyl compounds);GO:0005975(carbohydrate metabolic process);GO:0008152(metabolic process);GO:0016787(hydrolase activity);GO:0016798(hydrolase activity, acting on glycosyl bonds);GO:0030246(carbohydrate binding)	00510(N-Glycan biosynthesis);04141(Protein processing in endoplasmic reticulum)	K05546	EC:3.2.1.207	PREDICTED: LOW QUALITY PROTEIN: neutral alpha-glucosidase AB [Strongylocentrotus purpuratus]	NA	16.951	0.542773	0.870335	24.9102	25.5039	12.206	0.293262	-1.76974	0.032991	1	down
EVM0014885	EVM0014885	EVM0014885.1	GO:0005887(integral component of plasma membrane);GO:0015562(efflux transmembrane transporter activity);GO:0055085(transmembrane transport)	NA	NA	NA	PREDICTED: uncharacterized protein LOC105437627 [Strongylocentrotus purpuratus]	NA	1.7466	0.047658	0.16806	8.85629	5.96617	1.22573	0.122277	-3.03178	0.0331304	1	down
EVM0019019	EVM0019019	EVM0019019.1	GO:0004553(hydrolase activity, hydrolyzing O-glycosyl compounds);GO:0005975(carbohydrate metabolic process);GO:0030246(carbohydrate binding)	00052(Galactose metabolism);00500(Starch and sucrose metabolism)	K12047	EC:3.2.1.20;EC:3.2.1.3	PREDICTED: maltase-glucoamylase, intestinal-like [Strongylocentrotus purpuratus]	NA	85.4788	3.94311	1.03319	8.36232	9.33763	0.509678	4.96743	2.3125	0.0336251	1	up
EVM0005334	EVM0005334	EVM0005334.1	GO:0007155(cell adhesion);GO:0007399(nervous system development)	NA	NA	NA	PREDICTED: contactin-2 isoform X3 [Strongylocentrotus purpuratus]	NA	1.57145	0.421387	3.52734	1.37572	1.02244	0.283707	2.05833	1.04148	0.0336694	1	up
EVM0002622	EVM0002622	EVM0002622.1	GO:0008422(beta-glucosidase activity);GO:1901657(glycosyl compound metabolic process)	00052(Galactose metabolism)	K01229	EC:3.2.1.108;EC:3.2.1.62	lactase-phlorizin hydrolase-like [Acanthaster planci]	NA	5.42565	4.00594	1.76507	0.0001	1.68956	0.329136	5.54621	2.4715	0.033672	1	up
EVM0015401	EVM0015401	EVM0015401.1	GO:0003682(chromatin binding);GO:0005509(calcium ion binding)	NA	NA	NA	PREDICTED: sushi, von Willebrand factor type A, EGF and pentraxin domain-containing protein 1 [Strongylocentrotus purpuratus]	NA	59.5331	1.06653	3.89192	112.386	83.5088	28.3054	0.287651	-1.79761	0.0339353	1	down
EVM0021896	EVM0021896	EVM0021896.1	GO:0003887(DNA-directed DNA polymerase activity);GO:0003964(RNA-directed DNA polymerase activity);GO:0004190(aspartic-type endopeptidase activity);GO:0005634(nucleus);GO:0006310(DNA recombination);GO:0015074(DNA integration);GO:0046872(metal ion binding)	NA	NA	NA	PREDICTED: uncharacterized protein K02A2.6-like [Strongylocentrotus purpuratus]	NA	0.820648	0.794281	0.655215	0.278406	0.025276	0.10002	5.62332	2.49142	0.0342158	1	up
EVM0020316	EVM0020316	EVM0020316.1	GO:0004930(G-protein coupled receptor activity);GO:0007166(cell surface receptor signaling pathway);GO:0007186(G-protein coupled receptor signaling pathway);GO:0009986(cell surface);GO:0016021(integral component of membrane);GO:0070062(extracellular exosome)	NA	NA	NA	PREDICTED: uncharacterized protein LOC105440851 [Strongylocentrotus purpuratus]	NA	0.328488	0.0001	0.0001	0.709095	6.73566	0.661195	0.040549	-4.62419	0.0342228	1	down
EVM0011592	EVM0011592	EVM0011592.1	GO:0000922(spindle pole);GO:0005509(calcium ion binding);GO:0007157(heterophilic cell-cell adhesion via plasma membrane cell adhesion molecules);GO:0007159(leukocyte cell-cell adhesion);GO:0007588(excretion);GO:0016323(basolateral plasma membrane);GO:0016324(apical plasma membrane);GO:0019864(IgG binding);GO:0031225(anchored component of membrane);GO:0048878(chemical homeostasis);GO:0070062(extra…	04970(Salivary secretion)	K13912	NA	PREDICTED: ZP domain-containing protein [Strongylocentrotus purpuratus]	NA	0.701241	2.87369	2.6518	0.064644	1.28258	0.0001	4.62158	2.20838	0.034347	1	up
EVM0019593	EVM0019593	EVM0019593.2	GO:0005216(ion channel activity);GO:0006811(ion transport);GO:0016020(membrane);GO:0016021(integral component of membrane);GO:0055085(transmembrane transport)	NA	NA	NA	PREDICTED: serine/threonine-protein phosphatase 6 regulatory ankyrin repeat subunit A-like [Strongylocentrotus purpuratus]	NA	2.18669	0.318358	0.74675	0.103414	0.362353	0.027063	6.59822	2.72208	0.0344325	1	up
EVM0001388	EVM0001388	EVM0001388.1	GO:0000922(spindle pole);GO:0005509(calcium ion binding);GO:0007157(heterophilic cell-cell adhesion via plasma membrane cell adhesion molecules);GO:0007159(leukocyte cell-cell adhesion);GO:0007588(excretion);GO:0016323(basolateral plasma membrane);GO:0016324(apical plasma membrane);GO:0019864(IgG binding);GO:0031225(anchored component of membrane);GO:0048878(chemical homeostasis);GO:0070062(extra…	04970(Salivary secretion)	K13912	NA	PREDICTED: ZP domain-containing protein [Strongylocentrotus purpuratus]	NA	1.03796	5.03169	0.950522	0.069548	1.44064	0.0001	4.64822	2.21668	0.0352065	1	up
EVM0015322	EVM0015322	EVM0015322.2	GO:0001848(complement binding);GO:0002376(immune system process);GO:0003677(DNA binding);GO:0004875(complement receptor activity);GO:0005515(protein binding);GO:0006958(complement activation, classical pathway);GO:0009897(external side of plasma membrane);GO:0016020(membrane);GO:0016021(integral component of membrane);GO:0030183(B cell differentiation);GO:0042100(B cell proliferation);GO:0042113(…	NA	NA	NA	PREDICTED: sushi, von Willebrand factor type A, EGF and pentraxin domain-containing protein 1 isoform X1 [Strongylocentrotus purpuratus]	NA	0.061394	0.0001	51.9547	0.0001	3.48305	1.63223	10.1686	3.34605	0.0352531	1	up
EVM0004855	EVM0004855	EVM0004855.2	GO:0004731(purine-nucleoside phosphorylase activity);GO:0005737(cytoplasm);GO:0043101(purine-containing compound salvage)	NA	NA	NA	PREDICTED: uncharacterized protein LOC756386 isoform X1 [Strongylocentrotus purpuratus]	NA	0.847525	0.281076	0.48901	5.06116	5.28546	3.24654	0.119002	-3.07095	0.0353575	1	down
EVM0008469	EVM0008469	EVM0008469.1	GO:0003774(motor activity);GO:0003779(actin binding);GO:0005524(ATP binding);GO:0005903(brush border);GO:0010923(negative regulation of phosphatase activity);GO:0016459(myosin complex);GO:0019904(protein domain specific binding);GO:0030424(axon);GO:0043025(neuronal cell body);GO:0043209(myelin sheath);GO:0051641(cellular localization);GO:0070062(extracellular exosome)	NA	NA	NA	PREDICTED: unconventional myosin-Id isoform X1 [Strongylocentrotus purpuratus]	NA	13.3135	0.089725	0.180379	19.5276	20.7076	12.6866	0.256673	-1.96199	0.0356205	1	down
EVM0009971	EVM0009971	EVM0009971.1	GO:0005615(extracellular space);GO:0005887(integral component of plasma membrane);GO:0007158(neuron cell-cell adhesion);GO:0007416(synapse assembly);GO:0009986(cell surface);GO:0042043(neurexin family protein binding);GO:0045202(synapse);GO:0050804(modulation of chemical synaptic transmission);GO:0052689(carboxylic ester hydrolase activity)	NA	NA	NA	PREDICTED: cholinesterase 1 [Strongylocentrotus purpuratus]	NA	0.169923	0.0001	0.0001	0.182036	3.74872	0.835723	0.0356915	-4.80827	0.0359754	1	down
EVM0008190	EVM0008190	EVM0008190.1	NA	NA	NA	NA	PREDICTED: uncharacterized protein LOC105437721 [Strongylocentrotus purpuratus]	NA	2.27059	2.73533	1771.16	0.0001	227.834	42.5183	6.5698	2.71585	0.0360495	1	up
EVM0011516	EVM0011516	EVM0011516.1	GO:0005747(mitochondrial respiratory chain complex I);GO:0070062(extracellular exosome)	00190(Oxidative phosphorylation)	K03966	NA	PREDICTED: NADH dehydrogenase [ubiquinone] 1 beta subcomplex subunit 10 [Strongylocentrotus purpuratus]	NA	32.6896	1.50295	3.43333	47.6899	87.8055	14.3187	0.25115	-1.99338	0.0361498	1	down
EVM0007092	EVM0007092	EVM0007092.1	NA	NA	NA	NA		NA	0.0001	1.6359	2.3699	0.214685	0.0001	0.0001	18.6421	4.22049	0.0365027	1	up
EVM0008882	EVM0008882	EVM0008882.4	GO:0004930(G-protein coupled receptor activity);GO:0005509(calcium ion binding);GO:0007186(G-protein coupled receptor signaling pathway);GO:0016020(membrane)	NA	NA	NA	PREDICTED: uncharacterized protein LOC105438613, partial [Strongylocentrotus purpuratus]	NA	0.0001	0.057927	6.99764	0.07034	1.38489	0.150374	4.39439	2.13566	0.0367424	1	up
EVM0023100	EVM0023100	EVM0023100.1	GO:0005198(structural molecule activity);GO:0005576(extracellular region);GO:0007605(sensory perception of sound);GO:0008344(adult locomotory behavior);GO:0032475(otolith formation);GO:0035889(otolith tethering);GO:0046373(L-arabinose metabolic process);GO:0046556(alpha-L-arabinofuranosidase activity);GO:0048840(otolith development)	NA	NA	NA	PREDICTED: mucin-5B-like [Strongylocentrotus purpuratus]	NA	5.34104	0.414618	0.761925	45.2802	6.21369	0.83991	0.124539	-3.00533	0.0368247	1	down
EVM0013315	EVM0013315	EVM0013315.1	GO:0005044(scavenger receptor activity);GO:0005515(protein binding);GO:0005886(plasma membrane);GO:0006898(receptor-mediated endocytosis);GO:0006955(immune response);GO:0016021(integral component of membrane);GO:0030247(polysaccharide binding);GO:0051782(negative regulation of cell division);GO:0070062(extracellular exosome);GO:1902807(negative regulation of cell cycle G1/S phase transition)	NA	NA	NA	PREDICTED: sushi domain-containing protein 2 isoform X1 [Strongylocentrotus purpuratus]	NA	21.2464	0.236909	0.283896	58.5882	25.6115	8.44219	0.234961	-2.08951	0.0370049	1	down
EVM0006796	EVM0006796	EVM0006796.1	GO:0007154(cell communication);GO:0016020(membrane)	NA	NA	NA	PREDICTED: uncharacterized protein LOC100888657 isoform X1 [Strongylocentrotus purpuratus]	NA	0.511805	0.0001	0.0001	3.1779	4.49167	1.65347	0.0549183	-4.18657	0.0370706	1	down
EVM0011990	EVM0011990	EVM0011990.1	NA	NA	NA	NA	PREDICTED: IgGFc-binding protein [Strongylocentrotus purpuratus]	NA	0.076439	0.0001	0.0001	0.316529	1.50842	0.621507	0.0313265	-4.99647	0.0371719	1	down
EVM0019981	EVM0019981	EVM0019981.1	NA	NA	NA	NA	PREDICTED: insulin receptor substrate 4 [Strongylocentrotus purpuratus]	NA	2.45789	1.84883	24.0696	3.13506	5.46513	1.79891	2.72873	1.44823	0.0375545	1	up
EVM0005572	EVM0005572	EVM0005572.1	GO:0005887(integral component of plasma membrane);GO:0015179(L-amino acid transmembrane transporter activity);GO:0015297(antiporter activity)	NA	NA	NA	PREDICTED: b(0,+)-type amino acid transporter 1 [Strongylocentrotus purpuratus]	NA	8.31791	1.22209	0.249717	0.824494	0.646806	0.028732	6.52634	2.70627	0.037586	1	up
EVM0014505	EVM0014505	EVM0014505.1	GO:0000022(mitotic spindle elongation);GO:0000076(DNA replication checkpoint);GO:0000077(DNA damage checkpoint);GO:0000164(protein phosphatase type 1 complex);GO:0000778(condensed nuclear chromosome kinetochore);GO:0000790(nuclear chromatin);GO:0000909(sporocarp development involved in sexual reproduction);GO:0001400(mating projection base);GO:0004722(protein serine/threonine phosphatase activity…	03015(mRNA surveillance pathway)	K06269	EC:3.1.3.16	PREDICTED: serine/threonine-protein phosphatase PP1 [Strongylocentrotus purpuratus]	NA	0.087204	0.0001	0.0001	0.931797	2.4542	0.139031	0.0247953	-5.33379	0.0378065	1	down
EVM0000196	EVM0000196	EVM0000196.1	GO:0000139(Golgi membrane);GO:0002121(inter-male aggressive behavior);GO:0003829(beta-1,3-galactosyl-O-glycosyl-glycoprotein beta-1,6-N-acetylglucosaminyltransferase activity);GO:0005975(carbohydrate metabolic process);GO:0006493(protein O-linked glycosylation);GO:0008109(N-acetyllactosaminide beta-1,6-N-acetylglucosaminyltransferase activity);GO:0016021(integral component of membrane);GO:0016266…	00601(Glycosphingolipid biosynthesis - lacto and neolacto series)	K00742	EC:2.4.1.150	PREDICTED: N-acetyllactosaminide beta-1,6-N-acetylglucosaminyl-transferase, isoform C-like [Strongylocentrotus purpuratus]	NA	0.260261	0.0001	0.0001	0.763516	5.16667	0.831694	0.038519	-4.69828	0.0378322	1	down
EVM0014229	EVM0014229	EVM0014229.1	GO:0005509(calcium ion binding);GO:0020005(symbiont-containing vacuole membrane);GO:0020009(microneme);GO:0022829(wide pore channel activity);GO:0033644(host cell membrane)	NA	NA	NA	PREDICTED: uncharacterized protein LOC579521 [Strongylocentrotus purpuratus]	NA	0.0001	0.0001	0.0001	0.60933	0.632398	0.0001	0.000241579	-12.0152	0.038259	1	down
EVM0019526	EVM0019526	EVM0019526.2	GO:0005615(extracellular space);GO:0005887(integral component of plasma membrane);GO:0007158(neuron cell-cell adhesion);GO:0007416(synapse assembly);GO:0009986(cell surface);GO:0042043(neurexin family protein binding);GO:0045202(synapse);GO:0050804(modulation of chemical synaptic transmission);GO:0052689(carboxylic ester hydrolase activity)	00983(Drug metabolism - other enzymes)	K03927	EC:3.1.1.1;EC:3.1.1.84	PREDICTED: uncharacterized protein LOC105446116 [Strongylocentrotus purpuratus]	NA	0.0001	0.0001	0.035705	0.563054	2.67109	0.300408	0.0101583	-6.6212	0.0382686	1	down
EVM0008988	EVM0008988	EVM0008988.2	GO:0005509(calcium ion binding);GO:0005886(plasma membrane);GO:0005929(cilium);GO:0006897(endocytosis);GO:0007155(cell adhesion);GO:0007156(homophilic cell adhesion via plasma membrane adhesion molecules);GO:0007605(sensory perception of sound);GO:0007626(locomotory behavior);GO:0016020(membrane);GO:0016021(integral component of membrane);GO:0030030(cell projection organization);GO:0032420(stereo…	NA	NA	NA	PREDICTED: cadherin-23 [Strongylocentrotus purpuratus]	NA	4.71411	0.549238	0.261983	0.675528	0.546683	0.073697	4.26367	2.0921	0.0383264	1	up
EVM0021644	EVM0021644	EVM0021644.1	GO:0004000(adenosine deaminase activity);GO:0005615(extracellular space);GO:0005829(cytosol);GO:0006154(adenosine catabolic process);GO:0008083(growth factor activity);GO:0043103(hypoxanthine salvage);GO:0046103(inosine biosynthetic process)	00230(Purine metabolism)	K19572	EC:3.5.4.4	PREDICTED: adenosine deaminase AGSA isoform X1 [Strongylocentrotus purpuratus]	NA	17.1019	1.16426	1.06491	36.6535	37.1903	11.371	0.22685	-2.14019	0.0387127	1	down
EVM0020749	EVM0020749	EVM0020749.1	GO:0005385(zinc ion transmembrane transporter activity);GO:0005887(integral component of plasma membrane);GO:0006882(cellular zinc ion homeostasis);GO:0071578(zinc II ion transmembrane import)	04512(ECM-receptor interaction)	K19719	NA	PREDICTED: collagen alpha-1(I) chain [Strongylocentrotus purpuratus]	NA	0.014145	0.222668	5.6152	0.035775	1.5476	0.374973	2.98825	1.5793	0.0388476	1	up
EVM0003359	EVM0003359	EVM0003359.1	NA	NA	NA	NA	PREDICTED: proteoglycan 4-like [Strongylocentrotus purpuratus]	NA	17.2684	0.32802	2.13973	37.8603	44.0961	14.8252	0.203925	-2.29389	0.0390973	1	down
EVM0010720	EVM0010720	EVM0010720.1	GO:0003735(structural constituent of ribosome);GO:0006412(translation)	NA	NA	NA	mitochondrial uncoupling protein 3-like [Acanthaster planci]	NA	13.7949	0.246701	0.614497	15.7239	30.1128	8.34815	0.270483	-1.88639	0.0392134	1	down
EVM0011774	EVM0011774	EVM0011774.1	GO:0004553(hydrolase activity, hydrolyzing O-glycosyl compounds);GO:0005975(carbohydrate metabolic process);GO:0016021(integral component of membrane);GO:0030246(carbohydrate binding)	00052(Galactose metabolism);00500(Starch and sucrose metabolism)	K12047	EC:3.2.1.20;EC:3.2.1.3	PREDICTED: sucrase-isomaltase, intestinal [Strongylocentrotus purpuratus]	NA	1.3354	0.991472	2.24636	0.192553	1.63721	0.2377	2.212	1.14535	0.039265	1	up
EVM0001050	EVM0001050	EVM0001050.1	GO:0003725(double-stranded RNA binding);GO:0003924(GTPase activity);GO:0005200(structural constituent of cytoskeleton);GO:0005525(GTP binding);GO:0005634(nucleus);GO:0005737(cytoplasm);GO:0005874(microtubule);GO:0007017(microtubule-based process);GO:0043209(myelin sheath);GO:0070062(extracellular exosome)	04145(Phagosome)	K07375	NA	tubulin, beta, 2-like [Saccoglossus kowalevskii]	NA	0.091108	0.940197	1.07246	0.076882	0.226188	0.066078	5.69896	2.5107	0.0395967	1	up
EVM0013146	EVM0013146	EVM0013146.5	GO:0005509(calcium ion binding);GO:0005758(mitochondrial intermembrane space);GO:0032592(integral component of mitochondrial membrane);GO:0036444(calcium import into the mitochondrion);GO:0042802(identical protein binding);GO:0046982(protein heterodimerization activity);GO:0051260(protein homooligomerization);GO:0051561(positive regulation of mitochondrial calcium ion concentration);GO:1990246(un…	04141(Protein processing in endoplasmic reticulum)	K09518	NA	PREDICTED: calcium uptake protein 1, mitochondrial-like [Strongylocentrotus purpuratus]	NA	6.23906	0.315367	0.317833	25.3514	8.80194	2.71033	0.186423	-2.42334	0.0397588	1	down
EVM0001661	EVM0001661	EVM0001661.1	NA	NA	NA	NA	scavenger receptor cysteine-rich protein variant 1 precursor [Strongylocentrotus purpuratus]	NA	0.345272	0.0001	0.0001	0.475249	4.79314	1.07982	0.0544204	-4.19971	0.0400712	1	down
EVM0001565	EVM0001565	EVM0001565.1	GO:0005887(integral component of plasma membrane);GO:0007196(adenylate cyclase-inhibiting G-protein coupled glutamate receptor signaling pathway);GO:0008066(glutamate receptor activity);GO:0042734(presynaptic membrane);GO:0051966(regulation of synaptic transmission, glutamatergic)	NA	NA	NA	PREDICTED: uncharacterized protein LOC105446108, partial [Strongylocentrotus purpuratus]	NA	0.221935	0.0001	0.0001	0.0001	2.02995	4.84435	0.0323134	-4.95172	0.040296	1	down
EVM0021953	EVM0021953	EVM0021953.1	GO:0003677(DNA binding);GO:0003700(DNA binding transcription factor activity);GO:0005634(nucleus);GO:0006355(regulation of transcription, DNA-templated);GO:0006357(regulation of transcription by RNA polymerase II);GO:0007275(multicellular organism development);GO:0043565(sequence-specific DNA binding)	NA	NA	NA	aristaless-like homeobox protein [Strongylocentrotus purpuratus]	NA	1.46838	1.80934	4.10381	1.40099	0.440467	0.164213	3.68032	1.87983	0.0403021	1	up
EVM0016688	EVM0016688	EVM0016688.1	NA	NA	NA	NA	PREDICTED: synaptotagmin-7 isoform X1 [Strongylocentrotus purpuratus]	NA	1.92936	4.87165	1.12435	0.953669	0.634721	0.0001	4.98924	2.31882	0.0404208	1	up
EVM0001557	EVM0001557	EVM0001557.1	NA	NA	NA	NA	PREDICTED: low-density lipoprotein receptor-related protein 2 [Strongylocentrotus purpuratus]	NA	1.31162	0.0001	0.124603	5.54174	16.0668	2.08032	0.0606329	-4.04376	0.0405893	1	down
EVM0006056	EVM0006056	EVM0006056.1	GO:0000122(negative regulation of transcription by RNA polymerase II);GO:0005515(protein binding);GO:0005634(nucleus);GO:0030900(forebrain development);GO:0045664(regulation of neuron differentiation);GO:0045892(negative regulation of transcription, DNA-templated);GO:0060061(Spemann organizer formation)	NA	NA	NA	paired class homeodomain repressor [Strongylocentrotus purpuratus]	NA	2.35251	13.168	0.0001	0.0001	0.0001	0.669983	23.1587	4.53348	0.0406757	1	up
EVM0000658	EVM0000658	EVM0000658.1	GO:0005887(integral component of plasma membrane);GO:0015101(organic cation transmembrane transporter activity)	NA	NA	NA	PREDICTED: organic cation transporter protein-like [Strongylocentrotus purpuratus]	NA	3.16819	0.584864	0.719707	0.325886	0.244931	0.03522	7.38034	2.88369	0.040692	1	up
EVM0003106	EVM0003106	EVM0003106.1	GO:0004767(sphingomyelin phosphodiesterase activity);GO:0005794(Golgi apparatus);GO:0005902(microvillus);GO:0006685(sphingomyelin catabolic process);GO:0008156(negative regulation of DNA replication);GO:0008285(negative regulation of cell proliferation)	00600(Sphingolipid metabolism)	K12354	EC:3.1.4.12	PREDICTED: ectonucleotide pyrophosphatase/phosphodiesterase family member 7-like [Strongylocentrotus purpuratus]	NA	0.579772	0.956821	1.44866	0.0001	0.523981	0.0001	5.69508	2.50972	0.041074	1	up
EVM0011002	EVM0011002	EVM0011002.1	GO:0003682(chromatin binding);GO:0005509(calcium ion binding);GO:0005576(extracellular region);GO:0005615(extracellular space);GO:0005737(cytoplasm);GO:0007155(cell adhesion);GO:0008150(biological_process);GO:0016020(membrane)	NA	NA	NA	PREDICTED: P-selectin-like [Strongylocentrotus purpuratus]	NA	3.23163	0.441499	3.15699	1.53833	0.630825	0.143248	2.95369	1.56252	0.0412094	1	up
EVM0006371	EVM0006371	EVM0006371.1	GO:0001525(angiogenesis);GO:0004721(phosphoprotein phosphatase activity);GO:0004725(protein tyrosine phosphatase activity);GO:0005515(protein binding);GO:0006470(protein dephosphorylation);GO:0016020(membrane);GO:0016021(integral component of membrane);GO:0016311(dephosphorylation);GO:0016787(hydrolase activity);GO:0016791(phosphatase activity);GO:0043235(receptor complex)	NA	NA	NA	PREDICTED: uncharacterized protein LOC105437361 [Strongylocentrotus purpuratus]	NA	0.78046	0.0001	0.72784	3.67429	22.7477	1.87658	0.0533031	-4.22964	0.0414917	1	down
EVM0002787	EVM0002787	EVM0002787.1	NA	NA	NA	NA	PREDICTED: mucin-2-like [Strongylocentrotus purpuratus]	NA	0.598682	0.0001	0.0001	2.03242	11.4555	1.56834	0.0397764	-4.65194	0.0415682	1	down
EVM0011208	EVM0011208	EVM0011208.1	GO:0005887(integral component of plasma membrane);GO:0009992(cellular water homeostasis);GO:0015250(water channel activity);GO:0015254(glycerol channel activity);GO:0034220(ion transmembrane transport)	NA	NA	NA	PREDICTED: aquaporin-8 [Strongylocentrotus purpuratus]	NA	34.6299	1.1791	0.204454	2.50578	2.39575	0.194781	7.06656	2.82101	0.0416367	1	up
EVM0011295	EVM0011295	EVM0011295.1	GO:0004252(serine-type endopeptidase activity)	NA	NA	NA	PREDICTED: subtilisin-like protease 7 [Strongylocentrotus purpuratus]	NA	3.08802	5.25209	0.0001	0.538673	0.0001	0.0001	15.4771	3.95207	0.0418511	1	up
EVM0005783	EVM0005783	EVM0005783.1	GO:0016020(membrane);GO:0016021(integral component of membrane);GO:0016740(transferase activity)	00480(Glutathione metabolism);00980(Metabolism of xenobiotics by cytochrome P450);00982(Drug metabolism - cytochrome P450);00983(Drug metabolism - other enzymes)	K00799	EC:2.5.1.18	PREDICTED: microsomal glutathione S-transferase 1-like [Strongylocentrotus purpuratus]	NA	1.17194	0.0001	0.386182	4.6588	13.1891	14.0949	0.0487818	-4.35751	0.0420595	1	down
EVM0007937	EVM0007937	EVM0007937.9	GO:0015293(symporter activity);GO:0016020(membrane);GO:0016021(integral component of membrane)	NA	NA	NA	PREDICTED: excitatory amino acid transporter 1 [Strongylocentrotus purpuratus]	NA	9.63828	0.840141	1.7776	8.74145	41.0169	8.47986	0.210446	-2.24848	0.0422926	1	down
EVM0014487	EVM0014487	EVM0014487.1	GO:0000790(nuclear chromatin);GO:0003677(DNA binding);GO:0006342(chromatin silencing)	NA	NA	NA	PREDICTED: late histone H2A.2.1 [Strongylocentrotus purpuratus]	NA	187.352	0.0001	0.0001	2.82248	0.0001	0.0001	66.374	6.05255	0.0427351	1	up
EVM0019292	EVM0019292	EVM0019292.2	GO:0005829(cytosol);GO:0005886(plasma membrane)	00562(Inositol phosphate metabolism);04070(Phosphatidylinositol signaling system)	K15909	EC:3.1.3.86	PREDICTED: phosphatidylinositol 3,4,5-trisphosphate 5-phosphatase 2B isoform X1 [Strongylocentrotus purpuratus]	NA	10.8095	0.227313	0.116759	18.8444	17.7581	5.73413	0.263449	-1.9244	0.0431261	1	down
EVM0008629	EVM0008629	EVM0008629.1	GO:0000145(exocyst);GO:0000149(SNARE binding);GO:0006887(exocytosis);GO:0051601(exocyst localization)	NA	NA	NA	PREDICTED: exocyst complex component 3 [Strongylocentrotus purpuratus]	NA	219.151	3.71828	3.86556	305.867	294.55	120.037	0.314711	-1.6679	0.04313	1	down
EVM0016511	EVM0016511	EVM0016511.1	GO:0016020(membrane);GO:0016021(integral component of membrane);GO:0055085(transmembrane transport)	NA	NA	NA	PREDICTED: major facilitator superfamily domain-containing protein 1 isoform X1 [Strongylocentrotus purpuratus]	NA	0.960683	0.0001	0.0001	1.23495	15.9878	1.62383	0.0509844	-4.2938	0.0433756	1	down
EVM0010984	EVM0010984	EVM0010984.1	GO:0004930(G-protein coupled receptor activity);GO:0007166(cell surface receptor signaling pathway);GO:0007186(G-protein coupled receptor signaling pathway);GO:0009986(cell surface);GO:0016021(integral component of membrane);GO:0070062(extracellular exosome)	NA	NA	NA	PREDICTED: G-protein coupled receptor 64 [Strongylocentrotus purpuratus]	NA	16.1575	2.85014	2.7559	41.8466	29.3685	15.1368	0.252034	-1.98831	0.0435245	1	down
EVM0004665	EVM0004665	EVM0004665.1	GO:0005272(sodium channel activity);GO:0005886(plasma membrane);GO:0005887(integral component of plasma membrane);GO:0006811(ion transport);GO:0006814(sodium ion transport);GO:0015280(ligand-gated sodium channel activity);GO:0016020(membrane);GO:0016021(integral component of membrane);GO:0044736(acid-sensing ion channel activity);GO:0070207(protein homotrimerization);GO:0071467(cellular response …	NA	NA	NA	PREDICTED: acid-sensing ion channel 4-like [Strongylocentrotus purpuratus]	NA	0.130257	0.0001	0.0001	1.03399	0.225262	1.21708	0.0526815	-4.24656	0.043831	1	down
EVM0002166	EVM0002166	EVM0002166.1	GO:0000719(photoreactive repair);GO:0003904(deoxyribodipyrimidine photo-lyase activity)	00515(Mannose type O-glycan biosyntheis)	K09668	EC:2.4.2.-;EC:2.4.1.-	PREDICTED: uncharacterized protein K02A2.6-like [Strongylocentrotus purpuratus]	NA	0.113615	1.30665	0.2755	0.235053	0.0001	0.0001	7.20828	2.84965	0.0438393	1	up
EVM0021695	EVM0021695	EVM0021695.1	GO:0003858(3-hydroxybutyrate dehydrogenase activity);GO:0005654(nucleoplasm);GO:0005743(mitochondrial inner membrane);GO:0055114(oxidation-reduction process)	00650(Butanoate metabolism);00072(Synthesis and degradation of ketone bodies)	K00019	EC:1.1.1.30	PREDICTED: LOW QUALITY PROTEIN: D-beta-hydroxybutyrate dehydrogenase, mitochondrial-like [Strongylocentrotus purpuratus]	NA	0.169578	0.0001	0.0001	0.546565	2.18841	0.416858	0.0538664	-4.21447	0.0438737	1	down
EVM0013794	EVM0013794	EVM0013794.1	NA	NA	NA	NA	hypothetical protein BSL78_23289 [Apostichopus japonicus]	NA	0.559202	0.0001	0.0001	0.380625	4.22645	3.44596	0.0694647	-3.84758	0.0439792	1	down
EVM0013915	EVM0013915	EVM0013915.1	GO:0003779(actin binding);GO:0015629(actin cytoskeleton);GO:0030036(actin cytoskeleton organization);GO:0051015(actin filament binding)	NA	NA	NA	PREDICTED: fascin isoform X1 [Strongylocentrotus purpuratus]	NA	383.103	11.806	15.1819	475.543	472.218	229.188	0.348436	-1.52104	0.0440725	1	down
EVM0005604	EVM0005604	EVM0005604.2	GO:0000781(chromosome, telomeric region);GO:0000784(nuclear chromosome, telomeric region);GO:0003674(molecular_function);GO:0005634(nucleus);GO:0005637(nuclear inner membrane);GO:0005694(chromosome);GO:0007129(synapsis);GO:0016020(membrane);GO:0045141(meiotic telomere clustering);GO:0051321(meiotic cell cycle);GO:0070197(meiotic attachment of telomere to nuclear envelope)	NA	NA	NA	PREDICTED: uncharacterized protein C15orf43 homolog [Strongylocentrotus purpuratus]	NA	0.298202	0.0001	0.0001	0.804531	1.12509	2.96012	0.0610261	-4.03443	0.0445671	1	down
EVM0019550	EVM0019550	EVM0019550.1	NA	NA	NA	NA	PREDICTED: exogastrula-inducing polypeptide [Strongylocentrotus purpuratus]	NA	23.9922	0.0001	1.2751	0.670073	0.0001	0.0001	37.6972	5.23639	0.0450533	1	up
EVM0015533	EVM0015533	EVM0015533.1	GO:0001664(G-protein coupled receptor binding);GO:0005737(cytoplasm);GO:0008047(enzyme activator activity)	04142(Lysosome)	K12382	NA	PREDICTED: proactivator polypeptide [Strongylocentrotus purpuratus]	NA	119.465	1.7621	3.55383	195.828	200.536	38.6489	0.286844	-1.80166	0.0451772	1	down
EVM0007511	EVM0007511	EVM0007511.1	GO:0005201(extracellular matrix structural constituent);GO:0009653(anatomical structure morphogenesis);GO:0031012(extracellular matrix);GO:0090287(regulation of cellular response to growth factor stimulus)	04350(TGF-beta signaling pathway)	K19559	NA	PREDICTED: fibrillin-1 isoform X2 [Strongylocentrotus purpuratus]	NA	6.10286	0.772897	0.871072	7.50427	7.11547	11.175	0.300326	-1.7354	0.0452689	1	down
[truncated: 18 more rows]

## Sheet: NR vs NW
gene_id	gene_name	transcript_id	GO	KEGG	KO_ENTRY	EC	Description	trans_type	FPKM.NR1	FPKM.NR2	FPKM.NR3	FPKM.NW1	FPKM.NW2	FPKM.NW3	fc	log2(fc)	pval	qval	regulation
[truncated: 23,127 more rows]

[truncated: 2 more sheets: HR vs NW, HW vs NR]
