# Supplementary material for: Expression Regulation Mechanisms of Sea Urchin (Strongylocentrotus intermedius) Under the High Temperature: New Evidence for the miRNA-mRNA Interaction Involvement
Source: Front Genet. 2022 Jun 29;13:876308. doi: 10.3389/fgene.2022.876308 (PMC9277089; doi:10.3389/fgene.2022.876308)
Supplement: Supplementary file 11 [file Table8.XLSX]

## Sheet: HR vs NR
miRNA ID	Transcript ID	Gene ID	Symbol	Gene Annoation	TargetScan_score	miranda_Energy	TargetScan	miRanda	Total	GO Term	KEGG pathways
lva-miR-92b-3p_R+2	EVM0000001.1	EVM0000001	EVM0000001	PREDICTED: sulfotransferase 1C2-like [Strongylocentrotus purpuratus]	83	-10.22	1	1	2	GO:0008146(sulfotransferase activity);GO:0051923(sulfation)
pmi-miR-92c-3p_R+1_1ss10TC	EVM0000001.1	EVM0000001	EVM0000001	PREDICTED: sulfotransferase 1C2-like [Strongylocentrotus purpuratus]	83	-11.31	1	1	2	GO:0008146(sulfotransferase activity);GO:0051923(sulfation)
lva-miR-92b-3p_R+2	EVM0000011.1	EVM0000011	EVM0000011	PREDICTED: mucin-17 [Strongylocentrotus purpuratus]	87	-11.17	1	1	2
pmi-miR-92c-3p_R+1_1ss10TC	EVM0000011.1	EVM0000011	EVM0000011	PREDICTED: mucin-17 [Strongylocentrotus purpuratus]	83	-10.03	1	1	2
spu-mir-184-p5	EVM0000011.1	EVM0000011	EVM0000011	PREDICTED: mucin-17 [Strongylocentrotus purpuratus]	62	-10.76	1	1	2
lva-miR-92b-3p_R+2	EVM0000022.1	EVM0000022	EVM0000022	PREDICTED: uncharacterized protein LOC589437 isoform X1 [Strongylocentrotus purpuratus]	94	-18.24	1	1	2	GO:0003910(DNA ligase (ATP) activity);GO:0005737(cytoplasm);GO:0006273(lagging strand elongation);GO:0051103(DNA ligation involved in DNA repair)
pmi-miR-92c-3p_R+1_1ss10TC	EVM0000022.1	EVM0000022	EVM0000022	PREDICTED: uncharacterized protein LOC589437 isoform X1 [Strongylocentrotus purpuratus]	94	-15.02	1	1	2	GO:0003910(DNA ligase (ATP) activity);GO:0005737(cytoplasm);GO:0006273(lagging strand elongation);GO:0051103(DNA ligation involved in DNA repair)
spu-mir-184-p5	EVM0000039.3	EVM0000039	EVM0000039	PREDICTED: transmembrane protein 59 [Strongylocentrotus purpuratus]	84	-28.63	1	1	2	GO:0000137(Golgi cis cisterna);GO:0000138(Golgi trans cisterna);GO:0004175(endopeptidase activity);GO:0005764(lysosome);GO:0005770(late endosome);GO:0005797(Golgi medial cisterna);GO:0006508(proteolysis);GO:0010508(positive regulation of autophagy);GO:0010955(negative regulation of protein processing);GO:0016021(integral component of membrane);GO:0070062(extracellular exosome);GO:0090285(negative…
lva-miR-92b-3p_R+2	EVM0000042.1	EVM0000042	EVM0000042	PREDICTED: RNA-binding protein Nova-1 [Strongylocentrotus purpuratus]	54	-21	1	1	2	GO:0000398(mRNA splicing, via spliceosome);GO:0003723(RNA binding)
pmi-miR-92c-3p_R+1_1ss10TC	EVM0000042.1	EVM0000042	EVM0000042	PREDICTED: RNA-binding protein Nova-1 [Strongylocentrotus purpuratus]	54	-19.38	1	1	2	GO:0000398(mRNA splicing, via spliceosome);GO:0003723(RNA binding)
spu-mir-184-p5	EVM0000042.1	EVM0000042	EVM0000042	PREDICTED: RNA-binding protein Nova-1 [Strongylocentrotus purpuratus]	51	-58.23	1	1	2	GO:0000398(mRNA splicing, via spliceosome);GO:0003723(RNA binding)
lva-miR-92b-3p_R+2	EVM0000048.2	EVM0000048	EVM0000048	PREDICTED: ubiquitin-like protein 4A [Strongylocentrotus purpuratus]	65	-47.28	1	1	2	GO:0005829(cytosol);GO:0071816(tail-anchored membrane protein insertion into ER membrane);GO:0071818(BAT3 complex)
pmi-miR-92c-3p_R+1_1ss10TC	EVM0000048.2	EVM0000048	EVM0000048	PREDICTED: ubiquitin-like protein 4A [Strongylocentrotus purpuratus]	64	-43.98	1	1	2	GO:0005829(cytosol);GO:0071816(tail-anchored membrane protein insertion into ER membrane);GO:0071818(BAT3 complex)
lva-miR-92b-3p_R+2	EVM0000050.1	EVM0000050	EVM0000050	PREDICTED: endophilin-B1 isoform X2 [Strongylocentrotus purpuratus]	75	-10.58	1	1	2	GO:0000139(Golgi membrane);GO:0005504(fatty acid binding);GO:0005741(mitochondrial outer membrane);GO:0006654(phosphatidic acid biosynthetic process);GO:0006915(apoptotic process);GO:0042171(lysophosphatidic acid acyltransferase activity);GO:0043552(positive regulation of phosphatidylinositol 3-kinase activity);GO:0048102(autophagic cell death);GO:0051084('de novo' posttranslational protein foldi…	ko04144(Endocytosis);ko04140(Autophagy - animal)
pmi-miR-92c-3p_R+1_1ss10TC	EVM0000050.1	EVM0000050	EVM0000050	PREDICTED: endophilin-B1 isoform X2 [Strongylocentrotus purpuratus]	79	-10.03	1	1	2	GO:0000139(Golgi membrane);GO:0005504(fatty acid binding);GO:0005741(mitochondrial outer membrane);GO:0006654(phosphatidic acid biosynthetic process);GO:0006915(apoptotic process);GO:0042171(lysophosphatidic acid acyltransferase activity);GO:0043552(positive regulation of phosphatidylinositol 3-kinase activity);GO:0048102(autophagic cell death);GO:0051084('de novo' posttranslational protein foldi…	ko04144(Endocytosis);ko04140(Autophagy - animal)
sko-miR-184-3p_R+1	EVM0000053.2	EVM0000053	EVM0000053	PREDICTED: uncharacterized protein LOC752246 [Strongylocentrotus purpuratus]	78	-27.13	1	1	2
spu-mir-184-p5	EVM0000057.1	EVM0000057	EVM0000057	PREDICTED: solute carrier family 35 member E3 [Strongylocentrotus purpuratus]	68	-10.41	1	1	2	GO:0005338(nucleotide-sugar transmembrane transporter activity)
lva-miR-92b-3p_R+2	EVM0000076.1	EVM0000076	EVM0000076	PREDICTED: interaptin isoform X1 [Strongylocentrotus purpuratus]	92	-40.69	1	1	2
pmi-miR-92c-3p_R+1_1ss10TC	EVM0000076.1	EVM0000076	EVM0000076	PREDICTED: interaptin isoform X1 [Strongylocentrotus purpuratus]	91	-35.84	1	1	2
spu-mir-184-p5	EVM0000081.1	EVM0000081	EVM0000081	homeodomain protein NK2.1 [Strongylocentrotus purpuratus]	69	-13.15	1	1	2	GO:0003677(DNA binding);GO:0005634(nucleus);GO:0006355(regulation of transcription, DNA-templated);GO:0021854(hypothalamus development);GO:0043565(sequence-specific DNA binding)
lva-miR-92b-3p_R+2	EVM0000082.1	EVM0000082	EVM0000082	PREDICTED: ficolin-2 [Strongylocentrotus purpuratus]	86	-38.65	1	1	2	GO:0030246(carbohydrate binding)
pmi-miR-92c-3p_R+1_1ss10TC	EVM0000082.1	EVM0000082	EVM0000082	PREDICTED: ficolin-2 [Strongylocentrotus purpuratus]	86	-37.94	1	1	2	GO:0030246(carbohydrate binding)
spu-mir-184-p5	EVM0000090.1	EVM0000090	EVM0000090	PREDICTED: transport and Golgi organization protein 6 homolog [Strongylocentrotus purpuratus]	53	-49.16	1	1	2	GO:0003674(molecular_function);GO:0005575(cellular_component);GO:0008150(biological_process);GO:0016020(membrane);GO:0016021(integral component of membrane)
sko-miR-184-3p_R+1	EVM0000093.1	EVM0000093	EVM0000093	PREDICTED: tubulin-specific chaperone E [Strongylocentrotus purpuratus]	80	-41.04	1	1	2	GO:0007023(post-chaperonin tubulin folding pathway)
lva-miR-92b-3p_R+2	EVM0000096.9	EVM0000096	EVM0000096	PREDICTED: fos-related antigen 1 isoform X1 [Strongylocentrotus purpuratus]	87	-15.73	1	1	2	GO:0003677(DNA binding);GO:0003700(DNA binding transcription factor activity);GO:0005667(transcription factor complex);GO:0006355(regulation of transcription, DNA-templated);GO:0006357(regulation of transcription by RNA polymerase II)
pmi-miR-92c-3p_R+1_1ss10TC	EVM0000096.9	EVM0000096	EVM0000096	PREDICTED: fos-related antigen 1 isoform X1 [Strongylocentrotus purpuratus]	87	-13.52	1	1	2	GO:0003677(DNA binding);GO:0003700(DNA binding transcription factor activity);GO:0005667(transcription factor complex);GO:0006355(regulation of transcription, DNA-templated);GO:0006357(regulation of transcription by RNA polymerase II)
lva-miR-92b-3p_R+2	EVM0000105.1	EVM0000105	EVM0000105	PREDICTED: glucokinase regulatory protein [Strongylocentrotus purpuratus]	99	-17.3	1	1	2	GO:0001678(cellular glucose homeostasis);GO:0004857(enzyme inhibitor activity);GO:0005654(nucleoplasm);GO:0005739(mitochondrion);GO:0005829(cytosol);GO:0005975(carbohydrate metabolic process);GO:0009750(response to fructose);GO:0016301(kinase activity);GO:0016310(phosphorylation);GO:0019899(enzyme binding);GO:0019904(protein domain specific binding);GO:0030246(carbohydrate binding);GO:0033132(neg…
pmi-miR-92c-3p_R+1_1ss10TC	EVM0000105.1	EVM0000105	EVM0000105	PREDICTED: glucokinase regulatory protein [Strongylocentrotus purpuratus]	99	-15.86	1	1	2	GO:0001678(cellular glucose homeostasis);GO:0004857(enzyme inhibitor activity);GO:0005654(nucleoplasm);GO:0005739(mitochondrion);GO:0005829(cytosol);GO:0005975(carbohydrate metabolic process);GO:0009750(response to fructose);GO:0016301(kinase activity);GO:0016310(phosphorylation);GO:0019899(enzyme binding);GO:0019904(protein domain specific binding);GO:0030246(carbohydrate binding);GO:0033132(neg…
lva-miR-92b-3p_R+2	EVM0000110.1	EVM0000110	EVM0000110	PREDICTED: brain protein I3 [Strongylocentrotus purpuratus]	82	-16.02	1	1	2	GO:0016020(membrane);GO:0016021(integral component of membrane)
pmi-miR-92c-3p_R+1_1ss10TC	EVM0000110.1	EVM0000110	EVM0000110	PREDICTED: brain protein I3 [Strongylocentrotus purpuratus]	82	-14.28	1	1	2	GO:0016020(membrane);GO:0016021(integral component of membrane)
sko-miR-184-3p_R+1	EVM0000112.1	EVM0000112	EVM0000112	PREDICTED: amine oxidase [flavin-containing] B-like [Strongylocentrotus purpuratus]	73	-25.32	1	1	2	GO:0005739(mitochondrion);GO:0005741(mitochondrial outer membrane);GO:0005743(mitochondrial inner membrane);GO:0008131(primary amine oxidase activity);GO:0014063(negative regulation of serotonin secretion);GO:0016020(membrane);GO:0016021(integral component of membrane);GO:0016491(oxidoreductase activity);GO:0042135(neurotransmitter catabolic process);GO:0042803(protein homodimerization activity);…	ko00260(Glycine, serine and threonine metabolism);ko00330(Arginine and proline metabolism);ko00340(Histidine metabolism);ko00350(Tyrosine metabolism);ko00360(Phenylalanine metabolism);ko00380(Tryptophan metabolism);ko00982(Drug metabolism - cytochrome P450)
lva-miR-92b-3p_R+2	EVM0000144.7	EVM0000144	EVM0000144	PREDICTED: F-box/WD repeat-containing protein 11 [Strongylocentrotus purpuratus]	53	-16.81	1	1	2	GO:0031146(SCF-dependent proteasomal ubiquitin-dependent protein catabolic process)	ko04120(Ubiquitin mediated proteolysis);ko04310(Wnt signaling pathway)
pmi-miR-92c-3p_R+1_1ss10TC	EVM0000144.7	EVM0000144	EVM0000144	PREDICTED: F-box/WD repeat-containing protein 11 [Strongylocentrotus purpuratus]	60	-18.49	1	1	2	GO:0031146(SCF-dependent proteasomal ubiquitin-dependent protein catabolic process)	ko04120(Ubiquitin mediated proteolysis);ko04310(Wnt signaling pathway)
spu-mir-92a-p5_1ss17CT	EVM0000153.1	EVM0000153	EVM0000153	PREDICTED: latent-transforming growth factor beta-binding protein 4 [Strongylocentrotus purpuratus]	86	-13.51	1	1	2	GO:0005125(cytokine activity);GO:0005160(transforming growth factor beta receptor binding);GO:0005615(extracellular space);GO:0010862(positive regulation of pathway-restricted SMAD protein phosphorylation);GO:0030509(BMP signaling pathway);GO:0042981(regulation of apoptotic process);GO:0043408(regulation of MAPK cascade);GO:0048468(cell development);GO:0060395(SMAD protein signal transduction)
spu-mir-92c-p5	EVM0000153.1	EVM0000153	EVM0000153	PREDICTED: latent-transforming growth factor beta-binding protein 4 [Strongylocentrotus purpuratus]	87	-23.51	1	1	2	GO:0005125(cytokine activity);GO:0005160(transforming growth factor beta receptor binding);GO:0005615(extracellular space);GO:0010862(positive regulation of pathway-restricted SMAD protein phosphorylation);GO:0030509(BMP signaling pathway);GO:0042981(regulation of apoptotic process);GO:0043408(regulation of MAPK cascade);GO:0048468(cell development);GO:0060395(SMAD protein signal transduction)
lva-miR-92b-3p_R+2	EVM0000158.2	EVM0000158	EVM0000158	PREDICTED: UPF0317 protein C14orf159 homolog, mitochondrial [Strongylocentrotus purpuratus]	85	-13.52	1	1	2	GO:0005739(mitochondrion)	ko00471(D-Glutamine and D-glutamate metabolism)
pmi-miR-92c-3p_R+1_1ss10TC	EVM0000158.2	EVM0000158	EVM0000158	PREDICTED: UPF0317 protein C14orf159 homolog, mitochondrial [Strongylocentrotus purpuratus]	85	-13.52	1	1	2	GO:0005739(mitochondrion)	ko00471(D-Glutamine and D-glutamate metabolism)
spu-mir-184-p5	EVM0000165.1	EVM0000165	EVM0000165	PREDICTED: nuclear pore complex protein Nup54 [Strongylocentrotus purpuratus]	86	-11.77	1	1	2	GO:0006607(NLS-bearing protein import into nucleus);GO:0006999(nuclear pore organization);GO:0017056(structural constituent of nuclear pore);GO:0036228(protein localization to nuclear inner membrane);GO:0044613(nuclear pore central transport channel)	ko03013(RNA transport)
lva-miR-92b-3p_R+2	EVM0000189.1	EVM0000189	EVM0000189	PREDICTED: alpha-centractin [Strongylocentrotus purpuratus]	74	-10.92	1	1	2	GO:0005524(ATP binding);GO:0005737(cytoplasm);GO:0005813(centrosome);GO:0005869(dynactin complex);GO:0043209(myelin sheath);GO:0070062(extracellular exosome);GO:1990752(microtubule end)
pmi-miR-92c-3p_R+1_1ss10TC	EVM0000189.1	EVM0000189	EVM0000189	PREDICTED: alpha-centractin [Strongylocentrotus purpuratus]	81	-11.03	1	1	2	GO:0005524(ATP binding);GO:0005737(cytoplasm);GO:0005813(centrosome);GO:0005869(dynactin complex);GO:0043209(myelin sheath);GO:0070062(extracellular exosome);GO:1990752(microtubule end)
spu-mir-184-p5	EVM0000191.1	EVM0000191	EVM0000191	PREDICTED: serine/threonine-protein kinase N2 isoform X2 [Strongylocentrotus purpuratus]	73	-10.01	1	1	2	GO:0004674(protein serine/threonine kinase activity);GO:0005622(intracellular);GO:0018105(peptidyl-serine phosphorylation);GO:0035556(intracellular signal transduction)
spu-mir-184-p5	EVM0000204.3	EVM0000204	EVM0000204	PREDICTED: uncharacterized protein LOC100893255 [Strongylocentrotus purpuratus]	55	-30.34	1	1	2
spu-mir-184-p5	EVM0000225.1	EVM0000225	EVM0000225	PREDICTED: POC1 centriolar protein homolog A isoform X1 [Strongylocentrotus purpuratus]	84	-11.15	1	1	2	GO:0036064(ciliary basal body);GO:0051781(positive regulation of cell division)
lva-miR-92b-3p_R+2	EVM0000231.1	EVM0000231	EVM0000231	PREDICTED: Down syndrome critical region protein 3 [Strongylocentrotus purpuratus]	89	-19.25	1	1	2	GO:0005768(endosome);GO:0006886(intracellular protein transport)
pmi-miR-92c-3p_R+1_1ss10TC	EVM0000231.1	EVM0000231	EVM0000231	PREDICTED: Down syndrome critical region protein 3 [Strongylocentrotus purpuratus]	88	-14.4	1	1	2	GO:0005768(endosome);GO:0006886(intracellular protein transport)
lva-miR-92b-3p_R+2	EVM0000250.1	EVM0000250	EVM0000250	NA	90	-11.54	1	1	2
pmi-miR-92c-3p_R+1_1ss10TC	EVM0000250.1	EVM0000250	EVM0000250	NA	90	-11.54	1	1	2
spu-mir-184-p5	EVM0000252.1	EVM0000252	EVM0000252	PREDICTED: arylsulfatase A [Strongylocentrotus purpuratus]	72	-16.6	1	1	2	GO:0003824(catalytic activity);GO:0005575(cellular_component);GO:0008152(metabolic process);GO:0008484(sulfuric ester hydrolase activity)	ko00600(Sphingolipid metabolism);ko04142(Lysosome)
spu-mir-184-p5	EVM0000276.1	EVM0000276	EVM0000276	PREDICTED: proteasome-associated protein ECM29 homolog [Strongylocentrotus purpuratus]	71	-29.38	1	1	2	GO:0043248(proteasome assembly)
sko-miR-184-3p_R+1	EVM0000296.1	EVM0000296	EVM0000296	uncharacterized protein LOC113085763 [Carassius auratus]	66	-39.71	1	1	2	GO:0003676(nucleic acid binding);GO:0015074(DNA integration)
lva-miR-92b-3p_R+2	EVM0000333.2	EVM0000333	EVM0000333	PREDICTED: putative sodium-coupled neutral amino acid transporter 11 isoform X4 [Strongylocentrotus purpuratus]	89	-14.43	1	1	2	GO:0003333(amino acid transmembrane transport);GO:0015171(amino acid transmembrane transporter activity)
pmi-miR-92c-3p_R+1_1ss10TC	EVM0000333.2	EVM0000333	EVM0000333	PREDICTED: putative sodium-coupled neutral amino acid transporter 11 isoform X4 [Strongylocentrotus purpuratus]	88	-11.48	1	1	2	GO:0003333(amino acid transmembrane transport);GO:0015171(amino acid transmembrane transporter activity)
lva-miR-92b-3p_R+2	EVM0000339.4	EVM0000339	EVM0000339	PREDICTED: NEDD4 family-interacting protein 1 isoform X2 [Strongylocentrotus purpuratus]	67	-12.66	1	1	2	GO:0002761(regulation of myeloid leukocyte differentiation);GO:0002829(negative regulation of type 2 immune response);GO:0005794(Golgi apparatus);GO:0005938(cell cortex);GO:0006879(cellular iron ion homeostasis);GO:0007034(vacuolar transport);GO:0007165(signal transduction);GO:0010629(negative regulation of gene expression);GO:0016021(integral component of membrane);GO:0030001(metal ion transport…
pmi-miR-92c-3p_R+1_1ss10TC	EVM0000339.4	EVM0000339	EVM0000339	PREDICTED: NEDD4 family-interacting protein 1 isoform X2 [Strongylocentrotus purpuratus]	66	-12.66	1	1	2	GO:0002761(regulation of myeloid leukocyte differentiation);GO:0002829(negative regulation of type 2 immune response);GO:0005794(Golgi apparatus);GO:0005938(cell cortex);GO:0006879(cellular iron ion homeostasis);GO:0007034(vacuolar transport);GO:0007165(signal transduction);GO:0010629(negative regulation of gene expression);GO:0016021(integral component of membrane);GO:0030001(metal ion transport…
spu-mir-184-p5	EVM0000363.1	EVM0000363	EVM0000363	PREDICTED: chloride intracellular channel protein 2-like [Strongylocentrotus purpuratus]	52	-12.99	1	1	2	GO:0004364(glutathione transferase activity);GO:0005737(cytoplasm);GO:0006749(glutathione metabolic process)
spu-mir-184-p5	EVM0000401.1	EVM0000401	EVM0000401	PREDICTED: L-seryl-tRNA(Sec) kinase [Strongylocentrotus purpuratus]	56	-14.26	1	1	2	GO:0000049(tRNA binding);GO:0001514(selenocysteine incorporation);GO:0005739(mitochondrion);GO:0016301(kinase activity);GO:0016310(phosphorylation)	ko00450(Selenocompound metabolism);ko00970(Aminoacyl-tRNA biosynthesis)
lva-miR-92b-3p_R+2	EVM0000402.1	EVM0000402	EVM0000402	PREDICTED: transmembrane protein 65 [Strongylocentrotus purpuratus]	95	-28.02	1	1	2	GO:0003231(cardiac ventricle development);GO:0003674(molecular_function);GO:0005739(mitochondrion);GO:0005743(mitochondrial inner membrane);GO:0005886(plasma membrane);GO:0007507(heart development);GO:0016020(membrane);GO:0016021(integral component of membrane);GO:1903779(regulation of cardiac conduction)	ko00520(Amino sugar and nucleotide sugar metabolism)
pmi-miR-92c-3p_R+1_1ss10TC	EVM0000402.1	EVM0000402	EVM0000402	PREDICTED: transmembrane protein 65 [Strongylocentrotus purpuratus]	95	-11.99	1	1	2	GO:0003231(cardiac ventricle development);GO:0003674(molecular_function);GO:0005739(mitochondrion);GO:0005743(mitochondrial inner membrane);GO:0005886(plasma membrane);GO:0007507(heart development);GO:0016020(membrane);GO:0016021(integral component of membrane);GO:1903779(regulation of cardiac conduction)	ko00520(Amino sugar and nucleotide sugar metabolism)
spu-mir-184-p5	EVM0000423.2	EVM0000423	EVM0000423	PREDICTED: mitochondrial Rho GTPase 1-A isoform X1 [Strongylocentrotus purpuratus]	78	-45.45	1	1	2	GO:0003924(GTPase activity);GO:0005509(calcium ion binding);GO:0005525(GTP binding);GO:0007264(small GTPase mediated signal transduction);GO:0019725(cellular homeostasis);GO:0031307(integral component of mitochondrial outer membrane);GO:0047497(mitochondrion transport along microtubule);GO:0097345(mitochondrial outer membrane permeabilization)	ko04137(Mitophagy - animal)
lva-miR-92b-3p_R+2	EVM0000438.1	EVM0000438	EVM0000438	PREDICTED: transmembrane protein 35-like [Strongylocentrotus purpuratus]	88	-12.78	1	1	2
pmi-miR-92c-3p_R+1_1ss10TC	EVM0000438.1	EVM0000438	EVM0000438	PREDICTED: transmembrane protein 35-like [Strongylocentrotus purpuratus]	89	-10.81	1	1	2
lva-miR-92b-3p_R+2	EVM0000442.2	EVM0000442	EVM0000442	PREDICTED: DCC-interacting protein 13-alpha [Strongylocentrotus purpuratus]	90	-12.16	1	1	2	GO:0005829(cytosol);GO:0008283(cell proliferation);GO:0010008(endosome membrane);GO:0012506(vesicle membrane);GO:0016581(NuRD complex);GO:0042593(glucose homeostasis);GO:0042802(identical protein binding);GO:0043422(protein kinase B binding);GO:0046324(regulation of glucose import);GO:0070062(extracellular exosome)
lva-miR-92b-3p_R+2	EVM0000454.2	EVM0000454	EVM0000454	PREDICTED: mothers against decapentaplegic homolog 4 isoform X1 [Strongylocentrotus purpuratus]	74	-16.85	1	1	2	GO:0000122(negative regulation of transcription by RNA polymerase II);GO:0000790(nuclear chromatin);GO:0000978(RNA polymerase II proximal promoter sequence-specific DNA binding);GO:0001085(RNA polymerase II transcription factor binding);GO:0001541(ovarian follicle development);GO:0001658(branching involved in ureteric bud morphogenesis);GO:0001666(response to hypoxia);GO:0001701(in utero embryoni…	ko04310(Wnt signaling pathway);ko04350(TGF-beta signaling pathway);ko04068(FoxO signaling pathway);ko04933(AGE-RAGE signaling pathway in diabetic complications)
pmi-miR-92c-3p_R+1_1ss10TC	EVM0000454.2	EVM0000454	EVM0000454	PREDICTED: mothers against decapentaplegic homolog 4 isoform X1 [Strongylocentrotus purpuratus]	74	-16.85	1	1	2	GO:0000122(negative regulation of transcription by RNA polymerase II);GO:0000790(nuclear chromatin);GO:0000978(RNA polymerase II proximal promoter sequence-specific DNA binding);GO:0001085(RNA polymerase II transcription factor binding);GO:0001541(ovarian follicle development);GO:0001658(branching involved in ureteric bud morphogenesis);GO:0001666(response to hypoxia);GO:0001701(in utero embryoni…	ko04310(Wnt signaling pathway);ko04350(TGF-beta signaling pathway);ko04068(FoxO signaling pathway);ko04933(AGE-RAGE signaling pathway in diabetic complications)
spu-mir-184-p5	EVM0000454.2	EVM0000454	EVM0000454	PREDICTED: mothers against decapentaplegic homolog 4 isoform X1 [Strongylocentrotus purpuratus]	60	-13.77	1	1	2	GO:0000122(negative regulation of transcription by RNA polymerase II);GO:0000790(nuclear chromatin);GO:0000978(RNA polymerase II proximal promoter sequence-specific DNA binding);GO:0001085(RNA polymerase II transcription factor binding);GO:0001541(ovarian follicle development);GO:0001658(branching involved in ureteric bud morphogenesis);GO:0001666(response to hypoxia);GO:0001701(in utero embryoni…	ko04310(Wnt signaling pathway);ko04350(TGF-beta signaling pathway);ko04068(FoxO signaling pathway);ko04933(AGE-RAGE signaling pathway in diabetic complications)
lva-miR-92b-3p_R+2	EVM0000472.1	EVM0000472	EVM0000472	PREDICTED: exocyst complex component 8 isoform X2 [Strongylocentrotus purpuratus]	99	-10.97	1	1	2	GO:0000145(exocyst);GO:0001927(exocyst assembly);GO:0051601(exocyst localization)
pmi-miR-92c-3p_R+1_1ss10TC	EVM0000472.1	EVM0000472	EVM0000472	PREDICTED: exocyst complex component 8 isoform X2 [Strongylocentrotus purpuratus]	99	-11.25	1	1	2	GO:0000145(exocyst);GO:0001927(exocyst assembly);GO:0051601(exocyst localization)
spu-mir-92a-p5_1ss17CT	EVM0000485.1	EVM0000485	EVM0000485	PREDICTED: 28S ribosomal protein S11, mitochondrial [Strongylocentrotus purpuratus]	88	-17.99	1	1	2	GO:0000028(ribosomal small subunit assembly);GO:0000462(maturation of SSU-rRNA from tricistronic rRNA transcript (SSU-rRNA, 5.8S rRNA, LSU-rRNA));GO:0003735(structural constituent of ribosome);GO:0005763(mitochondrial small ribosomal subunit);GO:0006412(translation);GO:0048027(mRNA 5'-UTR binding);GO:0070181(small ribosomal subunit rRNA binding)	ko03010(Ribosome)
spu-mir-92c-p5	EVM0000485.1	EVM0000485	EVM0000485	PREDICTED: 28S ribosomal protein S11, mitochondrial [Strongylocentrotus purpuratus]	94	-27.26	1	1	2	GO:0000028(ribosomal small subunit assembly);GO:0000462(maturation of SSU-rRNA from tricistronic rRNA transcript (SSU-rRNA, 5.8S rRNA, LSU-rRNA));GO:0003735(structural constituent of ribosome);GO:0005763(mitochondrial small ribosomal subunit);GO:0006412(translation);GO:0048027(mRNA 5'-UTR binding);GO:0070181(small ribosomal subunit rRNA binding)	ko03010(Ribosome)
sko-miR-184-3p_R+1	EVM0000491.1	EVM0000491	EVM0000491	PREDICTED: secreted frizzled-related protein 5 isoform X1 [Strongylocentrotus purpuratus]	63	-19.96	1	1	2	GO:0004930(G-protein coupled receptor activity);GO:0016021(integral component of membrane);GO:0017147(Wnt-protein binding);GO:0035567(non-canonical Wnt signaling pathway);GO:0042813(Wnt-activated receptor activity);GO:0060070(canonical Wnt signaling pathway)	ko04310(Wnt signaling pathway)
lva-miR-92b-3p_R+2	EVM0000492.1	EVM0000492	EVM0000492	PREDICTED: uncharacterized protein LOC100890518 [Strongylocentrotus purpuratus]	69	-13.02	1	1	2	GO:0005634(nucleus);GO:0006203(dGTP catabolic process);GO:0008832(dGTPase activity)
pmi-miR-92c-3p_R+1_1ss10TC	EVM0000492.1	EVM0000492	EVM0000492	PREDICTED: uncharacterized protein LOC100890518 [Strongylocentrotus purpuratus]	68	-12.55	1	1	2	GO:0005634(nucleus);GO:0006203(dGTP catabolic process);GO:0008832(dGTPase activity)
lva-miR-92b-3p_R+2	EVM0000497.1	EVM0000497	EVM0000497	PREDICTED: thioredoxin domain-containing protein 5 [Strongylocentrotus purpuratus]	70	-16.4	1	1	2	GO:0003756(protein disulfide isomerase activity);GO:0005783(endoplasmic reticulum);GO:0006457(protein folding);GO:0034976(response to endoplasmic reticulum stress)	ko04141(Protein processing in endoplasmic reticulum)
pmi-miR-92c-3p_R+1_1ss10TC	EVM0000497.1	EVM0000497	EVM0000497	PREDICTED: thioredoxin domain-containing protein 5 [Strongylocentrotus purpuratus]	69	-15.72	1	1	2	GO:0003756(protein disulfide isomerase activity);GO:0005783(endoplasmic reticulum);GO:0006457(protein folding);GO:0034976(response to endoplasmic reticulum stress)	ko04141(Protein processing in endoplasmic reticulum)
sko-miR-184-3p_R+1	EVM0000518.5	EVM0000518	EVM0000518	PREDICTED: WD repeat-containing protein 78 [Strongylocentrotus purpuratus]	79	-26.46	1	1	2	GO:0002244(hematopoietic progenitor cell differentiation);GO:0003341(cilium movement);GO:0005858(axonemal dynein complex);GO:0007018(microtubule-based movement);GO:0008574(ATP-dependent microtubule motor activity, plus-end-directed);GO:0030286(dynein complex);GO:0045503(dynein light chain binding);GO:0045504(dynein heavy chain binding)	ko04926(Relaxin signaling pathway)
spu-mir-184-p5	EVM0000524.8	EVM0000524	EVM0000524	PREDICTED: serine/threonine-protein phosphatase 6 regulatory subunit 3 isoform X1 [Strongylocentrotus purpuratus]	51	-10.34	1	1	2	GO:0005654(nucleoplasm);GO:0005737(cytoplasm);GO:0005886(plasma membrane);GO:0019903(protein phosphatase binding);GO:0043666(regulation of phosphoprotein phosphatase activity)
lva-miR-92b-3p_R+2	EVM0000530.1	EVM0000530	EVM0000530	PREDICTED: protoheme IX farnesyltransferase, mitochondrial [Strongylocentrotus purpuratus]	61	-15.82	1	1	2	GO:0000266(mitochondrial fission);GO:0004129(cytochrome-c oxidase activity);GO:0006784(heme a biosynthetic process);GO:0008495(protoheme IX farnesyltransferase activity);GO:0008535(respiratory chain complex IV assembly);GO:0009060(aerobic respiration);GO:0016021(integral component of membrane);GO:0031966(mitochondrial membrane);GO:0048034(heme O biosynthetic process);GO:0070069(cytochrome complex…	ko00190(Oxidative phosphorylation);ko00860(Porphyrin and chlorophyll metabolism)
pmi-miR-92c-3p_R+1_1ss10TC	EVM0000530.1	EVM0000530	EVM0000530	PREDICTED: protoheme IX farnesyltransferase, mitochondrial [Strongylocentrotus purpuratus]	61	-15.82	1	1	2	GO:0000266(mitochondrial fission);GO:0004129(cytochrome-c oxidase activity);GO:0006784(heme a biosynthetic process);GO:0008495(protoheme IX farnesyltransferase activity);GO:0008535(respiratory chain complex IV assembly);GO:0009060(aerobic respiration);GO:0016021(integral component of membrane);GO:0031966(mitochondrial membrane);GO:0048034(heme O biosynthetic process);GO:0070069(cytochrome complex…	ko00190(Oxidative phosphorylation);ko00860(Porphyrin and chlorophyll metabolism)
lva-miR-92b-3p_R+2	EVM0000552.1	EVM0000552	EVM0000552	PREDICTED: uncharacterized protein LOC105444279 [Strongylocentrotus purpuratus]	68	-26.46	1	1	2	GO:0005887(integral component of plasma membrane);GO:0022841(potassium ion leak channel activity);GO:0030322(stabilization of membrane potential);GO:0071805(potassium ion transmembrane transport)
lva-miR-92b-3p_R+2	EVM0000554.3	EVM0000554	EVM0000554	PREDICTED: serine/threonine-protein kinase unc-51 isoform X2 [Strongylocentrotus purpuratus]	51	-37.3	1	1	2	GO:0048675(axon extension)	ko04150(mTOR signaling pathway);ko04140(Autophagy - animal);ko04136(Autophagy - other eukaryotes)
pmi-miR-92c-3p_R+1_1ss10TC	EVM0000554.3	EVM0000554	EVM0000554	PREDICTED: serine/threonine-protein kinase unc-51 isoform X2 [Strongylocentrotus purpuratus]	51	-49.57	1	1	2	GO:0048675(axon extension)	ko04150(mTOR signaling pathway);ko04140(Autophagy - animal);ko04136(Autophagy - other eukaryotes)
spu-mir-184-p5	EVM0000557.1	EVM0000557	EVM0000557	PREDICTED: dual specificity protein phosphatase 22-like [Strongylocentrotus purpuratus]	88	-11.77	1	1	2	GO:0007179(transforming growth factor beta receptor signaling pathway);GO:0042127(regulation of cell proliferation);GO:0046330(positive regulation of JNK cascade)
spu-mir-184-p5	EVM0000561.1	EVM0000561	EVM0000561	PREDICTED: LOW QUALITY PROTEIN: cholinephosphotransferase 1 [Strongylocentrotus purpuratus]	85	-23.1	1	1	2	GO:0008654(phospholipid biosynthetic process);GO:0016020(membrane);GO:0016021(integral component of membrane);GO:0016740(transferase activity);GO:0016780(phosphotransferase activity, for other substituted phosphate groups)	ko00564(Glycerophospholipid metabolism);ko00565(Ether lipid metabolism);ko00440(Phosphonate and phosphinate metabolism)
lva-miR-92b-3p_R+2	EVM0000562.1	EVM0000562	EVM0000562	ATP-binding cassette, sub-family C (CFTR/MRP), member 1 [Strongylocentrotus purpuratus]	79	-11.7	1	1	2	GO:0005524(ATP binding);GO:0016021(integral component of membrane);GO:0042626(ATPase activity, coupled to transmembrane movement of substances);GO:0055085(transmembrane transport)	ko02010(ABC transporters)
lva-miR-92b-3p_R+2	EVM0000566.1	EVM0000566	EVM0000566	PREDICTED: methionine adenosyltransferase 2 subunit beta isoform X2 [Strongylocentrotus purpuratus]	84	-21.31	1	1	2	GO:0005634(nucleus);GO:0005739(mitochondrion);GO:0006556(S-adenosylmethionine biosynthetic process);GO:0006730(one-carbon metabolic process);GO:0019899(enzyme binding);GO:0048269(methionine adenosyltransferase complex);GO:0048270(methionine adenosyltransferase regulator activity);GO:0050790(regulation of catalytic activity);GO:0070062(extracellular exosome)	ko00270(Cysteine and methionine metabolism)
pmi-miR-92c-3p_R+1_1ss10TC	EVM0000566.1	EVM0000566	EVM0000566	PREDICTED: methionine adenosyltransferase 2 subunit beta isoform X2 [Strongylocentrotus purpuratus]	84	-17.42	1	1	2	GO:0005634(nucleus);GO:0005739(mitochondrion);GO:0006556(S-adenosylmethionine biosynthetic process);GO:0006730(one-carbon metabolic process);GO:0019899(enzyme binding);GO:0048269(methionine adenosyltransferase complex);GO:0048270(methionine adenosyltransferase regulator activity);GO:0050790(regulation of catalytic activity);GO:0070062(extracellular exosome)	ko00270(Cysteine and methionine metabolism)
spu-mir-184-p5	EVM0000571.1	EVM0000571	EVM0000571	PREDICTED: zygotic DNA replication licensing factor mcm3 [Strongylocentrotus purpuratus]	66	-33.79	1	1	2	GO:0003682(chromatin binding);GO:0030174(regulation of DNA-dependent DNA replication initiation);GO:0042555(MCM complex)	ko03030(DNA replication)
spu-mir-184-p5	EVM0000593.1	EVM0000593	EVM0000593	PREDICTED: high affinity copper uptake protein 1 [Strongylocentrotus purpuratus]	72	-11.93	1	1	2	GO:0005770(late endosome);GO:0006878(cellular copper ion homeostasis);GO:0015677(copper ion import);GO:0016021(integral component of membrane);GO:0035434(copper ion transmembrane transport);GO:0055037(recycling endosome)
spu-mir-184-p5	EVM0000596.18	EVM0000596	EVM0000596	PREDICTED: spectrin beta chain, non-erythrocytic 1 isoform X1 [Strongylocentrotus purpuratus]	59	-21.67	1	1	2	GO:0000281(mitotic cytokinesis);GO:0003779(actin binding);GO:0005200(structural constituent of cytoskeleton);GO:0005543(phospholipid binding);GO:0005730(nucleolus);GO:0007182(common-partner SMAD protein phosphorylation);GO:0008091(spectrin);GO:0030506(ankyrin binding);GO:0030673(axolemma);GO:0031430(M band);GO:0032437(cuticular plate);GO:0043001(Golgi to plasma membrane protein transport);GO:0051…
lva-miR-92b-3p_R+2	EVM0000617.2	EVM0000617	EVM0000617	PREDICTED: serine/threonine-protein kinase 11-interacting protein [Strongylocentrotus purpuratus]	84	-12.61	1	1	2	GO:0005765(lysosomal membrane);GO:0008104(protein localization);GO:0019901(protein kinase binding)
pmi-miR-92c-3p_R+1_1ss10TC	EVM0000617.2	EVM0000617	EVM0000617	PREDICTED: serine/threonine-protein kinase 11-interacting protein [Strongylocentrotus purpuratus]	84	-10.95	1	1	2	GO:0005765(lysosomal membrane);GO:0008104(protein localization);GO:0019901(protein kinase binding)
lva-miR-92b-3p_R+2	EVM0000626.3	EVM0000626	EVM0000626	PREDICTED: monocarboxylate transporter 12-like [Strongylocentrotus purpuratus]	97	-20.52	1	1	2	GO:0008028(monocarboxylic acid transmembrane transporter activity);GO:0016021(integral component of membrane)
pmi-miR-92c-3p_R+1_1ss10TC	EVM0000626.3	EVM0000626	EVM0000626	PREDICTED: monocarboxylate transporter 12-like [Strongylocentrotus purpuratus]	97	-15.95	1	1	2	GO:0008028(monocarboxylic acid transmembrane transporter activity);GO:0016021(integral component of membrane)
spu-mir-184-p5	EVM0000639.1	EVM0000639	EVM0000639	PREDICTED: LOW QUALITY PROTEIN: isocitrate dehydrogenase [NAD] subunit beta, mitochondrial [Strongylocentrotus purpuratus]	50	-12.74	1	1	2	GO:0000287(magnesium ion binding);GO:0004449(isocitrate dehydrogenase (NAD+) activity);GO:0005739(mitochondrion);GO:0006099(tricarboxylic acid cycle);GO:0016616(oxidoreductase activity, acting on the CH-OH group of donors, NAD or NADP as acceptor);GO:0051287(NAD binding);GO:0055114(oxidation-reduction process)	ko00020(Citrate cycle (TCA cycle))
lva-miR-92b-3p_R+2	EVM0000646.1	EVM0000646	EVM0000646	PREDICTED: dynactin subunit 5 isoform X1 [Strongylocentrotus purpuratus]	86	-13.59	1	1	2	GO:0003281(ventricular septum development);GO:0005654(nucleoplasm);GO:0005813(centrosome);GO:0031965(nuclear membrane);GO:0035904(aorta development);GO:0060976(coronary vasculature development)
pmi-miR-92c-3p_R+1_1ss10TC	EVM0000646.1	EVM0000646	EVM0000646	PREDICTED: dynactin subunit 5 isoform X1 [Strongylocentrotus purpuratus]	84	-10.03	1	1	2	GO:0003281(ventricular septum development);GO:0005654(nucleoplasm);GO:0005813(centrosome);GO:0031965(nuclear membrane);GO:0035904(aorta development);GO:0060976(coronary vasculature development)
spu-mir-184-p5	EVM0000646.1	EVM0000646	EVM0000646	PREDICTED: dynactin subunit 5 isoform X1 [Strongylocentrotus purpuratus]	80	-21.29	1	1	2	GO:0003281(ventricular septum development);GO:0005654(nucleoplasm);GO:0005813(centrosome);GO:0031965(nuclear membrane);GO:0035904(aorta development);GO:0060976(coronary vasculature development)
spu-mir-184-p5	EVM0000649.1	EVM0000649	EVM0000649	PREDICTED: mixed lineage kinase domain-like protein [Strongylocentrotus purpuratus]	70	-33.5	1	1	2	GO:0005634(nucleus);GO:0006284(base-excision repair)
lva-miR-92b-3p_R+2	EVM0000657.3	EVM0000657	EVM0000657	PREDICTED: pectin acetylesterase 5 [Strongylocentrotus purpuratus]	83	-19.67	1	1	2	GO:0005576(extracellular region);GO:0009505(plant-type cell wall);GO:0052689(carboxylic ester hydrolase activity);GO:0052793(pectin acetylesterase activity);GO:0071555(cell wall organization)	ko04310(Wnt signaling pathway)
pmi-miR-92c-3p_R+1_1ss10TC	EVM0000657.3	EVM0000657	EVM0000657	PREDICTED: pectin acetylesterase 5 [Strongylocentrotus purpuratus]	83	-19.03	1	1	2	GO:0005576(extracellular region);GO:0009505(plant-type cell wall);GO:0052689(carboxylic ester hydrolase activity);GO:0052793(pectin acetylesterase activity);GO:0071555(cell wall organization)	ko04310(Wnt signaling pathway)
spu-mir-184-p5	EVM0000659.7	EVM0000659	EVM0000659	PREDICTED: V-type proton ATPase subunit C [Strongylocentrotus purpuratus]	86	-10.56	1	1	2	GO:0000221(vacuolar proton-transporting V-type ATPase, V1 domain);GO:0005765(lysosomal membrane);GO:0006811(ion transport);GO:0008553(proton-exporting ATPase activity, phosphorylative mechanism);GO:0015078(proton transmembrane transporter activity);GO:0015991(ATP hydrolysis coupled proton transport);GO:0033180(proton-transporting V-type ATPase, V1 domain);GO:0046961(proton-transporting ATPase act…	ko00190(Oxidative phosphorylation);ko04150(mTOR signaling pathway);ko04145(Phagosome)
sko-miR-184-3p_R+1	EVM0000670.3	EVM0000670	EVM0000670	PREDICTED: SLIT and NTRK-like protein 6 [Strongylocentrotus purpuratus]	69	-19.45	1	1	2	GO:0005887(integral component of plasma membrane)
lva-miR-92b-3p_R+2	EVM0000672.2	EVM0000672	EVM0000672	PREDICTED: leucine-rich repeat serine/threonine-protein kinase 1 [Strongylocentrotus purpuratus]	78	-12.14	1	1	2	GO:0004672(protein kinase activity);GO:0005524(ATP binding);GO:0005525(GTP binding);GO:0005739(mitochondrion);GO:0006468(protein phosphorylation);GO:0007264(small GTPase mediated signal transduction);GO:0036035(osteoclast development);GO:0042802(identical protein binding);GO:0045453(bone resorption);GO:0050731(positive regulation of peptidyl-tyrosine phosphorylation);GO:0050732(negative regulatio…
pmi-miR-92c-3p_R+1_1ss10TC	EVM0000672.2	EVM0000672	EVM0000672	PREDICTED: leucine-rich repeat serine/threonine-protein kinase 1 [Strongylocentrotus purpuratus]	78	-10.75	1	1	2	GO:0004672(protein kinase activity);GO:0005524(ATP binding);GO:0005525(GTP binding);GO:0005739(mitochondrion);GO:0006468(protein phosphorylation);GO:0007264(small GTPase mediated signal transduction);GO:0036035(osteoclast development);GO:0042802(identical protein binding);GO:0045453(bone resorption);GO:0050731(positive regulation of peptidyl-tyrosine phosphorylation);GO:0050732(negative regulatio…
lva-miR-92b-3p_R+2	EVM0000707.1	EVM0000707	EVM0000707	PREDICTED: uncharacterized protein LOC105443065 [Strongylocentrotus purpuratus]	65	-15.52	1	1	2
pmi-miR-92c-3p_R+1_1ss10TC	EVM0000707.1	EVM0000707	EVM0000707	PREDICTED: uncharacterized protein LOC105443065 [Strongylocentrotus purpuratus]	58	-17.82	1	1	2
lva-miR-92b-3p_R+2	EVM0000724.1	EVM0000724	EVM0000724	PREDICTED: uncharacterized protein LOC100888478 [Strongylocentrotus purpuratus]	98	-11.54	1	1	2	GO:0005887(integral component of plasma membrane);GO:0006644(phospholipid metabolic process);GO:0007165(signal transduction);GO:0042577(lipid phosphatase activity);GO:0046839(phospholipid dephosphorylation)
pmi-miR-92c-3p_R+1_1ss10TC	EVM0000724.1	EVM0000724	EVM0000724	PREDICTED: uncharacterized protein LOC100888478 [Strongylocentrotus purpuratus]	98	-11.54	1	1	2	GO:0005887(integral component of plasma membrane);GO:0006644(phospholipid metabolic process);GO:0007165(signal transduction);GO:0042577(lipid phosphatase activity);GO:0046839(phospholipid dephosphorylation)
spu-mir-92a-p5_1ss17CT	EVM0000724.1	EVM0000724	EVM0000724	PREDICTED: uncharacterized protein LOC100888478 [Strongylocentrotus purpuratus]	73	-19.71	1	1	2	GO:0005887(integral component of plasma membrane);GO:0006644(phospholipid metabolic process);GO:0007165(signal transduction);GO:0042577(lipid phosphatase activity);GO:0046839(phospholipid dephosphorylation)
spu-mir-92c-p5	EVM0000724.1	EVM0000724	EVM0000724	PREDICTED: uncharacterized protein LOC100888478 [Strongylocentrotus purpuratus]	70	-19.56	1	1	2	GO:0005887(integral component of plasma membrane);GO:0006644(phospholipid metabolic process);GO:0007165(signal transduction);GO:0042577(lipid phosphatase activity);GO:0046839(phospholipid dephosphorylation)
spu-mir-184-p5	EVM0000738.16	EVM0000738	EVM0000738	seawi [Strongylocentrotus purpuratus]	50	-22.16	1	1	2	GO:0003727(single-stranded RNA binding);GO:0003729(mRNA binding);GO:0005634(nucleus);GO:0005844(polysome);GO:0005845(mRNA cap binding complex);GO:0007286(spermatid development);GO:0019901(protein kinase binding);GO:0033391(chromatoid body);GO:0034584(piRNA binding);GO:0034587(piRNA metabolic process);GO:0097433(dense body)
lva-miR-92b-3p_R+2	EVM0000739.1	EVM0000739	EVM0000739	PREDICTED: WD repeat-containing protein 31 [Strongylocentrotus purpuratus]	82	-26.25	1	1	2	GO:0003674(molecular_function);GO:0005575(cellular_component);GO:0008150(biological_process)
pmi-miR-92c-3p_R+1_1ss10TC	EVM0000739.1	EVM0000739	EVM0000739	PREDICTED: WD repeat-containing protein 31 [Strongylocentrotus purpuratus]	83	-26.03	1	1	2	GO:0003674(molecular_function);GO:0005575(cellular_component);GO:0008150(biological_process)
lva-miR-92b-3p_R+2	EVM0000762.1	EVM0000762	EVM0000762	PREDICTED: hydroxyacid oxidase 1 [Strongylocentrotus purpuratus]	82	-16.78	1	1	2	GO:0001561(fatty acid alpha-oxidation);GO:0005102(receptor binding);GO:0005777(peroxisome);GO:0008891(glycolate oxidase activity);GO:0010181(FMN binding);GO:0046296(glycolate catabolic process)	ko00630(Glyoxylate and dicarboxylate metabolism);ko04146(Peroxisome)
pmi-miR-92c-3p_R+1_1ss10TC	EVM0000762.1	EVM0000762	EVM0000762	PREDICTED: hydroxyacid oxidase 1 [Strongylocentrotus purpuratus]	82	-16.86	1	1	2	GO:0001561(fatty acid alpha-oxidation);GO:0005102(receptor binding);GO:0005777(peroxisome);GO:0008891(glycolate oxidase activity);GO:0010181(FMN binding);GO:0046296(glycolate catabolic process)	ko00630(Glyoxylate and dicarboxylate metabolism);ko04146(Peroxisome)
spu-mir-184-p5	EVM0000777.1	EVM0000777	EVM0000777	PREDICTED: isocitrate dehydrogenase [NADP] cytoplasmic isoform X2 [Strongylocentrotus purpuratus]	89	-11.4	1	1	2	GO:0000287(magnesium ion binding);GO:0004450(isocitrate dehydrogenase (NADP+) activity);GO:0005102(receptor binding);GO:0005739(mitochondrion);GO:0005777(peroxisome);GO:0005829(cytosol);GO:0006102(isocitrate metabolic process);GO:0006103(2-oxoglutarate metabolic process);GO:0006749(glutathione metabolic process);GO:0006979(response to oxidative stress);GO:0042803(protein homodimerization activity…	ko00020(Citrate cycle (TCA cycle));ko00480(Glutathione metabolism);ko04146(Peroxisome)
lva-miR-92b-3p_R+2	EVM0000784.1	EVM0000784	EVM0000784	PREDICTED: synaptic vesicular amine transporter-like [Strongylocentrotus purpuratus]	87	-14.54	1	1	2	GO:0001975(response to amphetamine);GO:0006855(drug transmembrane transport);GO:0007626(locomotory behavior);GO:0009636(response to toxic substance);GO:0009791(post-embryonic development);GO:0016021(integral component of membrane)
pmi-miR-92c-3p_R+1_1ss10TC	EVM0000784.1	EVM0000784	EVM0000784	PREDICTED: synaptic vesicular amine transporter-like [Strongylocentrotus purpuratus]	58	-12.61	1	1	2	GO:0001975(response to amphetamine);GO:0006855(drug transmembrane transport);GO:0007626(locomotory behavior);GO:0009636(response to toxic substance);GO:0009791(post-embryonic development);GO:0016021(integral component of membrane)
spu-mir-184-p5	EVM0000784.1	EVM0000784	EVM0000784	PREDICTED: synaptic vesicular amine transporter-like [Strongylocentrotus purpuratus]	60	-13.9	1	1	2	GO:0001975(response to amphetamine);GO:0006855(drug transmembrane transport);GO:0007626(locomotory behavior);GO:0009636(response to toxic substance);GO:0009791(post-embryonic development);GO:0016021(integral component of membrane)
spu-mir-184-p5	EVM0000798.4	EVM0000798	EVM0000798	MAP kinase [Strongylocentrotus purpuratus]	97	-11.26	1	1	2	GO:0000165(MAPK cascade);GO:0004674(protein serine/threonine kinase activity);GO:0004707(MAP kinase activity);GO:0005524(ATP binding);GO:0005634(nucleus);GO:0005737(cytoplasm);GO:0005815(microtubule organizing center);GO:0006915(apoptotic process);GO:0007049(cell cycle);GO:0018105(peptidyl-serine phosphorylation);GO:0018107(peptidyl-threonine phosphorylation);GO:0031647(regulation of protein stab…	ko04350(TGF-beta signaling pathway);ko04068(FoxO signaling pathway);ko04150(mTOR signaling pathway);ko04140(Autophagy - animal);ko04933(AGE-RAGE signaling pathway in diabetic complications)
spu-mir-184-p5	EVM0000816.2	EVM0000816	EVM0000816	PREDICTED: mitochondrial ribonuclease P protein 3 [Strongylocentrotus purpuratus]	88	-18.12	1	1	2	GO:0042645(mitochondrial nucleoid)
lva-miR-92b-3p_R+2	EVM0000857.1	EVM0000857	EVM0000857	PREDICTED: CDK5 regulatory subunit-associated protein 3 isoform X1 [Strongylocentrotus purpuratus]	97	-17.79	1	1	2	GO:0000079(regulation of cyclin-dependent protein serine/threonine kinase activity);GO:0007346(regulation of mitotic cell cycle);GO:0012505(endomembrane system)
pmi-miR-92c-3p_R+1_1ss10TC	EVM0000857.1	EVM0000857	EVM0000857	PREDICTED: CDK5 regulatory subunit-associated protein 3 isoform X1 [Strongylocentrotus purpuratus]	97	-17.79	1	1	2	GO:0000079(regulation of cyclin-dependent protein serine/threonine kinase activity);GO:0007346(regulation of mitotic cell cycle);GO:0012505(endomembrane system)
lva-miR-92b-3p_R+2	EVM0000863.2	EVM0000863	EVM0000863	PREDICTED: C2 domain-containing protein 2-like, partial [Strongylocentrotus purpuratus]	88	-12.34	1	1	2	GO:0005634(nucleus);GO:0005829(cytosol);GO:0016021(integral component of membrane)
pmi-miR-92c-3p_R+1_1ss10TC	EVM0000863.2	EVM0000863	EVM0000863	PREDICTED: C2 domain-containing protein 2-like, partial [Strongylocentrotus purpuratus]	88	-11.48	1	1	2	GO:0005634(nucleus);GO:0005829(cytosol);GO:0016021(integral component of membrane)
spu-mir-92a-p5_1ss17CT	EVM0000866.3	EVM0000866	EVM0000866	PREDICTED: LOW QUALITY PROTEIN: copper-transporting ATPase 2 [Strongylocentrotus purpuratus]	80	-16.2	1	1	2	GO:0004008(copper-exporting ATPase activity);GO:0005802(trans-Golgi network);GO:0005887(integral component of plasma membrane);GO:0006878(cellular copper ion homeostasis);GO:0048471(perinuclear region of cytoplasm);GO:0060003(copper ion export)	ko01524(Platinum drug resistance)
spu-mir-92c-p5	EVM0000866.3	EVM0000866	EVM0000866	PREDICTED: LOW QUALITY PROTEIN: copper-transporting ATPase 2 [Strongylocentrotus purpuratus]	84	-18.57	1	1	2	GO:0004008(copper-exporting ATPase activity);GO:0005802(trans-Golgi network);GO:0005887(integral component of plasma membrane);GO:0006878(cellular copper ion homeostasis);GO:0048471(perinuclear region of cytoplasm);GO:0060003(copper ion export)	ko01524(Platinum drug resistance)
lva-miR-92b-3p_R+2	EVM0000924.1	EVM0000924	EVM0000924	PREDICTED: vesicle-associated membrane protein 4 [Strongylocentrotus purpuratus]	96	-11.38	1	1	2	GO:0000149(SNARE binding);GO:0005484(SNAP receptor activity);GO:0006887(exocytosis);GO:0006906(vesicle fusion);GO:0031201(SNARE complex)	ko04130(SNARE interactions in vesicular transport)
pmi-miR-92c-3p_R+1_1ss10TC	EVM0000924.1	EVM0000924	EVM0000924	PREDICTED: vesicle-associated membrane protein 4 [Strongylocentrotus purpuratus]	96	-11.28	1	1	2	GO:0000149(SNARE binding);GO:0005484(SNAP receptor activity);GO:0006887(exocytosis);GO:0006906(vesicle fusion);GO:0031201(SNARE complex)	ko04130(SNARE interactions in vesicular transport)
lva-miR-92b-3p_R+2	EVM0000940.2	EVM0000940	EVM0000940	PREDICTED: gamma-glutamyltranspeptidase 1 [Strongylocentrotus purpuratus]	68	-53.33	1	1	2	GO:0002682(regulation of immune system process);GO:0006750(glutathione biosynthetic process);GO:0007283(spermatogenesis);GO:0019344(cysteine biosynthetic process);GO:0050727(regulation of inflammatory response)	ko00590(Arachidonic acid metabolism);ko00430(Taurine and hypotaurine metabolism);ko00480(Glutathione metabolism)
pmi-miR-92c-3p_R+1_1ss10TC	EVM0000940.2	EVM0000940	EVM0000940	PREDICTED: gamma-glutamyltranspeptidase 1 [Strongylocentrotus purpuratus]	67	-46.56	1	1	2	GO:0002682(regulation of immune system process);GO:0006750(glutathione biosynthetic process);GO:0007283(spermatogenesis);GO:0019344(cysteine biosynthetic process);GO:0050727(regulation of inflammatory response)	ko00590(Arachidonic acid metabolism);ko00430(Taurine and hypotaurine metabolism);ko00480(Glutathione metabolism)
spu-mir-184-p5	EVM0000945.1	EVM0000945	EVM0000945	PREDICTED: traB domain-containing protein [Strongylocentrotus purpuratus]	60	-22.09	1	1	2	GO:0003674(molecular_function);GO:0005575(cellular_component);GO:0008150(biological_process)
lva-miR-92b-3p_R+2	EVM0000962.3	EVM0000962	EVM0000962	PREDICTED: PH domain-containing protein DDB_G0275795-like [Strongylocentrotus purpuratus]	91	-17.02	1	1	2	GO:0001881(receptor recycling);GO:0005769(early endosome);GO:0005802(trans-Golgi network);GO:0007032(endosome organization);GO:0042147(retrograde transport, endosome to Golgi);GO:0055037(recycling endosome)
pmi-miR-92c-3p_R+1_1ss10TC	EVM0000962.3	EVM0000962	EVM0000962	PREDICTED: PH domain-containing protein DDB_G0275795-like [Strongylocentrotus purpuratus]	91	-17.02	1	1	2	GO:0001881(receptor recycling);GO:0005769(early endosome);GO:0005802(trans-Golgi network);GO:0007032(endosome organization);GO:0042147(retrograde transport, endosome to Golgi);GO:0055037(recycling endosome)
lva-miR-92b-3p_R+2	EVM0000963.1	EVM0000963	EVM0000963	PREDICTED: dol-P-Man:Man(7)GlcNAc(2)-PP-Dol alpha-1,6-mannosyltransferase [Strongylocentrotus purpuratus]	96	-14.13	1	1	2	GO:0000030(mannosyltransferase activity);GO:0005783(endoplasmic reticulum);GO:0006487(protein N-linked glycosylation)	ko00510(N-Glycan biosynthesis)
pmi-miR-92c-3p_R+1_1ss10TC	EVM0000963.1	EVM0000963	EVM0000963	PREDICTED: dol-P-Man:Man(7)GlcNAc(2)-PP-Dol alpha-1,6-mannosyltransferase [Strongylocentrotus purpuratus]	96	-14.13	1	1	2	GO:0000030(mannosyltransferase activity);GO:0005783(endoplasmic reticulum);GO:0006487(protein N-linked glycosylation)	ko00510(N-Glycan biosynthesis)
lva-miR-92b-3p_R+2	EVM0000970.1	EVM0000970	EVM0000970	PREDICTED: uncharacterized protein LOC763220 [Strongylocentrotus purpuratus]	99	-11.29	1	1	2	GO:0001920(negative regulation of receptor recycling);GO:0005768(endosome);GO:0005794(Golgi apparatus);GO:0005829(cytosol);GO:0019894(kinesin binding);GO:0030133(transport vesicle);GO:0034315(regulation of Arp2/3 complex-mediated actin nucleation);GO:0034613(cellular protein localization);GO:0035650(AP-1 adaptor complex binding);GO:0048203(vesicle targeting, trans-Golgi to endosome);GO:1900025(ne…
pmi-miR-92c-3p_R+1_1ss10TC	EVM0000970.1	EVM0000970	EVM0000970	PREDICTED: uncharacterized protein LOC763220 [Strongylocentrotus purpuratus]	99	-12.68	1	1	2	GO:0001920(negative regulation of receptor recycling);GO:0005768(endosome);GO:0005794(Golgi apparatus);GO:0005829(cytosol);GO:0019894(kinesin binding);GO:0030133(transport vesicle);GO:0034315(regulation of Arp2/3 complex-mediated actin nucleation);GO:0034613(cellular protein localization);GO:0035650(AP-1 adaptor complex binding);GO:0048203(vesicle targeting, trans-Golgi to endosome);GO:1900025(ne…
lva-miR-92b-3p_R+2	EVM0000976.1	EVM0000976	EVM0000976	PREDICTED: tubulin monoglycylase TTLL3 isoform X2 [Strongylocentrotus purpuratus]	82	-14.43	1	1	2	GO:0005930(axoneme);GO:0015630(microtubule cytoskeleton);GO:0018094(protein polyglycylation);GO:0070736(protein-glycine ligase activity, initiating)
pmi-miR-92c-3p_R+1_1ss10TC	EVM0000976.1	EVM0000976	EVM0000976	PREDICTED: tubulin monoglycylase TTLL3 isoform X2 [Strongylocentrotus purpuratus]	82	-18.23	1	1	2	GO:0005930(axoneme);GO:0015630(microtubule cytoskeleton);GO:0018094(protein polyglycylation);GO:0070736(protein-glycine ligase activity, initiating)
spu-mir-184-p5	EVM0001006.1	EVM0001006	EVM0001006	PREDICTED: monocarboxylate transporter 3-like [Strongylocentrotus purpuratus]	56	-11.92	1	1	2	GO:0008028(monocarboxylic acid transmembrane transporter activity);GO:0016021(integral component of membrane)
lva-miR-92b-3p_R+2	EVM0001011.1	EVM0001011	EVM0001011	PREDICTED: uncharacterized protein LOC100888606 [Strongylocentrotus purpuratus]	77	-23.93	1	1	2
lva-miR-92b-3p_R+2	EVM0001018.1	EVM0001018	EVM0001018	PREDICTED: uncharacterized protein LOC105441850 [Strongylocentrotus purpuratus]	53	-16.38	1	1	2	GO:0003746(translation elongation factor activity);GO:0003924(GTPase activity);GO:0005622(intracellular);GO:0006414(translational elongation)
pmi-miR-92c-3p_R+1_1ss10TC	EVM0001018.1	EVM0001018	EVM0001018	PREDICTED: uncharacterized protein LOC105441850 [Strongylocentrotus purpuratus]	53	-15.35	1	1	2	GO:0003746(translation elongation factor activity);GO:0003924(GTPase activity);GO:0005622(intracellular);GO:0006414(translational elongation)
sko-miR-184-3p_R+1	EVM0001028.1	EVM0001028	EVM0001028	PREDICTED: serine/threonine-protein phosphatase 1 regulatory subunit 10 isoform X2 [Strongylocentrotus purpuratus]	60	-18.82	1	1	2
spu-mir-184-p5	EVM0001028.1	EVM0001028	EVM0001028	PREDICTED: serine/threonine-protein phosphatase 1 regulatory subunit 10 isoform X2 [Strongylocentrotus purpuratus]	85	-15.12	1	1	2
lva-miR-92b-3p_R+2	EVM0001036.1	EVM0001036	EVM0001036	PREDICTED: FH1/FH2 domain-containing protein 3 [Strongylocentrotus purpuratus]	69	-12.21	1	1	2	GO:0030017(sarcomere);GO:0030837(negative regulation of actin filament polymerization);GO:0045214(sarcomere organization);GO:0051639(actin filament network formation);GO:0055003(cardiac myofibril assembly)	ko04320(Dorso-ventral axis formation)
lva-miR-92b-3p_R+2	EVM0001042.2	EVM0001042	EVM0001042	PREDICTED: cation-independent mannose-6-phosphate receptor [Strongylocentrotus purpuratus]	73	-12.3	1	1	2	GO:0005802(trans-Golgi network)	ko04144(Endocytosis);ko04142(Lysosome)
lva-miR-92b-3p_R+2	EVM0001051.1	EVM0001051	EVM0001051	PREDICTED: oxidoreductase HTATIP2-like [Strongylocentrotus purpuratus]	81	-27.84	1	1	2	GO:0005635(nuclear envelope);GO:0005654(nucleoplasm);GO:0005737(cytoplasm);GO:0016020(membrane);GO:0045765(regulation of angiogenesis);GO:0051170(nuclear import)
pmi-miR-92c-3p_R+1_1ss10TC	EVM0001051.1	EVM0001051	EVM0001051	PREDICTED: oxidoreductase HTATIP2-like [Strongylocentrotus purpuratus]	83	-25.94	1	1	2	GO:0005635(nuclear envelope);GO:0005654(nucleoplasm);GO:0005737(cytoplasm);GO:0016020(membrane);GO:0045765(regulation of angiogenesis);GO:0051170(nuclear import)
sko-miR-184-3p_R+1	EVM0001067.1	EVM0001067	EVM0001067	PREDICTED: cartilage oligomeric matrix protein [Strongylocentrotus purpuratus]	52	-19.59	1	1	2	GO:0005509(calcium ion binding);GO:0005576(extracellular region);GO:0007155(cell adhesion);GO:0008201(heparin binding)	ko04512(ECM-receptor interaction);ko04145(Phagosome)
lva-miR-92b-3p_R+2	EVM0001077.27	EVM0001077	EVM0001077	PREDICTED: long-chain specific acyl-CoA dehydrogenase, mitochondrial isoform X1 [Strongylocentrotus purpuratus]	80	-18.13	1	1	2	GO:0000062(fatty-acyl-CoA binding);GO:0004466(long-chain-acyl-CoA dehydrogenase activity);GO:0005739(mitochondrion);GO:0009055(electron transfer activity);GO:0016401(palmitoyl-CoA oxidase activity);GO:0019254(carnitine metabolic process, CoA-linked);GO:0033539(fatty acid beta-oxidation using acyl-CoA dehydrogenase);GO:0042758(long-chain fatty acid catabolic process);GO:0050660(flavin adenine dinu…	ko00071(Fatty acid degradation)
pmi-miR-92c-3p_R+1_1ss10TC	EVM0001077.27	EVM0001077	EVM0001077	PREDICTED: long-chain specific acyl-CoA dehydrogenase, mitochondrial isoform X1 [Strongylocentrotus purpuratus]	79	-16.08	1	1	2	GO:0000062(fatty-acyl-CoA binding);GO:0004466(long-chain-acyl-CoA dehydrogenase activity);GO:0005739(mitochondrion);GO:0009055(electron transfer activity);GO:0016401(palmitoyl-CoA oxidase activity);GO:0019254(carnitine metabolic process, CoA-linked);GO:0033539(fatty acid beta-oxidation using acyl-CoA dehydrogenase);GO:0042758(long-chain fatty acid catabolic process);GO:0050660(flavin adenine dinu…	ko00071(Fatty acid degradation)
spu-mir-184-p5	EVM0001077.27	EVM0001077	EVM0001077	PREDICTED: long-chain specific acyl-CoA dehydrogenase, mitochondrial isoform X1 [Strongylocentrotus purpuratus]	83	-16.49	1	1	2	GO:0000062(fatty-acyl-CoA binding);GO:0004466(long-chain-acyl-CoA dehydrogenase activity);GO:0005739(mitochondrion);GO:0009055(electron transfer activity);GO:0016401(palmitoyl-CoA oxidase activity);GO:0019254(carnitine metabolic process, CoA-linked);GO:0033539(fatty acid beta-oxidation using acyl-CoA dehydrogenase);GO:0042758(long-chain fatty acid catabolic process);GO:0050660(flavin adenine dinu…	ko00071(Fatty acid degradation)
lva-miR-92b-3p_R+2	EVM0001081.1	EVM0001081	EVM0001081	PREDICTED: probable E3 ubiquitin-protein ligase HERC4 [Strongylocentrotus purpuratus]	76	-15.23	1	1	2	GO:0004842(ubiquitin-protein transferase activity);GO:0005634(nucleus);GO:0005737(cytoplasm)	ko04120(Ubiquitin mediated proteolysis)
pmi-miR-92c-3p_R+1_1ss10TC	EVM0001081.1	EVM0001081	EVM0001081	PREDICTED: probable E3 ubiquitin-protein ligase HERC4 [Strongylocentrotus purpuratus]	80	-19.03	1	1	2	GO:0004842(ubiquitin-protein transferase activity);GO:0005634(nucleus);GO:0005737(cytoplasm)	ko04120(Ubiquitin mediated proteolysis)
spu-mir-184-p5	EVM0001084.2	EVM0001084	EVM0001084	PREDICTED: neuronal cell adhesion molecule isoform X1 [Strongylocentrotus purpuratus]	82	-32.54	1	1	2	GO:0042981(regulation of apoptotic process)
lva-miR-92b-3p_R+2	EVM0001088.1	EVM0001088	EVM0001088	PREDICTED: uncharacterized protein LOC100888960 [Strongylocentrotus purpuratus]	99	-11.49	1	1	2	GO:0000151(ubiquitin ligase complex);GO:0000209(protein polyubiquitination);GO:0005737(cytoplasm);GO:0031624(ubiquitin conjugating enzyme binding);GO:0032436(positive regulation of proteasomal ubiquitin-dependent protein catabolic process);GO:0061630(ubiquitin protein ligase activity)
pmi-miR-92c-3p_R+1_1ss10TC	EVM0001088.1	EVM0001088	EVM0001088	PREDICTED: uncharacterized protein LOC100888960 [Strongylocentrotus purpuratus]	99	-10.77	1	1	2	GO:0000151(ubiquitin ligase complex);GO:0000209(protein polyubiquitination);GO:0005737(cytoplasm);GO:0031624(ubiquitin conjugating enzyme binding);GO:0032436(positive regulation of proteasomal ubiquitin-dependent protein catabolic process);GO:0061630(ubiquitin protein ligase activity)
lva-miR-92b-3p_R+2	EVM0001091.1	EVM0001091	EVM0001091	PREDICTED: syntaxin-17 [Strongylocentrotus purpuratus]	71	-54.78	1	1	2	GO:0000149(SNARE binding);GO:0005484(SNAP receptor activity);GO:0006886(intracellular protein transport);GO:0006906(vesicle fusion);GO:0012505(endomembrane system);GO:0016021(integral component of membrane);GO:0031201(SNARE complex);GO:0048278(vesicle docking)	ko04130(SNARE interactions in vesicular transport);ko04140(Autophagy - animal)
pmi-miR-92c-3p_R+1_1ss10TC	EVM0001091.1	EVM0001091	EVM0001091	PREDICTED: syntaxin-17 [Strongylocentrotus purpuratus]	59	-33.49	1	1	2	GO:0000149(SNARE binding);GO:0005484(SNAP receptor activity);GO:0006886(intracellular protein transport);GO:0006906(vesicle fusion);GO:0012505(endomembrane system);GO:0016021(integral component of membrane);GO:0031201(SNARE complex);GO:0048278(vesicle docking)	ko04130(SNARE interactions in vesicular transport);ko04140(Autophagy - animal)
spu-mir-184-p5	EVM0001091.1	EVM0001091	EVM0001091	PREDICTED: syntaxin-17 [Strongylocentrotus purpuratus]	92	-12.01	1	1	2	GO:0000149(SNARE binding);GO:0005484(SNAP receptor activity);GO:0006886(intracellular protein transport);GO:0006906(vesicle fusion);GO:0012505(endomembrane system);GO:0016021(integral component of membrane);GO:0031201(SNARE complex);GO:0048278(vesicle docking)	ko04130(SNARE interactions in vesicular transport);ko04140(Autophagy - animal)
sko-miR-184-3p_R+1	EVM0001099.1	EVM0001099	EVM0001099	PREDICTED: WD repeat-containing protein 55 isoform X3 [Strongylocentrotus purpuratus]	83	-17.91	1	1	2	GO:0042273(ribosomal large subunit biogenesis)	ko03008(Ribosome biogenesis in eukaryotes)
spu-mir-184-p5	EVM0001101.1	EVM0001101	EVM0001101	PREDICTED: RING finger protein 10 [Strongylocentrotus purpuratus]	81	-24.64	1	1	2	GO:0008270(zinc ion binding)
lva-miR-92b-3p_R+2	EVM0001138.2	EVM0001138	EVM0001138	PREDICTED: amiloride-sensitive sodium channel subunit gamma-2 isoform X4 [Strongylocentrotus purpuratus]	66	-12.45	1	1	2	GO:0015280(ligand-gated sodium channel activity);GO:0035725(sodium ion transmembrane transport)
pmi-miR-92c-3p_R+1_1ss10TC	EVM0001138.2	EVM0001138	EVM0001138	PREDICTED: amiloride-sensitive sodium channel subunit gamma-2 isoform X4 [Strongylocentrotus purpuratus]	71	-12.45	1	1	2	GO:0015280(ligand-gated sodium channel activity);GO:0035725(sodium ion transmembrane transport)
spu-mir-184-p5	EVM0001138.2	EVM0001138	EVM0001138	PREDICTED: amiloride-sensitive sodium channel subunit gamma-2 isoform X4 [Strongylocentrotus purpuratus]	75	-13.39	1	1	2	GO:0015280(ligand-gated sodium channel activity);GO:0035725(sodium ion transmembrane transport)
lva-miR-92b-3p_R+2	EVM0001163.1	EVM0001163	EVM0001163	PREDICTED: LOW QUALITY PROTEIN: von Willebrand factor A domain-containing protein 3B, partial [Strongylocentrotus purpuratus]	62	-14.94	1	1	2	GO:0005576(extracellular region)
pmi-miR-92c-3p_R+1_1ss10TC	EVM0001163.1	EVM0001163	EVM0001163	PREDICTED: LOW QUALITY PROTEIN: von Willebrand factor A domain-containing protein 3B, partial [Strongylocentrotus purpuratus]	62	-14.94	1	1	2	GO:0005576(extracellular region)
sko-miR-184-3p_R+1	EVM0001163.1	EVM0001163	EVM0001163	PREDICTED: LOW QUALITY PROTEIN: von Willebrand factor A domain-containing protein 3B, partial [Strongylocentrotus purpuratus]	90	-40.73	1	1	2	GO:0005576(extracellular region)
lva-miR-92b-3p_R+2	EVM0001166.1	EVM0001166	EVM0001166	uncharacterized protein NCBP2-AS2-like [Xiphophorus maculatus]	84	-10.63	1	1	2
lva-miR-92b-3p_R+2	EVM0001180.1	EVM0001180	EVM0001180	PREDICTED: uncharacterized protein LOC105441246 [Strongylocentrotus purpuratus]	66	-15.46	1	1	2
pmi-miR-92c-3p_R+1_1ss10TC	EVM0001180.1	EVM0001180	EVM0001180	PREDICTED: uncharacterized protein LOC105441246 [Strongylocentrotus purpuratus]	66	-14.01	1	1	2
lva-miR-92b-3p_R+2	EVM0001182.1	EVM0001182	EVM0001182	endonuclease 8-like 1 [Acanthaster planci]	52	-17.3	1	1	2	GO:0003676(nucleic acid binding);GO:0003684(damaged DNA binding);GO:0003906(DNA-(apurinic or apyrimidinic site) lyase activity);GO:0004518(nuclease activity);GO:0004519(endonuclease activity);GO:0006284(base-excision repair);GO:0006289(nucleotide-excision repair);GO:0008270(zinc ion binding);GO:0016787(hydrolase activity);GO:0016799(hydrolase activity, hydrolyzing N-glycosyl compounds)	ko03410(Base excision repair)
pmi-miR-92c-3p_R+1_1ss10TC	EVM0001182.1	EVM0001182	EVM0001182	endonuclease 8-like 1 [Acanthaster planci]	52	-17.41	1	1	2	GO:0003676(nucleic acid binding);GO:0003684(damaged DNA binding);GO:0003906(DNA-(apurinic or apyrimidinic site) lyase activity);GO:0004518(nuclease activity);GO:0004519(endonuclease activity);GO:0006284(base-excision repair);GO:0006289(nucleotide-excision repair);GO:0008270(zinc ion binding);GO:0016787(hydrolase activity);GO:0016799(hydrolase activity, hydrolyzing N-glycosyl compounds)	ko03410(Base excision repair)
spu-mir-184-p5	EVM0001195.1	EVM0001195	EVM0001195	PREDICTED: hypoxanthine-guanine phosphoribosyltransferase isoform X2 [Strongylocentrotus purpuratus]	56	-42.43	1	1	2	GO:0000287(magnesium ion binding);GO:0004422(hypoxanthine phosphoribosyltransferase activity);GO:0005829(cytosol);GO:0006168(adenine salvage);GO:0006178(guanine salvage);GO:0032263(GMP salvage);GO:0032264(IMP salvage);GO:0046100(hypoxanthine metabolic process)	ko00230(Purine metabolism);ko00983(Drug metabolism - other enzymes)
lva-miR-92b-3p_R+2	EVM0001200.1	EVM0001200	EVM0001200	PREDICTED: calponin homology domain-containing protein DDB_G0272472-like [Strongylocentrotus purpuratus]	84	-15.46	1	1	2
pmi-miR-92c-3p_R+1_1ss10TC	EVM0001200.1	EVM0001200	EVM0001200	PREDICTED: calponin homology domain-containing protein DDB_G0272472-like [Strongylocentrotus purpuratus]	84	-15.12	1	1	2
spu-mir-184-p5	EVM0001211.1	EVM0001211	EVM0001211	PREDICTED: abnormal spindle-like microcephaly-associated protein homolog isoform X1 [Strongylocentrotus purpuratus]	65	-12.95	1	1	2	GO:0005516(calmodulin binding);GO:0005634(nucleus);GO:0005737(cytoplasm);GO:0005819(spindle);GO:0007051(spindle organization);GO:0051301(cell division)
lva-miR-92b-3p_R+2	EVM0001226.1	EVM0001226	EVM0001226	PREDICTED: histone deacetylase complex subunit SAP30L [Strongylocentrotus purpuratus]	88	-13.27	1	1	2	GO:0005730(nucleolus)
pmi-miR-92c-3p_R+1_1ss10TC	EVM0001226.1	EVM0001226	EVM0001226	PREDICTED: histone deacetylase complex subunit SAP30L [Strongylocentrotus purpuratus]	88	-13.03	1	1	2	GO:0005730(nucleolus)
lva-miR-92b-3p_R+2	EVM0001233.1	EVM0001233	EVM0001233	PREDICTED: zinc finger protein 2-like [Strongylocentrotus purpuratus]	96	-17.97	1	1	2	GO:0003682(chromatin binding);GO:0005634(nucleus);GO:0016887(ATPase activity);GO:0031936(negative regulation of chromatin silencing);GO:0042393(histone binding);GO:0045944(positive regulation of transcription by RNA polymerase II)
pmi-miR-92c-3p_R+1_1ss10TC	EVM0001233.1	EVM0001233	EVM0001233	PREDICTED: zinc finger protein 2-like [Strongylocentrotus purpuratus]	96	-15.57	1	1	2	GO:0003682(chromatin binding);GO:0005634(nucleus);GO:0016887(ATPase activity);GO:0031936(negative regulation of chromatin silencing);GO:0042393(histone binding);GO:0045944(positive regulation of transcription by RNA polymerase II)
lva-miR-92b-3p_R+2	EVM0001234.1	EVM0001234	EVM0001234	PREDICTED: disks large-associated protein 5 [Strongylocentrotus purpuratus]	54	-22.54	1	1	2	GO:0004721(phosphoprotein phosphatase activity);GO:0005634(nucleus);GO:0005737(cytoplasm);GO:0006470(protein dephosphorylation);GO:0023052(signaling);GO:0031616(spindle pole centrosome)
lva-miR-92b-3p_R+2	EVM0001241.1	EVM0001241	EVM0001241	PREDICTED: zinc finger protein 84 [Strongylocentrotus purpuratus]	77	-25.01	1	1	2	GO:0000972(transcription-dependent tethering of RNA polymerase II gene DNA at nuclear periphery);GO:0003723(RNA binding);GO:0005643(nuclear pore);GO:0006405(RNA export from nucleus);GO:0006606(protein import into nucleus);GO:0043130(ubiquitin binding)
pmi-miR-92c-3p_R+1_1ss10TC	EVM0001241.1	EVM0001241	EVM0001241	PREDICTED: zinc finger protein 84 [Strongylocentrotus purpuratus]	77	-24.99	1	1	2	GO:0000972(transcription-dependent tethering of RNA polymerase II gene DNA at nuclear periphery);GO:0003723(RNA binding);GO:0005643(nuclear pore);GO:0006405(RNA export from nucleus);GO:0006606(protein import into nucleus);GO:0043130(ubiquitin binding)
spu-mir-92a-p5_1ss17CT	EVM0001241.1	EVM0001241	EVM0001241	PREDICTED: zinc finger protein 84 [Strongylocentrotus purpuratus]	82	-23.87	1	1	2	GO:0000972(transcription-dependent tethering of RNA polymerase II gene DNA at nuclear periphery);GO:0003723(RNA binding);GO:0005643(nuclear pore);GO:0006405(RNA export from nucleus);GO:0006606(protein import into nucleus);GO:0043130(ubiquitin binding)
spu-mir-92c-p5	EVM0001241.1	EVM0001241	EVM0001241	PREDICTED: zinc finger protein 84 [Strongylocentrotus purpuratus]	77	-17.17	1	1	2	GO:0000972(transcription-dependent tethering of RNA polymerase II gene DNA at nuclear periphery);GO:0003723(RNA binding);GO:0005643(nuclear pore);GO:0006405(RNA export from nucleus);GO:0006606(protein import into nucleus);GO:0043130(ubiquitin binding)
spu-mir-184-p5	EVM0001250.2	EVM0001250	EVM0001250	PREDICTED: pre-rRNA-processing protein TSR1 homolog [Strongylocentrotus purpuratus]	52	-12.89	1	1	2	GO:0000462(maturation of SSU-rRNA from tricistronic rRNA transcript (SSU-rRNA, 5.8S rRNA, LSU-rRNA));GO:0000479(endonucleolytic cleavage of tricistronic rRNA transcript (SSU-rRNA, 5.8S rRNA, LSU-rRNA));GO:0003924(GTPase activity);GO:0005525(GTP binding);GO:0030688(preribosome, small subunit precursor);GO:0034511(U3 snoRNA binding)
sko-miR-184-3p_R+1	EVM0001259.1	EVM0001259	EVM0001259	PREDICTED: sodium- and chloride-dependent betaine transporter [Strongylocentrotus purpuratus]	60	-25.96	1	1	2	GO:0005215(transporter activity);GO:0005887(integral component of plasma membrane);GO:0006810(transport)
lva-miR-92b-3p_R+2	EVM0001294.1	EVM0001294	EVM0001294	PREDICTED: vacuolar protein sorting-associated protein 33B isoform X3 [Strongylocentrotus purpuratus]	89	-30.78	1	1	2	GO:0005764(lysosome);GO:0005770(late endosome);GO:0006904(vesicle docking involved in exocytosis);GO:0007032(endosome organization);GO:0015031(protein transport);GO:0030123(AP-3 adaptor complex);GO:0030136(clathrin-coated vesicle);GO:0030897(HOPS complex);GO:0031091(platelet alpha granule);GO:0031901(early endosome membrane);GO:0032400(melanosome localization);GO:0032418(lysosome localization);GO…
pmi-miR-92c-3p_R+1_1ss10TC	EVM0001294.1	EVM0001294	EVM0001294	PREDICTED: vacuolar protein sorting-associated protein 33B isoform X3 [Strongylocentrotus purpuratus]	89	-18.92	1	1	2	GO:0005764(lysosome);GO:0005770(late endosome);GO:0006904(vesicle docking involved in exocytosis);GO:0007032(endosome organization);GO:0015031(protein transport);GO:0030123(AP-3 adaptor complex);GO:0030136(clathrin-coated vesicle);GO:0030897(HOPS complex);GO:0031091(platelet alpha granule);GO:0031901(early endosome membrane);GO:0032400(melanosome localization);GO:0032418(lysosome localization);GO…
lva-miR-92b-3p_R+2	EVM0001296.1	EVM0001296	EVM0001296	PREDICTED: exonuclease 3'-5' domain-containing protein 1-like [Strongylocentrotus purpuratus]	67	-11.89	1	1	2	GO:0003729(mRNA binding);GO:0006139(nucleobase-containing compound metabolic process);GO:0007294(germarium-derived oocyte fate determination);GO:0007312(oocyte nucleus migration involved in oocyte dorsal/ventral axis specification);GO:0007436(larval salivary gland morphogenesis);GO:0008298(intracellular mRNA localization);GO:0008408(3'-5' exonuclease activity);GO:0016325(oocyte microtubule cytosk…
pmi-miR-92c-3p_R+1_1ss10TC	EVM0001296.1	EVM0001296	EVM0001296	PREDICTED: exonuclease 3'-5' domain-containing protein 1-like [Strongylocentrotus purpuratus]	67	-10.18	1	1	2	GO:0003729(mRNA binding);GO:0006139(nucleobase-containing compound metabolic process);GO:0007294(germarium-derived oocyte fate determination);GO:0007312(oocyte nucleus migration involved in oocyte dorsal/ventral axis specification);GO:0007436(larval salivary gland morphogenesis);GO:0008298(intracellular mRNA localization);GO:0008408(3'-5' exonuclease activity);GO:0016325(oocyte microtubule cytosk…
lva-miR-92b-3p_R+2	EVM0001313.1	EVM0001313	EVM0001313	PREDICTED: glycoprotein-N-acetylgalactosamine 3-beta-galactosyltransferase 1-like [Strongylocentrotus purpuratus]	58	-13.57	1	1	2	GO:0016263(glycoprotein-N-acetylgalactosamine 3-beta-galactosyltransferase activity);GO:0016267(O-glycan processing, core 1)	ko00512(Mucin type O-glycan biosynthesis)
pmi-miR-92c-3p_R+1_1ss10TC	EVM0001313.1	EVM0001313	EVM0001313	PREDICTED: glycoprotein-N-acetylgalactosamine 3-beta-galactosyltransferase 1-like [Strongylocentrotus purpuratus]	57	-13.75	1	1	2	GO:0016263(glycoprotein-N-acetylgalactosamine 3-beta-galactosyltransferase activity);GO:0016267(O-glycan processing, core 1)	ko00512(Mucin type O-glycan biosynthesis)
lva-miR-92b-3p_R+2	EVM0001321.12	EVM0001321	EVM0001321	PREDICTED: dehydrogenase/reductase SDR family member 1 [Strongylocentrotus purpuratus]	70	-13.62	1	1	2	GO:0003674(molecular_function);GO:0005739(mitochondrion);GO:0005743(mitochondrial inner membrane);GO:0005783(endoplasmic reticulum);GO:0008150(biological_process);GO:0016491(oxidoreductase activity);GO:0055114(oxidation-reduction process)
sko-miR-184-3p_R+1	EVM0001331.1	EVM0001331	EVM0001331	cilia- and flagella-associated protein 46-like isoform X3 [Acanthaster planci]	95	-24.08	1	1	2	GO:0005930(axoneme);GO:0060294(cilium movement involved in cell motility)
lva-miR-92b-3p_R+2	EVM0001353.2	EVM0001353	EVM0001353	PREDICTED: ATP-dependent DNA helicase Q5 [Strongylocentrotus purpuratus]	69	-15.89	1	1	2	GO:0000724(double-strand break repair via homologous recombination);GO:0003677(DNA binding);GO:0005634(nucleus);GO:0005694(chromosome);GO:0005737(cytoplasm);GO:0009378(four-way junction helicase activity);GO:0043140(ATP-dependent 3'-5' DNA helicase activity)
pmi-miR-92c-3p_R+1_1ss10TC	EVM0001353.2	EVM0001353	EVM0001353	PREDICTED: ATP-dependent DNA helicase Q5 [Strongylocentrotus purpuratus]	69	-11.83	1	1	2	GO:0000724(double-strand break repair via homologous recombination);GO:0003677(DNA binding);GO:0005634(nucleus);GO:0005694(chromosome);GO:0005737(cytoplasm);GO:0009378(four-way junction helicase activity);GO:0043140(ATP-dependent 3'-5' DNA helicase activity)
spu-mir-184-p5	EVM0001353.2	EVM0001353	EVM0001353	PREDICTED: ATP-dependent DNA helicase Q5 [Strongylocentrotus purpuratus]	65	-11.77	1	1	2	GO:0000724(double-strand break repair via homologous recombination);GO:0003677(DNA binding);GO:0005634(nucleus);GO:0005694(chromosome);GO:0005737(cytoplasm);GO:0009378(four-way junction helicase activity);GO:0043140(ATP-dependent 3'-5' DNA helicase activity)
spu-mir-184-p5	EVM0001354.1	EVM0001354	EVM0001354	PREDICTED: bromodomain adjacent to zinc finger domain protein 1A isoform X3 [Strongylocentrotus purpuratus]	80	-31.26	1	1	2	GO:0008270(zinc ion binding)
spu-mir-92a-p5_1ss17CT	EVM0001380.7	EVM0001380	EVM0001380	PREDICTED: TNFAIP3-interacting protein 1 [Strongylocentrotus purpuratus]	89	-26.58	1	1	2
spu-mir-92c-p5	EVM0001380.7	EVM0001380	EVM0001380	PREDICTED: TNFAIP3-interacting protein 1 [Strongylocentrotus purpuratus]	88	-18.23	1	1	2
lva-miR-92b-3p_R+2	EVM0001389.1	EVM0001389	EVM0001389	PREDICTED: dynactin subunit 2 [Strongylocentrotus purpuratus]	66	-10.03	1	1	2	GO:0005737(cytoplasm);GO:0005813(centrosome);GO:0005869(dynactin complex);GO:0007052(mitotic spindle organization)
pmi-miR-92c-3p_R+1_1ss10TC	EVM0001389.1	EVM0001389	EVM0001389	PREDICTED: dynactin subunit 2 [Strongylocentrotus purpuratus]	59	-10.03	1	1	2	GO:0005737(cytoplasm);GO:0005813(centrosome);GO:0005869(dynactin complex);GO:0007052(mitotic spindle organization)
lva-miR-92b-3p_R+2	EVM0001396.1	EVM0001396	EVM0001396	PREDICTED: RNA pseudouridylate synthase domain-containing protein 3 [Strongylocentrotus purpuratus]	89	-20.28	1	1	2	GO:0005739(mitochondrion);GO:0009982(pseudouridine synthase activity);GO:0019239(deaminase activity);GO:0031119(tRNA pseudouridine synthesis)
pmi-miR-92c-3p_R+1_1ss10TC	EVM0001396.1	EVM0001396	EVM0001396	PREDICTED: RNA pseudouridylate synthase domain-containing protein 3 [Strongylocentrotus purpuratus]	89	-18.69	1	1	2	GO:0005739(mitochondrion);GO:0009982(pseudouridine synthase activity);GO:0019239(deaminase activity);GO:0031119(tRNA pseudouridine synthesis)
spu-mir-184-p5	EVM0001422.1	EVM0001422	EVM0001422	PREDICTED: polyubiquitin-A isoform X1 [Strongylocentrotus purpuratus]	90	-12.11	1	1	2	GO:0002020(protease binding);GO:0003723(RNA binding);GO:0005615(extracellular space);GO:0005634(nucleus);GO:0005737(cytoplasm);GO:0006511(ubiquitin-dependent protein catabolic process);GO:0016567(protein ubiquitination);GO:0019941(modification-dependent protein catabolic process);GO:0031386(protein tag);GO:0031625(ubiquitin protein ligase binding);GO:0031982(vesicle);GO:0043209(myelin sheath);GO:…
lva-miR-92b-3p_R+2	EVM0001472.6	EVM0001472	EVM0001472	NA	54	-41.86	1	1	2
pmi-miR-92c-3p_R+1_1ss10TC	EVM0001472.6	EVM0001472	EVM0001472	NA	54	-15.42	1	1	2
spu-mir-184-p5	EVM0001472.6	EVM0001472	EVM0001472	NA	64	-16.87	1	1	2
sko-miR-184-3p_R+1	EVM0001486.1	EVM0001486	EVM0001486	PREDICTED: dynein assembly factor 3, axonemal [Strongylocentrotus purpuratus]	94	-45.9	1	1	2	GO:0044458(motile cilium assembly);GO:0070286(axonemal dynein complex assembly)
lva-miR-92b-3p_R+2	EVM0001489.1	EVM0001489	EVM0001489	PREDICTED: uncharacterized protein LOC105445152 [Strongylocentrotus purpuratus]	98	-13.48	1	1	2		ko00564(Glycerophospholipid metabolism);ko00565(Ether lipid metabolism);ko00590(Arachidonic acid metabolism);ko00591(Linoleic acid metabolism);ko00592(alpha-Linolenic acid metabolism)
pmi-miR-92c-3p_R+1_1ss10TC	EVM0001489.1	EVM0001489	EVM0001489	PREDICTED: uncharacterized protein LOC105445152 [Strongylocentrotus purpuratus]	98	-13.48	1	1	2		ko00564(Glycerophospholipid metabolism);ko00565(Ether lipid metabolism);ko00590(Arachidonic acid metabolism);ko00591(Linoleic acid metabolism);ko00592(alpha-Linolenic acid metabolism)
lva-miR-92b-3p_R+2	EVM0001493.1	EVM0001493	EVM0001493	PREDICTED: exonuclease 1 isoform X1 [Strongylocentrotus purpuratus]	79	-11.44	1	1	2	GO:0000731(DNA synthesis involved in DNA repair);GO:0000732(strand displacement);GO:0002455(humoral immune response mediated by circulating immunoglobulin);GO:0003677(DNA binding);GO:0003682(chromatin binding);GO:0004523(RNA-DNA hybrid ribonuclease activity);GO:0004527(exonuclease activity);GO:0005515(protein binding);GO:0005634(nucleus);GO:0005654(nucleoplasm);GO:0005737(cytoplasm);GO:0006260(DN…	ko03430(Mismatch repair)
pmi-miR-92c-3p_R+1_1ss10TC	EVM0001493.1	EVM0001493	EVM0001493	PREDICTED: exonuclease 1 isoform X1 [Strongylocentrotus purpuratus]	69	-11.44	1	1	2	GO:0000731(DNA synthesis involved in DNA repair);GO:0000732(strand displacement);GO:0002455(humoral immune response mediated by circulating immunoglobulin);GO:0003677(DNA binding);GO:0003682(chromatin binding);GO:0004523(RNA-DNA hybrid ribonuclease activity);GO:0004527(exonuclease activity);GO:0005515(protein binding);GO:0005634(nucleus);GO:0005654(nucleoplasm);GO:0005737(cytoplasm);GO:0006260(DN…	ko03430(Mismatch repair)
spu-mir-184-p5	EVM0001511.1	EVM0001511	EVM0001511	PREDICTED: LOW QUALITY PROTEIN: zinc finger protein 423-like [Strongylocentrotus purpuratus]	96	-10.63	1	1	2	GO:0003676(nucleic acid binding);GO:0005634(nucleus);GO:0007219(Notch signaling pathway);GO:0030513(positive regulation of BMP signaling pathway);GO:0045892(negative regulation of transcription, DNA-templated);GO:0045893(positive regulation of transcription, DNA-templated);GO:0046872(metal ion binding)
spu-mir-184-p5	EVM0001548.1	EVM0001548	EVM0001548	PREDICTED: brain-specific angiogenesis inhibitor 1-like isoform X1 [Strongylocentrotus purpuratus]	99	-23.82	1	1	2	GO:0008028(monocarboxylic acid transmembrane transporter activity);GO:0016021(integral component of membrane)
lva-miR-92b-3p_R+2	EVM0001556.2	EVM0001556	EVM0001556	PREDICTED: uncharacterized protein LOC100888448 isoform X2 [Strongylocentrotus purpuratus]	82	-33.8	1	1	2	GO:0003677(DNA binding)
pmi-miR-92c-3p_R+1_1ss10TC	EVM0001556.2	EVM0001556	EVM0001556	PREDICTED: uncharacterized protein LOC100888448 isoform X2 [Strongylocentrotus purpuratus]	82	-33.8	1	1	2	GO:0003677(DNA binding)
lva-miR-92b-3p_R+2	EVM0001576.1	EVM0001576	EVM0001576	PREDICTED: mitochondrial import inner membrane translocase subunit Tim9 [Strongylocentrotus purpuratus]	78	-10.74	1	1	2	GO:0042719(mitochondrial intermembrane space protein transporter complex);GO:0042721(mitochondrial inner membrane protein insertion complex);GO:0045039(protein import into mitochondrial inner membrane);GO:0072321(chaperone-mediated protein transport)
spu-mir-184-p5	EVM0001599.1	EVM0001599	EVM0001599	PREDICTED: BTB/POZ domain-containing protein 9 [Strongylocentrotus purpuratus]	75	-25.01	1	1	2	GO:0007616(long-term memory);GO:0008344(adult locomotory behavior);GO:0042428(serotonin metabolic process);GO:0042748(circadian sleep/wake cycle, non-REM sleep);GO:0050951(sensory perception of temperature stimulus);GO:0060586(multicellular organismal iron ion homeostasis);GO:1900242(regulation of synaptic vesicle endocytosis)
spu-mir-184-p5	EVM0001600.1	EVM0001600	EVM0001600	PREDICTED: heparan-sulfate 6-O-sulfotransferase 3 [Strongylocentrotus purpuratus]	94	-10.81	1	1	2	GO:0015015(heparan sulfate proteoglycan biosynthetic process, enzymatic modification);GO:0017095(heparan sulfate 6-O-sulfotransferase activity)	ko00534(Glycosaminoglycan biosynthesis - heparan sulfate / heparin)
lva-miR-92b-3p_R+2	EVM0001602.1	EVM0001602	EVM0001602	NA	94	-13.09	1	1	2
pmi-miR-92c-3p_R+1_1ss10TC	EVM0001602.1	EVM0001602	EVM0001602	NA	94	-10.25	1	1	2
lva-miR-92b-3p_R+2	EVM0001619.1	EVM0001619	EVM0001619	PREDICTED: proton-coupled amino acid transporter 1 isoform X4 [Strongylocentrotus purpuratus]	75	-39.56	1	1	2	GO:0003333(amino acid transmembrane transport);GO:0015171(amino acid transmembrane transporter activity)
pmi-miR-92c-3p_R+1_1ss10TC	EVM0001619.1	EVM0001619	EVM0001619	PREDICTED: proton-coupled amino acid transporter 1 isoform X4 [Strongylocentrotus purpuratus]	75	-35.98	1	1	2	GO:0003333(amino acid transmembrane transport);GO:0015171(amino acid transmembrane transporter activity)
lva-miR-92b-3p_R+2	EVM0001627.1	EVM0001627	EVM0001627	PREDICTED: mesenchyme-specific cell surface glycoprotein isoform X1 [Strongylocentrotus purpuratus]	99	-29.43	1	1	2
pmi-miR-92c-3p_R+1_1ss10TC	EVM0001627.1	EVM0001627	EVM0001627	PREDICTED: mesenchyme-specific cell surface glycoprotein isoform X1 [Strongylocentrotus purpuratus]	99	-30.41	1	1	2
lva-miR-92b-3p_R+2	EVM0001630.3	EVM0001630	EVM0001630	PREDICTED: cytoskeleton-associated protein 5 [Strongylocentrotus purpuratus]	82	-26.89	1	1	2	GO:0000086(G2/M transition of mitotic cell cycle);GO:0000090(mitotic anaphase);GO:0000236(mitotic prometaphase);GO:0000922(spindle pole);GO:0000930(gamma-tubulin complex);GO:0005515(protein binding);GO:0005813(centrosome);GO:0005829(cytosol);GO:0007051(spindle organization);GO:0007062(sister chromatid cohesion);GO:0010389(regulation of G2/M transition of mitotic cell cycle);GO:0015630(microtubule…
pmi-miR-92c-3p_R+1_1ss10TC	EVM0001630.3	EVM0001630	EVM0001630	PREDICTED: cytoskeleton-associated protein 5 [Strongylocentrotus purpuratus]	82	-13.81	1	1	2	GO:0000086(G2/M transition of mitotic cell cycle);GO:0000090(mitotic anaphase);GO:0000236(mitotic prometaphase);GO:0000922(spindle pole);GO:0000930(gamma-tubulin complex);GO:0005515(protein binding);GO:0005813(centrosome);GO:0005829(cytosol);GO:0007051(spindle organization);GO:0007062(sister chromatid cohesion);GO:0010389(regulation of G2/M transition of mitotic cell cycle);GO:0015630(microtubule…
lva-miR-92b-3p_R+2	EVM0001635.1	EVM0001635	EVM0001635	PREDICTED: ADP-ribosyl cyclase isoform X1 [Strongylocentrotus purpuratus]	60	-41.17	1	1	2	GO:0003953(NAD+ nucleosidase activity);GO:0005886(plasma membrane);GO:0016849(phosphorus-oxygen lyase activity);GO:0030890(positive regulation of B cell proliferation)	ko00760(Nicotinate and nicotinamide metabolism)
pmi-miR-92c-3p_R+1_1ss10TC	EVM0001635.1	EVM0001635	EVM0001635	PREDICTED: ADP-ribosyl cyclase isoform X1 [Strongylocentrotus purpuratus]	60	-39.8	1	1	2	GO:0003953(NAD+ nucleosidase activity);GO:0005886(plasma membrane);GO:0016849(phosphorus-oxygen lyase activity);GO:0030890(positive regulation of B cell proliferation)	ko00760(Nicotinate and nicotinamide metabolism)
spu-mir-184-p5	EVM0001635.1	EVM0001635	EVM0001635	PREDICTED: ADP-ribosyl cyclase isoform X1 [Strongylocentrotus purpuratus]	74	-36.49	1	1	2	GO:0003953(NAD+ nucleosidase activity);GO:0005886(plasma membrane);GO:0016849(phosphorus-oxygen lyase activity);GO:0030890(positive regulation of B cell proliferation)	ko00760(Nicotinate and nicotinamide metabolism)
sko-miR-184-3p_R+1	EVM0001642.1	EVM0001642	EVM0001642	PREDICTED: uncharacterized protein LOC105442053 [Strongylocentrotus purpuratus]	72	-14.97	1	1	2
pmi-miR-92c-3p_R+1_1ss10TC	EVM0001651.1	EVM0001651	EVM0001651	PREDICTED: gelsolin-like protein 2 [Strongylocentrotus purpuratus]	63	-13.35	1	1	2	GO:0003779(actin binding);GO:0005509(calcium ion binding);GO:0030041(actin filament polymerization);GO:0030043(actin filament fragmentation);GO:0045010(actin nucleation);GO:0051014(actin filament severing);GO:0051693(actin filament capping)
lva-miR-92b-3p_R+2	EVM0001665.4	EVM0001665	EVM0001665	PREDICTED: E3 ubiquitin-protein ligase UBR2, partial [Strongylocentrotus purpuratus]	56	-17.81	1	1	2	GO:0000151(ubiquitin ligase complex);GO:0005737(cytoplasm);GO:0061630(ubiquitin protein ligase activity);GO:0071596(ubiquitin-dependent protein catabolic process via the N-end rule pathway)
pmi-miR-92c-3p_R+1_1ss10TC	EVM0001665.4	EVM0001665	EVM0001665	PREDICTED: E3 ubiquitin-protein ligase UBR2, partial [Strongylocentrotus purpuratus]	55	-20.11	1	1	2	GO:0000151(ubiquitin ligase complex);GO:0005737(cytoplasm);GO:0061630(ubiquitin protein ligase activity);GO:0071596(ubiquitin-dependent protein catabolic process via the N-end rule pathway)
spu-mir-184-p5	EVM0001682.1	EVM0001682	EVM0001682	PREDICTED: melanoregulin-like isoform X3 [Strongylocentrotus purpuratus]	93	-22.46	1	1	2	GO:0030318(melanocyte differentiation);GO:0032402(melanosome transport);GO:0042470(melanosome);GO:0043473(pigmentation);GO:0048066(developmental pigmentation)
lva-miR-92b-3p_R+2	EVM0001684.10	EVM0001684	EVM0001684	calreticulin precursor [Strongylocentrotus purpuratus]	55	-22.06	1	1	2	GO:0000122(negative regulation of transcription by RNA polymerase II);GO:0001669(acrosomal vesicle);GO:0002502(peptide antigen assembly with MHC class I protein complex);GO:0003729(mRNA binding);GO:0005178(integrin binding);GO:0005506(iron ion binding);GO:0005509(calcium ion binding);GO:0005515(protein binding);GO:0005615(extracellular space);GO:0005634(nucleus);GO:0005635(nuclear envelope);GO:00…	ko04141(Protein processing in endoplasmic reticulum);ko04145(Phagosome)
pmi-miR-92c-3p_R+1_1ss10TC	EVM0001684.10	EVM0001684	EVM0001684	calreticulin precursor [Strongylocentrotus purpuratus]	55	-18.4	1	1	2	GO:0000122(negative regulation of transcription by RNA polymerase II);GO:0001669(acrosomal vesicle);GO:0002502(peptide antigen assembly with MHC class I protein complex);GO:0003729(mRNA binding);GO:0005178(integrin binding);GO:0005506(iron ion binding);GO:0005509(calcium ion binding);GO:0005515(protein binding);GO:0005615(extracellular space);GO:0005634(nucleus);GO:0005635(nuclear envelope);GO:00…	ko04141(Protein processing in endoplasmic reticulum);ko04145(Phagosome)
lva-miR-92b-3p_R+2	EVM0001702.1	EVM0001702	EVM0001702	PREDICTED: cylicin-1 [Strongylocentrotus purpuratus]	84	-13.37	1	1	2	GO:0005096(GTPase activator activity);GO:0005622(intracellular);GO:0006886(intracellular protein transport);GO:0012505(endomembrane system);GO:0017137(Rab GTPase binding);GO:0031338(regulation of vesicle fusion);GO:0090630(activation of GTPase activity)
pmi-miR-92c-3p_R+1_1ss10TC	EVM0001702.1	EVM0001702	EVM0001702	PREDICTED: cylicin-1 [Strongylocentrotus purpuratus]	84	-13.37	1	1	2	GO:0005096(GTPase activator activity);GO:0005622(intracellular);GO:0006886(intracellular protein transport);GO:0012505(endomembrane system);GO:0017137(Rab GTPase binding);GO:0031338(regulation of vesicle fusion);GO:0090630(activation of GTPase activity)
lva-miR-92b-3p_R+2	EVM0001711.1	EVM0001711	EVM0001711	PREDICTED: uncharacterized protein LOC577914 [Strongylocentrotus purpuratus]	70	-13.49	1	1	2	GO:0005634(nucleus);GO:0006203(dGTP catabolic process);GO:0008832(dGTPase activity)
pmi-miR-92c-3p_R+1_1ss10TC	EVM0001711.1	EVM0001711	EVM0001711	PREDICTED: uncharacterized protein LOC577914 [Strongylocentrotus purpuratus]	69	-13.49	1	1	2	GO:0005634(nucleus);GO:0006203(dGTP catabolic process);GO:0008832(dGTPase activity)
lva-miR-92b-3p_R+2	EVM0001714.8	EVM0001714	EVM0001714	PREDICTED: proteasome subunit beta type-4 [Strongylocentrotus purpuratus]	68	-28.26	1	1	2	GO:0000502(proteasome complex);GO:0004175(endopeptidase activity);GO:0004298(threonine-type endopeptidase activity);GO:0005634(nucleus);GO:0005737(cytoplasm);GO:0005839(proteasome core complex);GO:0006508(proteolysis);GO:0008233(peptidase activity);GO:0016787(hydrolase activity);GO:0051603(proteolysis involved in cellular protein catabolic process)	ko03050(Proteasome)
pmi-miR-92c-3p_R+1_1ss10TC	EVM0001714.8	EVM0001714	EVM0001714	PREDICTED: proteasome subunit beta type-4 [Strongylocentrotus purpuratus]	77	-27.17	1	1	2	GO:0000502(proteasome complex);GO:0004175(endopeptidase activity);GO:0004298(threonine-type endopeptidase activity);GO:0005634(nucleus);GO:0005737(cytoplasm);GO:0005839(proteasome core complex);GO:0006508(proteolysis);GO:0008233(peptidase activity);GO:0016787(hydrolase activity);GO:0051603(proteolysis involved in cellular protein catabolic process)	ko03050(Proteasome)
spu-mir-184-p5	EVM0001714.8	EVM0001714	EVM0001714	PREDICTED: proteasome subunit beta type-4 [Strongylocentrotus purpuratus]	50	-30.28	1	1	2	GO:0000502(proteasome complex);GO:0004175(endopeptidase activity);GO:0004298(threonine-type endopeptidase activity);GO:0005634(nucleus);GO:0005737(cytoplasm);GO:0005839(proteasome core complex);GO:0006508(proteolysis);GO:0008233(peptidase activity);GO:0016787(hydrolase activity);GO:0051603(proteolysis involved in cellular protein catabolic process)	ko03050(Proteasome)
lva-miR-92b-3p_R+2	EVM0001728.1	EVM0001728	EVM0001728	PREDICTED: ribonucleoside-diphosphate reductase subunit M2 B [Strongylocentrotus purpuratus]	89	-15.82	1	1	2	GO:0004748(ribonucleoside-diphosphate reductase activity, thioredoxin disulfide as acceptor);GO:0009263(deoxyribonucleotide biosynthetic process)	ko00230(Purine metabolism);ko00240(Pyrimidine metabolism);ko00480(Glutathione metabolism);ko00983(Drug metabolism - other enzymes)
pmi-miR-92c-3p_R+1_1ss10TC	EVM0001728.1	EVM0001728	EVM0001728	PREDICTED: ribonucleoside-diphosphate reductase subunit M2 B [Strongylocentrotus purpuratus]	89	-16.96	1	1	2	GO:0004748(ribonucleoside-diphosphate reductase activity, thioredoxin disulfide as acceptor);GO:0009263(deoxyribonucleotide biosynthetic process)	ko00230(Purine metabolism);ko00240(Pyrimidine metabolism);ko00480(Glutathione metabolism);ko00983(Drug metabolism - other enzymes)
lva-miR-92b-3p_R+2	EVM0001729.1	EVM0001729	EVM0001729	PREDICTED: probable ATP-dependent RNA helicase DHX58 isoform X1 [Strongylocentrotus purpuratus]	80	-13.38	1	1	2	GO:0003677(DNA binding);GO:0005524(ATP binding);GO:0005634(nucleus);GO:0005829(cytosol);GO:0006355(regulation of transcription, DNA-templated);GO:0007249(I-kappaB kinase/NF-kappaB signaling);GO:0016787(hydrolase activity);GO:0019221(cytokine-mediated signaling pathway);GO:0039529(RIG-I signaling pathway);GO:0046982(protein heterodimerization activity);GO:0051607(defense response to virus);GO:0060…
pmi-miR-92c-3p_R+1_1ss10TC	EVM0001729.1	EVM0001729	EVM0001729	PREDICTED: probable ATP-dependent RNA helicase DHX58 isoform X1 [Strongylocentrotus purpuratus]	78	-13.29	1	1	2	GO:0003677(DNA binding);GO:0005524(ATP binding);GO:0005634(nucleus);GO:0005829(cytosol);GO:0006355(regulation of transcription, DNA-templated);GO:0007249(I-kappaB kinase/NF-kappaB signaling);GO:0016787(hydrolase activity);GO:0019221(cytokine-mediated signaling pathway);GO:0039529(RIG-I signaling pathway);GO:0046982(protein heterodimerization activity);GO:0051607(defense response to virus);GO:0060…
spu-mir-184-p5	EVM0001757.1	EVM0001757	EVM0001757	PREDICTED: LOW QUALITY PROTEIN: sodium leak channel non-selective protein [Strongylocentrotus purpuratus]	88	-11.93	1	1	2	GO:0005261(cation channel activity);GO:0005886(plasma membrane);GO:0006816(calcium ion transport);GO:0034220(ion transmembrane transport);GO:0086010(membrane depolarization during action potential)
spu-mir-184-p5	EVM0001758.1	EVM0001758	EVM0001758	PREDICTED: UDP-glucuronosyltransferase 2C1 isoform X1 [Strongylocentrotus purpuratus]	74	-15.62	1	1	2	GO:0008194(UDP-glycosyltransferase activity);GO:0009813(flavonoid biosynthetic process);GO:0043231(intracellular membrane-bounded organelle);GO:0052696(flavonoid glucuronidation)	ko00040(Pentose and glucuronate interconversions);ko00053(Ascorbate and aldarate metabolism);ko00830(Retinol metabolism);ko00860(Porphyrin and chlorophyll metabolism);ko00980(Metabolism of xenobiotics by cytochrome P450);ko00982(Drug metabolism - cytochrome P450);ko00983(Drug metabolism - other enzymes)
lva-miR-92b-3p_R+2	EVM0001786.1	EVM0001786	EVM0001786	PREDICTED: uncharacterized protein LOC764451 [Strongylocentrotus purpuratus]	56	-10.56	1	1	2
lva-miR-92b-3p_R+2	EVM0001817.1	EVM0001817	EVM0001817	PREDICTED: NACHT, LRR and PYD domains-containing protein 5-like, partial [Strongylocentrotus purpuratus]	85	-16.72	1	1	2
pmi-miR-92c-3p_R+1_1ss10TC	EVM0001817.1	EVM0001817	EVM0001817	PREDICTED: NACHT, LRR and PYD domains-containing protein 5-like, partial [Strongylocentrotus purpuratus]	85	-16.72	1	1	2
spu-mir-184-p5	EVM0001849.1	EVM0001849	EVM0001849	PREDICTED: retinol dehydrogenase 11-like [Strongylocentrotus purpuratus]	72	-11.77	1	1	2	GO:0016020(membrane);GO:0016021(integral component of membrane)	ko00830(Retinol metabolism)
lva-miR-92b-3p_R+2	EVM0001876.2	EVM0001876	EVM0001876	PREDICTED: uncharacterized protein LOC100892076 [Strongylocentrotus purpuratus]	94	-34.45	1	1	2
pmi-miR-92c-3p_R+1_1ss10TC	EVM0001876.2	EVM0001876	EVM0001876	PREDICTED: uncharacterized protein LOC100892076 [Strongylocentrotus purpuratus]	94	-35.86	1	1	2
lva-miR-92b-3p_R+2	EVM0001879.1	EVM0001879	EVM0001879	PREDICTED: thioredoxin [Strongylocentrotus purpuratus]	62	-18.59	1	1	2	GO:0000103(sulfate assimilation);GO:0005739(mitochondrion);GO:0006457(protein folding);GO:0015035(protein disulfide oxidoreductase activity);GO:0016671(oxidoreductase activity, acting on a sulfur group of donors, disulfide as acceptor);GO:0034599(cellular response to oxidative stress);GO:0045454(cell redox homeostasis);GO:0055114(oxidation-reduction process)
pmi-miR-92c-3p_R+1_1ss10TC	EVM0001879.1	EVM0001879	EVM0001879	PREDICTED: thioredoxin [Strongylocentrotus purpuratus]	62	-16.89	1	1	2	GO:0000103(sulfate assimilation);GO:0005739(mitochondrion);GO:0006457(protein folding);GO:0015035(protein disulfide oxidoreductase activity);GO:0016671(oxidoreductase activity, acting on a sulfur group of donors, disulfide as acceptor);GO:0034599(cellular response to oxidative stress);GO:0045454(cell redox homeostasis);GO:0055114(oxidation-reduction process)
lva-miR-92b-3p_R+2	EVM0001898.1	EVM0001898	EVM0001898	PREDICTED: juxtaposed with another zinc finger protein 1 [Strongylocentrotus purpuratus]	60	-51.78	1	1	2	GO:0003676(nucleic acid binding);GO:0005634(nucleus)
pmi-miR-92c-3p_R+1_1ss10TC	EVM0001898.1	EVM0001898	EVM0001898	PREDICTED: juxtaposed with another zinc finger protein 1 [Strongylocentrotus purpuratus]	60	-53.25	1	1	2	GO:0003676(nucleic acid binding);GO:0005634(nucleus)
lva-miR-92b-3p_R+2	EVM0001904.1	EVM0001904	EVM0001904	PREDICTED: U4/U6.U5 tri-snRNP-associated protein 2 isoform X1 [Strongylocentrotus purpuratus]	77	-15.78	1	1	2	GO:0008270(zinc ion binding);GO:0016579(protein deubiquitination);GO:0036459(thiol-dependent ubiquitinyl hydrolase activity)	ko03040(Spliceosome)
pmi-miR-92c-3p_R+1_1ss10TC	EVM0001904.1	EVM0001904	EVM0001904	PREDICTED: U4/U6.U5 tri-snRNP-associated protein 2 isoform X1 [Strongylocentrotus purpuratus]	77	-14.35	1	1	2	GO:0008270(zinc ion binding);GO:0016579(protein deubiquitination);GO:0036459(thiol-dependent ubiquitinyl hydrolase activity)	ko03040(Spliceosome)
lva-miR-92b-3p_R+2	EVM0001920.4	EVM0001920	EVM0001920	PREDICTED: uncharacterized protein LOC764243 isoform X1 [Strongylocentrotus purpuratus]	65	-13.09	1	1	2	GO:0005634(nucleus);GO:0051090(regulation of DNA binding transcription factor activity)
pmi-miR-92c-3p_R+1_1ss10TC	EVM0001920.4	EVM0001920	EVM0001920	PREDICTED: uncharacterized protein LOC764243 isoform X1 [Strongylocentrotus purpuratus]	65	-13.09	1	1	2	GO:0005634(nucleus);GO:0051090(regulation of DNA binding transcription factor activity)
lva-miR-92b-3p_R+2	EVM0001922.1	EVM0001922	EVM0001922	PREDICTED: zinc finger protein 277 [Strongylocentrotus purpuratus]	86	-12.35	1	1	2	GO:0000979(RNA polymerase II core promoter sequence-specific DNA binding);GO:0005634(nucleus);GO:0006351(transcription, DNA-templated);GO:0006355(regulation of transcription, DNA-templated);GO:0046872(metal ion binding);GO:0070301(cellular response to hydrogen peroxide);GO:2000772(regulation of cellular senescence)
pmi-miR-92c-3p_R+1_1ss10TC	EVM0001922.1	EVM0001922	EVM0001922	PREDICTED: zinc finger protein 277 [Strongylocentrotus purpuratus]	86	-11.44	1	1	2	GO:0000979(RNA polymerase II core promoter sequence-specific DNA binding);GO:0005634(nucleus);GO:0006351(transcription, DNA-templated);GO:0006355(regulation of transcription, DNA-templated);GO:0046872(metal ion binding);GO:0070301(cellular response to hydrogen peroxide);GO:2000772(regulation of cellular senescence)
lva-miR-92b-3p_R+2	EVM0001925.8	EVM0001925	EVM0001925	PREDICTED: solute carrier family 25 member 36 [Strongylocentrotus purpuratus]	94	-20.18	1	1	2	GO:0003735(structural constituent of ribosome);GO:0006412(translation)
pmi-miR-92c-3p_R+1_1ss10TC	EVM0001925.8	EVM0001925	EVM0001925	PREDICTED: solute carrier family 25 member 36 [Strongylocentrotus purpuratus]	94	-17.66	1	1	2	GO:0003735(structural constituent of ribosome);GO:0006412(translation)
lva-miR-92b-3p_R+2	EVM0001942.2	EVM0001942	EVM0001942	PREDICTED: mucin-2, partial [Strongylocentrotus purpuratus]	62	-12.18	1	1	2	GO:0007399(nervous system development);GO:0030154(cell differentiation)
pmi-miR-92c-3p_R+1_1ss10TC	EVM0001942.2	EVM0001942	EVM0001942	PREDICTED: mucin-2, partial [Strongylocentrotus purpuratus]	62	-12.08	1	1	2	GO:0007399(nervous system development);GO:0030154(cell differentiation)
lva-miR-92b-3p_R+2	EVM0001954.1	EVM0001954	EVM0001954	PREDICTED: protein LZIC [Strongylocentrotus purpuratus]	78	-14.2	1	1	2	GO:0003674(molecular_function);GO:0005575(cellular_component);GO:0008013(beta-catenin binding)
pmi-miR-92c-3p_R+1_1ss10TC	EVM0001954.1	EVM0001954	EVM0001954	PREDICTED: protein LZIC [Strongylocentrotus purpuratus]	78	-13.74	1	1	2	GO:0003674(molecular_function);GO:0005575(cellular_component);GO:0008013(beta-catenin binding)
spu-mir-184-p5	EVM0001962.1	EVM0001962	EVM0001962	PREDICTED: UDP-glucuronosyltransferase 1-2 [Strongylocentrotus purpuratus]	95	-15.17	1	1	2	GO:0008194(UDP-glycosyltransferase activity);GO:0009813(flavonoid biosynthetic process);GO:0043231(intracellular membrane-bounded organelle);GO:0052696(flavonoid glucuronidation)	ko00040(Pentose and glucuronate interconversions);ko00053(Ascorbate and aldarate metabolism);ko00830(Retinol metabolism);ko00860(Porphyrin and chlorophyll metabolism);ko00980(Metabolism of xenobiotics by cytochrome P450);ko00982(Drug metabolism - cytochrome P450);ko00983(Drug metabolism - other enzymes)
lva-miR-92b-3p_R+2	EVM0001965.1	EVM0001965	EVM0001965	PREDICTED: uncharacterized protein LOC754270 isoform X1 [Strongylocentrotus purpuratus]	99	-11.54	1	1	2
pmi-miR-92c-3p_R+1_1ss10TC	EVM0001965.1	EVM0001965	EVM0001965	PREDICTED: uncharacterized protein LOC754270 isoform X1 [Strongylocentrotus purpuratus]	99	-11.54	1	1	2
lva-miR-92b-3p_R+2	EVM0001981.1	EVM0001981	EVM0001981	PREDICTED: leucine-rich repeat-containing protein 58 [Strongylocentrotus purpuratus]	77	-12.87	1	1	2
pmi-miR-92c-3p_R+1_1ss10TC	EVM0001981.1	EVM0001981	EVM0001981	PREDICTED: leucine-rich repeat-containing protein 58 [Strongylocentrotus purpuratus]	76	-13.03	1	1	2
spu-mir-184-p5	EVM0001982.3	EVM0001982	EVM0001982	calmodulin isoform X1 [Drosophila obscura]	89	-21.07	1	1	2	GO:0005509(calcium ion binding);GO:0005515(protein binding);GO:0005813(centrosome);GO:0009792(embryo development ending in birth or egg hatching);GO:0016477(cell migration);GO:0031965(nuclear membrane);GO:0032880(regulation of protein localization);GO:0042981(regulation of apoptotic process);GO:0043277(apoptotic cell clearance);GO:0046872(metal ion binding);GO:0051296(establishment of meiotic spi…	ko04070(Phosphatidylinositol signaling system);ko04745(Phototransduction - fly)
spu-mir-92a-p5_1ss17CT	EVM0002001.6	EVM0002001	EVM0002001	PREDICTED: BTB/POZ domain-containing adapter for CUL3-mediated RhoA degradation protein 3 [Strongylocentrotus purpuratus]	55	-18.27	1	1	2	GO:0005654(nucleoplasm);GO:0005737(cytoplasm);GO:0051260(protein homooligomerization)
lva-miR-92b-3p_R+2	EVM0002003.2	EVM0002003	EVM0002003	PREDICTED: nance-Horan syndrome protein isoform X1 [Strongylocentrotus purpuratus]	70	-24.55	1	1	2	GO:0002088(lens development in camera-type eye);GO:0030154(cell differentiation)
pmi-miR-92c-3p_R+1_1ss10TC	EVM0002003.2	EVM0002003	EVM0002003	PREDICTED: nance-Horan syndrome protein isoform X1 [Strongylocentrotus purpuratus]	58	-19.18	1	1	2	GO:0002088(lens development in camera-type eye);GO:0030154(cell differentiation)
lva-miR-92b-3p_R+2	EVM0002008.1	EVM0002008	EVM0002008	PREDICTED: uncharacterized protein LOC100890146 [Strongylocentrotus purpuratus]	82	-16.21	1	1	2	GO:0005525(GTP binding);GO:0007165(signal transduction);GO:0016020(membrane)
pmi-miR-92c-3p_R+1_1ss10TC	EVM0002008.1	EVM0002008	EVM0002008	PREDICTED: uncharacterized protein LOC100890146 [Strongylocentrotus purpuratus]	85	-19.2	1	1	2	GO:0005525(GTP binding);GO:0007165(signal transduction);GO:0016020(membrane)
sko-miR-184-3p_R+1	EVM0002019.1	EVM0002019	EVM0002019	PREDICTED: protein tyrosine phosphatase domain-containing protein 1 [Strongylocentrotus purpuratus]	88	-17.51	1	1	2	GO:0004725(protein tyrosine phosphatase activity);GO:0005634(nucleus);GO:0005737(cytoplasm);GO:0060271(cilium assembly)
lva-miR-92b-3p_R+2	EVM0002054.1	EVM0002054	EVM0002054	PREDICTED: uncharacterized protein LOC579939 [Strongylocentrotus purpuratus]	50	-13.49	1	1	2	GO:0009507(chloroplast);GO:0016787(hydrolase activity)
lva-miR-92b-3p_R+2	EVM0002063.1	EVM0002063	EVM0002063	PREDICTED: uncharacterized protein LOC583115 [Strongylocentrotus purpuratus]	92	-16.27	1	1	2	GO:0005634(nucleus);GO:0006203(dGTP catabolic process);GO:0008832(dGTPase activity)
pmi-miR-92c-3p_R+1_1ss10TC	EVM0002063.1	EVM0002063	EVM0002063	PREDICTED: uncharacterized protein LOC583115 [Strongylocentrotus purpuratus]	92	-16.12	1	1	2	GO:0005634(nucleus);GO:0006203(dGTP catabolic process);GO:0008832(dGTPase activity)
spu-mir-184-p5	EVM0002073.1	EVM0002073	EVM0002073	PREDICTED: putative nuclease HARBI1 isoform X2 [Strongylocentrotus purpuratus]	71	-12.17	1	1	2	GO:0005575(cellular_component)
pmi-miR-92c-3p_R+1_1ss10TC	EVM0002074.1	EVM0002074	EVM0002074	PREDICTED: ELAV-like protein 3 isoform X1 [Strongylocentrotus purpuratus]	66	-11	1	1	2	GO:0003676(nucleic acid binding);GO:0003723(RNA binding);GO:0003730(mRNA 3'-UTR binding);GO:0005575(cellular_component)
spu-mir-184-p5	EVM0002084.2	EVM0002084	EVM0002084	PREDICTED: protein MOTHER of FT and TF 1 [Strongylocentrotus purpuratus]	94	-11.77	1	1	2	GO:0005737(cytoplasm);GO:0008429(phosphatidylethanolamine binding);GO:0009911(positive regulation of flower development);GO:0048573(photoperiodism, flowering)
lva-miR-92b-3p_R+2	EVM0002087.1	EVM0002087	EVM0002087	PREDICTED: tyrosine-protein phosphatase corkscrew [Strongylocentrotus purpuratus]	85	-11.94	1	1	2	GO:0000077(DNA damage checkpoint);GO:0000187(activation of MAPK activity);GO:0004726(non-membrane spanning protein tyrosine phosphatase activity);GO:0005070(SH3/SH2 adaptor activity);GO:0005158(insulin receptor binding);GO:0005634(nucleus);GO:0005737(cytoplasm);GO:0006641(triglyceride metabolic process);GO:0007173(epidermal growth factor receptor signaling pathway);GO:0007229(integrin-mediated si…
pmi-miR-92c-3p_R+1_1ss10TC	EVM0002087.1	EVM0002087	EVM0002087	PREDICTED: tyrosine-protein phosphatase corkscrew [Strongylocentrotus purpuratus]	85	-11.94	1	1	2	GO:0000077(DNA damage checkpoint);GO:0000187(activation of MAPK activity);GO:0004726(non-membrane spanning protein tyrosine phosphatase activity);GO:0005070(SH3/SH2 adaptor activity);GO:0005158(insulin receptor binding);GO:0005634(nucleus);GO:0005737(cytoplasm);GO:0006641(triglyceride metabolic process);GO:0007173(epidermal growth factor receptor signaling pathway);GO:0007229(integrin-mediated si…
spu-mir-184-p5	EVM0002088.1	EVM0002088	EVM0002088	PREDICTED: programmed cell death protein 2 [Strongylocentrotus purpuratus]	93	-10.81	1	1	2	GO:0005737(cytoplasm);GO:0007088(regulation of mitotic nuclear division);GO:0030218(erythrocyte differentiation);GO:0046872(metal ion binding);GO:0060218(hematopoietic stem cell differentiation)
lva-miR-92b-3p_R+2	EVM0002090.3	EVM0002090	EVM0002090	PREDICTED: uncharacterized protein LOC100893133 [Strongylocentrotus purpuratus]	57	-10.45	1	1	2
spu-mir-184-p5	EVM0002090.3	EVM0002090	EVM0002090	PREDICTED: uncharacterized protein LOC100893133 [Strongylocentrotus purpuratus]	65	-10.69	1	1	2
lva-miR-92b-3p_R+2	EVM0002099.1	EVM0002099	EVM0002099	PREDICTED: tumor necrosis factor receptor superfamily member 14 [Strongylocentrotus purpuratus]	82	-27.22	1	1	2
pmi-miR-92c-3p_R+1_1ss10TC	EVM0002099.1	EVM0002099	EVM0002099	PREDICTED: tumor necrosis factor receptor superfamily member 14 [Strongylocentrotus purpuratus]	82	-27.22	1	1	2
lva-miR-92b-3p_R+2	EVM0002105.1	EVM0002105	EVM0002105	PREDICTED: uncharacterized protein LOC579286 isoform X1 [Strongylocentrotus purpuratus]	93	-12.89	1	1	2	GO:0005125(cytokine activity);GO:0005634(nucleus);GO:0005737(cytoplasm);GO:0005886(plasma membrane);GO:0030595(leukocyte chemotaxis);GO:0050930(induction of positive chemotaxis)	ko04530(Tight junction)
pmi-miR-92c-3p_R+1_1ss10TC	EVM0002105.1	EVM0002105	EVM0002105	PREDICTED: uncharacterized protein LOC579286 isoform X1 [Strongylocentrotus purpuratus]	93	-12.58	1	1	2	GO:0005125(cytokine activity);GO:0005634(nucleus);GO:0005737(cytoplasm);GO:0005886(plasma membrane);GO:0030595(leukocyte chemotaxis);GO:0050930(induction of positive chemotaxis)	ko04530(Tight junction)
pmi-miR-92c-3p_R+1_1ss10TC	EVM0002113.1	EVM0002113	EVM0002113	PREDICTED: cathepsin L [Strongylocentrotus purpuratus]	53	-10.81	1	1	2	GO:0004197(cysteine-type endopeptidase activity);GO:0005615(extracellular space);GO:0005764(lysosome);GO:0051603(proteolysis involved in cellular protein catabolic process)	ko04145(Phagosome);ko04142(Lysosome);ko04140(Autophagy - animal)
sko-miR-184-3p_R+1	EVM0002118.1	EVM0002118	EVM0002118	PREDICTED: gastric triacylglycerol lipase-like [Strongylocentrotus purpuratus]	98	-20.8	1	1	2	GO:0005575(cellular_component);GO:0008150(biological_process)	ko00100(Steroid biosynthesis);ko04142(Lysosome)
lva-miR-92b-3p_R+2	EVM0002126.1	EVM0002126	EVM0002126	PREDICTED: membrane-associated tyrosine- and threonine-specific cdc2-inhibitory kinase [Strongylocentrotus purpuratus]	83	-18.16	1	1	2	GO:0004674(protein serine/threonine kinase activity);GO:0005524(ATP binding);GO:0005634(nucleus);GO:0005737(cytoplasm);GO:0006468(protein phosphorylation);GO:0010923(negative regulation of phosphatase activity);GO:0016020(membrane)
pmi-miR-92c-3p_R+1_1ss10TC	EVM0002126.1	EVM0002126	EVM0002126	PREDICTED: membrane-associated tyrosine- and threonine-specific cdc2-inhibitory kinase [Strongylocentrotus purpuratus]	83	-18.41	1	1	2	GO:0004674(protein serine/threonine kinase activity);GO:0005524(ATP binding);GO:0005634(nucleus);GO:0005737(cytoplasm);GO:0006468(protein phosphorylation);GO:0010923(negative regulation of phosphatase activity);GO:0016020(membrane)
spu-mir-184-p5	EVM0002142.1	EVM0002142	EVM0002142	PREDICTED: RBPJ-interacting and tubulin-associated protein 1-like [Strongylocentrotus purpuratus]	75	-28.93	1	1	2	GO:0000122(negative regulation of transcription by RNA polymerase II);GO:0005515(protein binding);GO:0005634(nucleus);GO:0005737(cytoplasm);GO:0015631(tubulin binding);GO:0022008(neurogenesis);GO:0045746(negative regulation of Notch signaling pathway);GO:0051168(nuclear export)
lva-miR-92b-3p_R+2	EVM0002158.4	EVM0002158	EVM0002158	PREDICTED: protein C10 [Strongylocentrotus purpuratus]	97	-14.53	1	1	2
pmi-miR-92c-3p_R+1_1ss10TC	EVM0002158.4	EVM0002158	EVM0002158	PREDICTED: protein C10 [Strongylocentrotus purpuratus]	97	-13.03	1	1	2
lva-miR-92b-3p_R+2	EVM0002172.1	EVM0002172	EVM0002172	PREDICTED: DNA topoisomerase 2-alpha [Strongylocentrotus purpuratus]	80	-25.73	1	1	2	GO:0000712(resolution of meiotic recombination intermediates);GO:0000819(sister chromatid segregation);GO:0003918(DNA topoisomerase type II (ATP-hydrolyzing) activity);GO:0005634(nucleus);GO:0006265(DNA topological change);GO:0006268(DNA unwinding involved in DNA replication);GO:0006312(mitotic recombination);GO:0009295(nucleoid);GO:0009330(DNA topoisomerase complex (ATP-hydrolyzing));GO:0044774(…
pmi-miR-92c-3p_R+1_1ss10TC	EVM0002172.1	EVM0002172	EVM0002172	PREDICTED: DNA topoisomerase 2-alpha [Strongylocentrotus purpuratus]	79	-25.51	1	1	2	GO:0000712(resolution of meiotic recombination intermediates);GO:0000819(sister chromatid segregation);GO:0003918(DNA topoisomerase type II (ATP-hydrolyzing) activity);GO:0005634(nucleus);GO:0006265(DNA topological change);GO:0006268(DNA unwinding involved in DNA replication);GO:0006312(mitotic recombination);GO:0009295(nucleoid);GO:0009330(DNA topoisomerase complex (ATP-hydrolyzing));GO:0044774(…
lva-miR-92b-3p_R+2	EVM0002184.7	EVM0002184	EVM0002184	PREDICTED: hydroxysteroid dehydrogenase-like protein 2 [Strongylocentrotus purpuratus]	71	-14.71	1	1	2	GO:0005739(mitochondrion);GO:0005777(peroxisome);GO:0016020(membrane)
pmi-miR-92c-3p_R+1_1ss10TC	EVM0002184.7	EVM0002184	EVM0002184	PREDICTED: hydroxysteroid dehydrogenase-like protein 2 [Strongylocentrotus purpuratus]	70	-12.37	1	1	2	GO:0005739(mitochondrion);GO:0005777(peroxisome);GO:0016020(membrane)
lva-miR-92b-3p_R+2	EVM0002198.1	EVM0002198	EVM0002198	iroquois homeobox A [Strongylocentrotus purpuratus]	84	-10.96	1	1	2	GO:0003677(DNA binding);GO:0005634(nucleus);GO:0006355(regulation of transcription, DNA-templated);GO:0043565(sequence-specific DNA binding)
sko-miR-184-3p_R+1	EVM0002237.8	EVM0002237	EVM0002237	PREDICTED: choline transporter-like protein 1 [Strongylocentrotus purpuratus]	97	-18.83	1	1	2	GO:0005654(nucleoplasm);GO:0005739(mitochondrion);GO:0015220(choline transmembrane transporter activity);GO:0015871(choline transport);GO:0016020(membrane);GO:0016021(integral component of membrane);GO:0070062(extracellular exosome)
lva-miR-92b-3p_R+2	EVM0002242.4	EVM0002242	EVM0002242	syntaxin binding protein 1 [Strongylocentrotus purpuratus]	98	-29.97	1	1	2	GO:0002576(platelet degranulation);GO:0005654(nucleoplasm);GO:0005739(mitochondrion);GO:0005886(plasma membrane);GO:0006904(vesicle docking involved in exocytosis);GO:0007269(neurotransmitter secretion);GO:0007274(neuromuscular synaptic transmission);GO:0007412(axon target recognition);GO:0016188(synaptic vesicle maturation);GO:0017075(syntaxin-1 binding);GO:0031091(platelet alpha granule);GO:003…
pmi-miR-92c-3p_R+1_1ss10TC	EVM0002242.4	EVM0002242	EVM0002242	syntaxin binding protein 1 [Strongylocentrotus purpuratus]	98	-13.72	1	1	2	GO:0002576(platelet degranulation);GO:0005654(nucleoplasm);GO:0005739(mitochondrion);GO:0005886(plasma membrane);GO:0006904(vesicle docking involved in exocytosis);GO:0007269(neurotransmitter secretion);GO:0007274(neuromuscular synaptic transmission);GO:0007412(axon target recognition);GO:0016188(synaptic vesicle maturation);GO:0017075(syntaxin-1 binding);GO:0031091(platelet alpha granule);GO:003…
spu-mir-184-p5	EVM0002242.4	EVM0002242	EVM0002242	syntaxin binding protein 1 [Strongylocentrotus purpuratus]	82	-34.4	1	1	2	GO:0002576(platelet degranulation);GO:0005654(nucleoplasm);GO:0005739(mitochondrion);GO:0005886(plasma membrane);GO:0006904(vesicle docking involved in exocytosis);GO:0007269(neurotransmitter secretion);GO:0007274(neuromuscular synaptic transmission);GO:0007412(axon target recognition);GO:0016188(synaptic vesicle maturation);GO:0017075(syntaxin-1 binding);GO:0031091(platelet alpha granule);GO:003…
spu-mir-92a-p5_1ss17CT	EVM0002242.4	EVM0002242	EVM0002242	syntaxin binding protein 1 [Strongylocentrotus purpuratus]	69	-13.44	1	1	2	GO:0002576(platelet degranulation);GO:0005654(nucleoplasm);GO:0005739(mitochondrion);GO:0005886(plasma membrane);GO:0006904(vesicle docking involved in exocytosis);GO:0007269(neurotransmitter secretion);GO:0007274(neuromuscular synaptic transmission);GO:0007412(axon target recognition);GO:0016188(synaptic vesicle maturation);GO:0017075(syntaxin-1 binding);GO:0031091(platelet alpha granule);GO:003…
spu-mir-92c-p5	EVM0002242.4	EVM0002242	EVM0002242	syntaxin binding protein 1 [Strongylocentrotus purpuratus]	68	-19.79	1	1	2	GO:0002576(platelet degranulation);GO:0005654(nucleoplasm);GO:0005739(mitochondrion);GO:0005886(plasma membrane);GO:0006904(vesicle docking involved in exocytosis);GO:0007269(neurotransmitter secretion);GO:0007274(neuromuscular synaptic transmission);GO:0007412(axon target recognition);GO:0016188(synaptic vesicle maturation);GO:0017075(syntaxin-1 binding);GO:0031091(platelet alpha granule);GO:003…
spu-mir-184-p5	EVM0002283.1	EVM0002283	EVM0002283	PREDICTED: uncharacterized protein LOC100893117 [Strongylocentrotus purpuratus]	55	-14.5	1	1	2	GO:0031011(Ino80 complex)
spu-mir-184-p5	EVM0002306.1	EVM0002306	EVM0002306	PREDICTED: farnesyl pyrophosphate synthase [Strongylocentrotus purpuratus]	91	-51.25	1	1	2	GO:0004161(dimethylallyltranstransferase activity);GO:0004337(geranyltranstransferase activity);GO:0005737(cytoplasm);GO:0045337(farnesyl diphosphate biosynthetic process)	ko00900(Terpenoid backbone biosynthesis)
spu-mir-184-p5	EVM0002318.2	EVM0002318	EVM0002318	PREDICTED: uncharacterized protein LOC587453 isoform X9 [Strongylocentrotus purpuratus]	72	-12.32	1	1	2	GO:0003682(chromatin binding);GO:0005509(calcium ion binding)	ko04330(Notch signaling pathway)
lva-miR-92b-3p_R+2	EVM0002322.1	EVM0002322	EVM0002322	PREDICTED: armadillo repeat-containing protein 6 [Strongylocentrotus purpuratus]	84	-14.96	1	1	2	GO:0002244(hematopoietic progenitor cell differentiation)
pmi-miR-92c-3p_R+1_1ss10TC	EVM0002322.1	EVM0002322	EVM0002322	PREDICTED: armadillo repeat-containing protein 6 [Strongylocentrotus purpuratus]	78	-13.32	1	1	2	GO:0002244(hematopoietic progenitor cell differentiation)
lva-miR-92b-3p_R+2	EVM0002340.1	EVM0002340	EVM0002340	NA	98	-11.69	1	1	2
pmi-miR-92c-3p_R+1_1ss10TC	EVM0002340.1	EVM0002340	EVM0002340	NA	98	-11.83	1	1	2
lva-miR-92b-3p_R+2	EVM0002343.5	EVM0002343	EVM0002343	PREDICTED: uncharacterized protein LOC100888951 [Strongylocentrotus purpuratus]	73	-15.4	1	1	2	GO:0000166(nucleotide binding);GO:0003674(molecular_function);GO:0005524(ATP binding);GO:0005575(cellular_component);GO:0008150(biological_process)
lva-miR-92b-3p_R+2	EVM0002356.4	EVM0002356	EVM0002356	PREDICTED: threonine--tRNA ligase, cytoplasmic, partial [Strongylocentrotus purpuratus]	73	-14.4	1	1	2	GO:0003723(RNA binding);GO:0004829(threonine-tRNA ligase activity);GO:0005737(cytoplasm);GO:0006435(threonyl-tRNA aminoacylation)	ko00970(Aminoacyl-tRNA biosynthesis)
pmi-miR-92c-3p_R+1_1ss10TC	EVM0002356.4	EVM0002356	EVM0002356	PREDICTED: threonine--tRNA ligase, cytoplasmic, partial [Strongylocentrotus purpuratus]	73	-13.4	1	1	2	GO:0003723(RNA binding);GO:0004829(threonine-tRNA ligase activity);GO:0005737(cytoplasm);GO:0006435(threonyl-tRNA aminoacylation)	ko00970(Aminoacyl-tRNA biosynthesis)
lva-miR-92b-3p_R+2	EVM0002398.3	EVM0002398	EVM0002398	PREDICTED: ras-related protein Rab-6A isoform X1 [Strongylocentrotus purpuratus]	57	-19.42	1	1	2	GO:0005794(Golgi apparatus);GO:0006890(retrograde vesicle-mediated transport, Golgi to ER);GO:0006891(intra-Golgi vesicle-mediated transport);GO:0042147(retrograde transport, endosome to Golgi)
pmi-miR-92c-3p_R+1_1ss10TC	EVM0002398.3	EVM0002398	EVM0002398	PREDICTED: ras-related protein Rab-6A isoform X1 [Strongylocentrotus purpuratus]	57	-15.1	1	1	2	GO:0005794(Golgi apparatus);GO:0006890(retrograde vesicle-mediated transport, Golgi to ER);GO:0006891(intra-Golgi vesicle-mediated transport);GO:0042147(retrograde transport, endosome to Golgi)
lva-miR-92b-3p_R+2	EVM0002406.4	EVM0002406	EVM0002406	PREDICTED: biogenesis of lysosome-related organelles complex 1 subunit 2 [Strongylocentrotus purpuratus]	85	-16.91	1	1	2	GO:0000930(gamma-tubulin complex);GO:0005634(nucleus);GO:0005739(mitochondrion);GO:0005813(centrosome);GO:0008022(protein C-terminus binding);GO:0008284(positive regulation of cell proliferation);GO:0008625(extrinsic apoptotic signaling pathway via death domain receptors);GO:0031083(BLOC-1 complex);GO:0043015(gamma-tubulin binding);GO:0045893(positive regulation of transcription, DNA-templated);G…
pmi-miR-92c-3p_R+1_1ss10TC	EVM0002406.4	EVM0002406	EVM0002406	PREDICTED: biogenesis of lysosome-related organelles complex 1 subunit 2 [Strongylocentrotus purpuratus]	85	-13.92	1	1	2	GO:0000930(gamma-tubulin complex);GO:0005634(nucleus);GO:0005739(mitochondrion);GO:0005813(centrosome);GO:0008022(protein C-terminus binding);GO:0008284(positive regulation of cell proliferation);GO:0008625(extrinsic apoptotic signaling pathway via death domain receptors);GO:0031083(BLOC-1 complex);GO:0043015(gamma-tubulin binding);GO:0045893(positive regulation of transcription, DNA-templated);G…
lva-miR-92b-3p_R+2	EVM0002412.1	EVM0002412	EVM0002412	PREDICTED: ankyrin repeat family A protein 2 [Strongylocentrotus purpuratus]	95	-14.53	1	1	2	GO:0003712(transcription cofactor activity);GO:0005634(nucleus);GO:0006357(regulation of transcription by RNA polymerase II)
pmi-miR-92c-3p_R+1_1ss10TC	EVM0002412.1	EVM0002412	EVM0002412	PREDICTED: ankyrin repeat family A protein 2 [Strongylocentrotus purpuratus]	95	-14.53	1	1	2	GO:0003712(transcription cofactor activity);GO:0005634(nucleus);GO:0006357(regulation of transcription by RNA polymerase II)
spu-mir-184-p5	EVM0002418.1	EVM0002418	EVM0002418	PREDICTED: riboflavin kinase, partial [Strongylocentrotus purpuratus]	82	-10.01	1	1	2	GO:0005524(ATP binding);GO:0005737(cytoplasm);GO:0005739(mitochondrion);GO:0005829(cytosol);GO:0006771(riboflavin metabolic process);GO:0006915(apoptotic process);GO:0008531(riboflavin kinase activity);GO:0009231(riboflavin biosynthetic process);GO:0009398(FMN biosynthetic process);GO:0016310(phosphorylation);GO:0033864(positive regulation of NAD(P)H oxidase activity);GO:0046872(metal ion binding…	ko00740(Riboflavin metabolism)
lva-miR-92b-3p_R+2	EVM0002421.2	EVM0002421	EVM0002421	PREDICTED: protein Mpv17 [Strongylocentrotus purpuratus]	72	-10.81	1	1	2	GO:0003674(molecular_function);GO:0005739(mitochondrion);GO:0005743(mitochondrial inner membrane);GO:0016020(membrane);GO:0016021(integral component of membrane);GO:0034614(cellular response to reactive oxygen species);GO:0050935(iridophore differentiation)	ko04146(Peroxisome)
pmi-miR-92c-3p_R+1_1ss10TC	EVM0002421.2	EVM0002421	EVM0002421	PREDICTED: protein Mpv17 [Strongylocentrotus purpuratus]	72	-10.81	1	1	2	GO:0003674(molecular_function);GO:0005739(mitochondrion);GO:0005743(mitochondrial inner membrane);GO:0016020(membrane);GO:0016021(integral component of membrane);GO:0034614(cellular response to reactive oxygen species);GO:0050935(iridophore differentiation)	ko04146(Peroxisome)
lva-miR-92b-3p_R+2	EVM0002427.1	EVM0002427	EVM0002427	PREDICTED: ras-related protein Rab-30-like [Strongylocentrotus purpuratus]	80	-35.75	1	1	2	GO:0005802(trans-Golgi network)
pmi-miR-92c-3p_R+1_1ss10TC	EVM0002427.1	EVM0002427	EVM0002427	PREDICTED: ras-related protein Rab-30-like [Strongylocentrotus purpuratus]	80	-36.19	1	1	2	GO:0005802(trans-Golgi network)
spu-mir-184-p5	EVM0002427.1	EVM0002427	EVM0002427	PREDICTED: ras-related protein Rab-30-like [Strongylocentrotus purpuratus]	59	-12.73	1	1	2	GO:0005802(trans-Golgi network)
lva-miR-92b-3p_R+2	EVM0002472.3	EVM0002472	EVM0002472	PREDICTED: FYVE, RhoGEF and PH domain-containing protein 4 isoform X5 [Strongylocentrotus purpuratus]	64	-14.6	1	1	2	GO:0005089(Rho guanyl-nucleotide exchange factor activity);GO:0015629(actin cytoskeleton);GO:0035023(regulation of Rho protein signal transduction);GO:0043547(positive regulation of GTPase activity);GO:0046872(metal ion binding)
lva-miR-92b-3p_R+2	EVM0002482.2	EVM0002482	EVM0002482	PREDICTED: protein piccolo isoform X2 [Strongylocentrotus purpuratus]	78	-15.81	1	1	2	GO:0005509(calcium ion binding);GO:0005522(profilin binding);GO:0005544(calcium-dependent phospholipid binding);GO:0007010(cytoskeleton organization);GO:0007416(synapse assembly);GO:0030054(cell junction);GO:0045202(synapse);GO:0048786(presynaptic active zone)
pmi-miR-92c-3p_R+1_1ss10TC	EVM0002482.2	EVM0002482	EVM0002482	PREDICTED: protein piccolo isoform X2 [Strongylocentrotus purpuratus]	78	-15.81	1	1	2	GO:0005509(calcium ion binding);GO:0005522(profilin binding);GO:0005544(calcium-dependent phospholipid binding);GO:0007010(cytoskeleton organization);GO:0007416(synapse assembly);GO:0030054(cell junction);GO:0045202(synapse);GO:0048786(presynaptic active zone)
spu-mir-184-p5	EVM0002482.2	EVM0002482	EVM0002482	PREDICTED: protein piccolo isoform X2 [Strongylocentrotus purpuratus]	78	-12.42	1	1	2	GO:0005509(calcium ion binding);GO:0005522(profilin binding);GO:0005544(calcium-dependent phospholipid binding);GO:0007010(cytoskeleton organization);GO:0007416(synapse assembly);GO:0030054(cell junction);GO:0045202(synapse);GO:0048786(presynaptic active zone)
spu-mir-184-p5	EVM0002498.2	EVM0002498	EVM0002498	PREDICTED: uncharacterized protein LOC105441498 [Strongylocentrotus purpuratus]	82	-11.77	1	1	2	GO:0016021(integral component of membrane)
lva-miR-92b-3p_R+2	EVM0002501.3	EVM0002501	EVM0002501	PREDICTED: UPF0705 protein C11orf49 homolog [Strongylocentrotus purpuratus]	51	-19.28	1	1	2	GO:0005654(nucleoplasm)
pmi-miR-92c-3p_R+1_1ss10TC	EVM0002501.3	EVM0002501	EVM0002501	PREDICTED: UPF0705 protein C11orf49 homolog [Strongylocentrotus purpuratus]	51	-13.93	1	1	2	GO:0005654(nucleoplasm)
lva-miR-92b-3p_R+2	EVM0002505.1	EVM0002505	EVM0002505	PREDICTED: probable ATP-dependent RNA helicase DDX58 isoform X2 [Strongylocentrotus purpuratus]	79	-12.61	1	1	2	GO:0002230(positive regulation of defense response to virus by host);GO:0003690(double-stranded DNA binding);GO:0003725(double-stranded RNA binding);GO:0003727(single-stranded RNA binding);GO:0004386(helicase activity);GO:0005524(ATP binding);GO:0005737(cytoplasm);GO:0005923(bicellular tight junction);GO:0008270(zinc ion binding);GO:0009597(detection of virus);GO:0015629(actin cytoskeleton);GO:00…
spu-mir-184-p5	EVM0002527.1	EVM0002527	EVM0002527	PREDICTED: uncharacterized protein LOC105445997 isoform X1 [Strongylocentrotus purpuratus]	78	-11.98	1	1	2	GO:0005509(calcium ion binding)	ko04070(Phosphatidylinositol signaling system)
lva-miR-92b-3p_R+2	EVM0002533.1	EVM0002533	EVM0002533	PREDICTED: TBC1 domain family member 22B isoform X1 [Strongylocentrotus purpuratus]	63	-25.79	1	1	2	GO:0005096(GTPase activator activity);GO:0005622(intracellular);GO:0006886(intracellular protein transport);GO:0012505(endomembrane system);GO:0017137(Rab GTPase binding);GO:0031338(regulation of vesicle fusion);GO:0090630(activation of GTPase activity)
pmi-miR-92c-3p_R+1_1ss10TC	EVM0002533.1	EVM0002533	EVM0002533	PREDICTED: TBC1 domain family member 22B isoform X1 [Strongylocentrotus purpuratus]	63	-13.56	1	1	2	GO:0005096(GTPase activator activity);GO:0005622(intracellular);GO:0006886(intracellular protein transport);GO:0012505(endomembrane system);GO:0017137(Rab GTPase binding);GO:0031338(regulation of vesicle fusion);GO:0090630(activation of GTPase activity)
sko-miR-184-3p_R+1	EVM0002545.1	EVM0002545	EVM0002545	PREDICTED: pericentriolar material 1 protein isoform X1 [Strongylocentrotus purpuratus]	75	-22.61	1	1	2	GO:0005813(centrosome);GO:0005929(cilium);GO:0034451(centriolar satellite);GO:0034454(microtubule anchoring at centrosome);GO:0035735(intraciliary transport involved in cilium assembly);GO:0071539(protein localization to centrosome);GO:0090316(positive regulation of intracellular protein transport)
spu-mir-184-p5	EVM0002545.1	EVM0002545	EVM0002545	PREDICTED: pericentriolar material 1 protein isoform X1 [Strongylocentrotus purpuratus]	61	-10.32	1	1	2	GO:0005813(centrosome);GO:0005929(cilium);GO:0034451(centriolar satellite);GO:0034454(microtubule anchoring at centrosome);GO:0035735(intraciliary transport involved in cilium assembly);GO:0071539(protein localization to centrosome);GO:0090316(positive regulation of intracellular protein transport)
spu-mir-184-p5	EVM0002555.1	EVM0002555	EVM0002555	PREDICTED: cell division control protein 45 homolog [Strongylocentrotus purpuratus]	62	-11.86	1	1	2	GO:0000727(double-strand break repair via break-induced replication);GO:0003682(chromatin binding);GO:0003688(DNA replication origin binding);GO:0003697(single-stranded DNA binding);GO:0005656(nuclear pre-replicative complex);GO:0006267(pre-replicative complex assembly involved in nuclear cell cycle DNA replication);GO:0006270(DNA replication initiation);GO:0031261(DNA replication preinitiation c…
lva-miR-92b-3p_R+2	EVM0002564.1	EVM0002564	EVM0002564	PREDICTED: sporozoite surface protein 2-like isoform X2 [Strongylocentrotus purpuratus]	88	-17.62	1	1	2
pmi-miR-92c-3p_R+1_1ss10TC	EVM0002564.1	EVM0002564	EVM0002564	PREDICTED: sporozoite surface protein 2-like isoform X2 [Strongylocentrotus purpuratus]	85	-12.77	1	1	2
lva-miR-92b-3p_R+2	EVM0002565.1	EVM0002565	EVM0002565	PREDICTED: COMM domain-containing protein 6 isoform X1 [Strongylocentrotus purpuratus]	80	-14.84	1	1	2	GO:0032088(negative regulation of NF-kappaB transcription factor activity);GO:0051059(NF-kappaB binding)
pmi-miR-92c-3p_R+1_1ss10TC	EVM0002565.1	EVM0002565	EVM0002565	PREDICTED: COMM domain-containing protein 6 isoform X1 [Strongylocentrotus purpuratus]	80	-12.03	1	1	2	GO:0032088(negative regulation of NF-kappaB transcription factor activity);GO:0051059(NF-kappaB binding)
spu-mir-184-p5	EVM0002573.1	EVM0002573	EVM0002573	PREDICTED: uncharacterized protein LOC593646 isoform X1 [Strongylocentrotus purpuratus]	68	-24.47	1	1	2
lva-miR-92b-3p_R+2	EVM0002580.1	EVM0002580	EVM0002580	PREDICTED: retinol dehydrogenase 14 [Strongylocentrotus purpuratus]	79	-16.83	1	1	2	GO:0016020(membrane);GO:0016021(integral component of membrane)	ko00830(Retinol metabolism)
pmi-miR-92c-3p_R+1_1ss10TC	EVM0002580.1	EVM0002580	EVM0002580	PREDICTED: retinol dehydrogenase 14 [Strongylocentrotus purpuratus]	79	-12.59	1	1	2	GO:0016020(membrane);GO:0016021(integral component of membrane)	ko00830(Retinol metabolism)
lva-miR-92b-3p_R+2	EVM0002595.1	EVM0002595	EVM0002595	PREDICTED: shootin-1 [Strongylocentrotus purpuratus]	51	-35.32	1	1	2
pmi-miR-92c-3p_R+1_1ss10TC	EVM0002595.1	EVM0002595	EVM0002595	PREDICTED: shootin-1 [Strongylocentrotus purpuratus]	51	-12.5	1	1	2
lva-miR-92b-3p_R+2	EVM0002602.1	EVM0002602	EVM0002602	PREDICTED: mediator of RNA polymerase II transcription subunit 15-like, partial [Strongylocentrotus purpuratus]	99	-11.46	1	1	2	GO:0009507(chloroplast);GO:0016787(hydrolase activity)
pmi-miR-92c-3p_R+1_1ss10TC	EVM0002602.1	EVM0002602	EVM0002602	PREDICTED: mediator of RNA polymerase II transcription subunit 15-like, partial [Strongylocentrotus purpuratus]	99	-11.46	1	1	2	GO:0009507(chloroplast);GO:0016787(hydrolase activity)
spu-mir-184-p5	EVM0002617.1	EVM0002617	EVM0002617	PREDICTED: bcl-2 homologous antagonist/killer [Strongylocentrotus purpuratus]	73	-32.21	1	1	2	GO:0005741(mitochondrial outer membrane);GO:0008630(intrinsic apoptotic signaling pathway in response to DNA damage);GO:0042803(protein homodimerization activity);GO:0046982(protein heterodimerization activity);GO:0097192(extrinsic apoptotic signaling pathway in absence of ligand)	ko04141(Protein processing in endoplasmic reticulum)
lva-miR-92b-3p_R+2	EVM0002640.1	EVM0002640	EVM0002640	PREDICTED: pygopus homolog 2 [Strongylocentrotus purpuratus]	90	-16.58	1	1	2	GO:0001822(kidney development);GO:0002244(hematopoietic progenitor cell differentiation);GO:0005634(nucleus);GO:0007289(spermatid nucleus differentiation);GO:0008270(zinc ion binding);GO:0009791(post-embryonic development);GO:0016055(Wnt signaling pathway);GO:0034504(protein localization to nucleus);GO:0045944(positive regulation of transcription by RNA polymerase II)
pmi-miR-92c-3p_R+1_1ss10TC	EVM0002640.1	EVM0002640	EVM0002640	PREDICTED: pygopus homolog 2 [Strongylocentrotus purpuratus]	90	-16.05	1	1	2	GO:0001822(kidney development);GO:0002244(hematopoietic progenitor cell differentiation);GO:0005634(nucleus);GO:0007289(spermatid nucleus differentiation);GO:0008270(zinc ion binding);GO:0009791(post-embryonic development);GO:0016055(Wnt signaling pathway);GO:0034504(protein localization to nucleus);GO:0045944(positive regulation of transcription by RNA polymerase II)
spu-mir-184-p5	EVM0002647.2	EVM0002647	EVM0002647	PREDICTED: probable phosphorylase b kinase regulatory subunit alpha [Strongylocentrotus purpuratus]	78	-11.13	1	1	2	GO:0004689(phosphorylase kinase activity);GO:0005964(phosphorylase kinase complex)	ko04020(Calcium signaling pathway);ko04910(Insulin signaling pathway)
spu-mir-92a-p5_1ss17CT	EVM0002647.2	EVM0002647	EVM0002647	PREDICTED: probable phosphorylase b kinase regulatory subunit alpha [Strongylocentrotus purpuratus]	59	-18.22	1	1	2	GO:0004689(phosphorylase kinase activity);GO:0005964(phosphorylase kinase complex)	ko04020(Calcium signaling pathway);ko04910(Insulin signaling pathway)
spu-mir-92c-p5	EVM0002647.2	EVM0002647	EVM0002647	PREDICTED: probable phosphorylase b kinase regulatory subunit alpha [Strongylocentrotus purpuratus]	68	-19.24	1	1	2	GO:0004689(phosphorylase kinase activity);GO:0005964(phosphorylase kinase complex)	ko04020(Calcium signaling pathway);ko04910(Insulin signaling pathway)
lva-miR-92b-3p_R+2	EVM0002662.3	EVM0002662	EVM0002662	PREDICTED: WD repeat-containing protein 20 [Strongylocentrotus purpuratus]	86	-14.64	1	1	2	GO:0016579(protein deubiquitination)	ko03015(mRNA surveillance pathway);ko04530(Tight junction)
pmi-miR-92c-3p_R+1_1ss10TC	EVM0002662.3	EVM0002662	EVM0002662	PREDICTED: WD repeat-containing protein 20 [Strongylocentrotus purpuratus]	86	-15.15	1	1	2	GO:0016579(protein deubiquitination)	ko03015(mRNA surveillance pathway);ko04530(Tight junction)
lva-miR-92b-3p_R+2	EVM0002713.1	EVM0002713	EVM0002713	PREDICTED: vascular endothelial growth factor receptor 1 [Strongylocentrotus purpuratus]	92	-11.43	1	1	2	GO:0002548(monocyte chemotaxis);GO:0005524(ATP binding);GO:0005887(integral component of plasma membrane);GO:0005925(focal adhesion);GO:0010863(positive regulation of phospholipase C activity);GO:0014068(positive regulation of phosphatidylinositol 3-kinase signaling);GO:0018108(peptidyl-tyrosine phosphorylation);GO:0019838(growth factor binding);GO:0030335(positive regulation of cell migration);G…
pmi-miR-92c-3p_R+1_1ss10TC	EVM0002713.1	EVM0002713	EVM0002713	PREDICTED: vascular endothelial growth factor receptor 1 [Strongylocentrotus purpuratus]	92	-10.53	1	1	2	GO:0002548(monocyte chemotaxis);GO:0005524(ATP binding);GO:0005887(integral component of plasma membrane);GO:0005925(focal adhesion);GO:0010863(positive regulation of phospholipase C activity);GO:0014068(positive regulation of phosphatidylinositol 3-kinase signaling);GO:0018108(peptidyl-tyrosine phosphorylation);GO:0019838(growth factor binding);GO:0030335(positive regulation of cell migration);G…
lva-miR-92b-3p_R+2	EVM0002727.1	EVM0002727	EVM0002727	PREDICTED: kelch-like ECH-associated protein 1 [Strongylocentrotus purpuratus]	79	-16	1	1	2	GO:0004842(ubiquitin-protein transferase activity);GO:0005827(polar microtubule);GO:0031463(Cul3-RING ubiquitin ligase complex);GO:0032465(regulation of cytokinesis);GO:0035853(chromosome passenger complex localization to spindle midzone)	ko04120(Ubiquitin mediated proteolysis)
pmi-miR-92c-3p_R+1_1ss10TC	EVM0002727.1	EVM0002727	EVM0002727	PREDICTED: kelch-like ECH-associated protein 1 [Strongylocentrotus purpuratus]	70	-11.07	1	1	2	GO:0004842(ubiquitin-protein transferase activity);GO:0005827(polar microtubule);GO:0031463(Cul3-RING ubiquitin ligase complex);GO:0032465(regulation of cytokinesis);GO:0035853(chromosome passenger complex localization to spindle midzone)	ko04120(Ubiquitin mediated proteolysis)
lva-miR-92b-3p_R+2	EVM0002767.1	EVM0002767	EVM0002767	PREDICTED: serine/arginine-rich splicing factor 4 isoform X2 [Strongylocentrotus purpuratus]	50	-42.33	1	1	2	GO:0003682(chromatin binding);GO:0005634(nucleus);GO:0016887(ATPase activity);GO:0031936(negative regulation of chromatin silencing);GO:0042393(histone binding);GO:0045944(positive regulation of transcription by RNA polymerase II)	ko04141(Protein processing in endoplasmic reticulum)
pmi-miR-92c-3p_R+1_1ss10TC	EVM0002767.1	EVM0002767	EVM0002767	PREDICTED: serine/arginine-rich splicing factor 4 isoform X2 [Strongylocentrotus purpuratus]	50	-42.72	1	1	2	GO:0003682(chromatin binding);GO:0005634(nucleus);GO:0016887(ATPase activity);GO:0031936(negative regulation of chromatin silencing);GO:0042393(histone binding);GO:0045944(positive regulation of transcription by RNA polymerase II)	ko04141(Protein processing in endoplasmic reticulum)
lva-miR-92b-3p_R+2	EVM0002774.1	EVM0002774	EVM0002774	PREDICTED: phytanoyl-CoA dioxygenase, partial [Strongylocentrotus purpuratus]	92	-16.19	1	1	2
pmi-miR-92c-3p_R+1_1ss10TC	EVM0002774.1	EVM0002774	EVM0002774	PREDICTED: phytanoyl-CoA dioxygenase, partial [Strongylocentrotus purpuratus]	92	-15.98	1	1	2
lva-miR-92b-3p_R+2	EVM0002775.1	EVM0002775	EVM0002775	PREDICTED: trafficking protein particle complex subunit 8 [Strongylocentrotus purpuratus]	69	-11.42	1	1	2	GO:0000045(autophagosome assembly);GO:0000407(phagophore assembly site);GO:0006888(ER to Golgi vesicle-mediated transport);GO:0030242(autophagy of peroxisome);GO:0031410(cytoplasmic vesicle);GO:0032258(protein localization by the Cvt pathway);GO:0034497(protein localization to phagophore assembly site);GO:0044804(autophagy of nucleus);GO:1990072(TRAPPIII protein complex)
pmi-miR-92c-3p_R+1_1ss10TC	EVM0002775.1	EVM0002775	EVM0002775	PREDICTED: trafficking protein particle complex subunit 8 [Strongylocentrotus purpuratus]	61	-11.49	1	1	2	GO:0000045(autophagosome assembly);GO:0000407(phagophore assembly site);GO:0006888(ER to Golgi vesicle-mediated transport);GO:0030242(autophagy of peroxisome);GO:0031410(cytoplasmic vesicle);GO:0032258(protein localization by the Cvt pathway);GO:0034497(protein localization to phagophore assembly site);GO:0044804(autophagy of nucleus);GO:1990072(TRAPPIII protein complex)
sko-miR-184-3p_R+1	EVM0002785.2	EVM0002785	EVM0002785	PREDICTED: restin homolog isoform X1 [Strongylocentrotus purpuratus]	78	-19.3	1	1	2
lva-miR-92b-3p_R+2	EVM0002790.1	EVM0002790	EVM0002790	PREDICTED: SPRY domain-containing protein 7 [Strongylocentrotus purpuratus]	88	-15.12	1	1	2	GO:0003674(molecular_function);GO:0005575(cellular_component);GO:0008150(biological_process)
pmi-miR-92c-3p_R+1_1ss10TC	EVM0002790.1	EVM0002790	EVM0002790	PREDICTED: SPRY domain-containing protein 7 [Strongylocentrotus purpuratus]	88	-14.87	1	1	2	GO:0003674(molecular_function);GO:0005575(cellular_component);GO:0008150(biological_process)
lva-miR-92b-3p_R+2	EVM0002792.1	EVM0002792	EVM0002792	PREDICTED: uncharacterized protein ZC395.10 [Strongylocentrotus purpuratus]	64	-12.57	1	1	2	GO:0005634(nucleus);GO:0005737(cytoplasm);GO:0005829(cytosol);GO:0006457(protein folding);GO:0030016(myofibril);GO:0051087(chaperone binding);GO:0051131(chaperone-mediated protein complex assembly);GO:0051879(Hsp90 protein binding)	ko00590(Arachidonic acid metabolism)
pmi-miR-92c-3p_R+1_1ss10TC	EVM0002792.1	EVM0002792	EVM0002792	PREDICTED: uncharacterized protein ZC395.10 [Strongylocentrotus purpuratus]	64	-10.8	1	1	2	GO:0005634(nucleus);GO:0005737(cytoplasm);GO:0005829(cytosol);GO:0006457(protein folding);GO:0030016(myofibril);GO:0051087(chaperone binding);GO:0051131(chaperone-mediated protein complex assembly);GO:0051879(Hsp90 protein binding)	ko00590(Arachidonic acid metabolism)
lva-miR-92b-3p_R+2	EVM0002813.3	EVM0002813	EVM0002813	cryptochrome-1-like isoform X2 [Acanthaster planci]	64	-28.2	1	1	2	GO:0005634(nucleus);GO:0005641(nuclear envelope lumen);GO:0005737(cytoplasm);GO:0009882(blue light photoreceptor activity);GO:0042752(regulation of circadian rhythm);GO:0045892(negative regulation of transcription, DNA-templated);GO:0050660(flavin adenine dinucleotide binding)
pmi-miR-92c-3p_R+1_1ss10TC	EVM0002813.3	EVM0002813	EVM0002813	cryptochrome-1-like isoform X2 [Acanthaster planci]	64	-28.2	1	1	2	GO:0005634(nucleus);GO:0005641(nuclear envelope lumen);GO:0005737(cytoplasm);GO:0009882(blue light photoreceptor activity);GO:0042752(regulation of circadian rhythm);GO:0045892(negative regulation of transcription, DNA-templated);GO:0050660(flavin adenine dinucleotide binding)
sko-miR-184-3p_R+1	EVM0002846.3	EVM0002846	EVM0002846	steroid hormone receptor 3 [Strongylocentrotus purpuratus]	53	-14.09	1	1	2	GO:0000978(RNA polymerase II proximal promoter sequence-specific DNA binding);GO:0004879(nuclear receptor activity);GO:0005634(nucleus);GO:0005667(transcription factor complex);GO:0030518(intracellular steroid hormone receptor signaling pathway)
spu-mir-184-p5	EVM0002846.3	EVM0002846	EVM0002846	steroid hormone receptor 3 [Strongylocentrotus purpuratus]	52	-17.18	1	1	2	GO:0000978(RNA polymerase II proximal promoter sequence-specific DNA binding);GO:0004879(nuclear receptor activity);GO:0005634(nucleus);GO:0005667(transcription factor complex);GO:0030518(intracellular steroid hormone receptor signaling pathway)
lva-miR-92b-3p_R+2	EVM0002853.1	EVM0002853	EVM0002853	PREDICTED: ankyrin-1 [Strongylocentrotus purpuratus]	99	-16.52	1	1	2
pmi-miR-92c-3p_R+1_1ss10TC	EVM0002853.1	EVM0002853	EVM0002853	PREDICTED: ankyrin-1 [Strongylocentrotus purpuratus]	99	-12.19	1	1	2
lva-miR-92b-3p_R+2	EVM0002858.1	EVM0002858	EVM0002858	PREDICTED: junctophilin-3 isoform X1 [Strongylocentrotus purpuratus]	53	-19.3	1	1	2	GO:0005634(nucleus);GO:0005654(nucleoplasm);GO:0005783(endoplasmic reticulum);GO:0005789(endoplasmic reticulum membrane);GO:0005886(plasma membrane);GO:0007517(muscle organ development);GO:0008307(structural constituent of muscle);GO:0014701(junctional sarcoplasmic reticulum membrane);GO:0015278(calcium-release channel activity);GO:0016021(integral component of membrane);GO:0016529(sarcoplasmic r…
pmi-miR-92c-3p_R+1_1ss10TC	EVM0002858.1	EVM0002858	EVM0002858	PREDICTED: junctophilin-3 isoform X1 [Strongylocentrotus purpuratus]	53	-19.3	1	1	2	GO:0005634(nucleus);GO:0005654(nucleoplasm);GO:0005783(endoplasmic reticulum);GO:0005789(endoplasmic reticulum membrane);GO:0005886(plasma membrane);GO:0007517(muscle organ development);GO:0008307(structural constituent of muscle);GO:0014701(junctional sarcoplasmic reticulum membrane);GO:0015278(calcium-release channel activity);GO:0016021(integral component of membrane);GO:0016529(sarcoplasmic r…
lva-miR-92b-3p_R+2	EVM0002862.2	EVM0002862	EVM0002862	PREDICTED: uncharacterized protein LOC575072 [Strongylocentrotus purpuratus]	97	-13.57	1	1	2
pmi-miR-92c-3p_R+1_1ss10TC	EVM0002862.2	EVM0002862	EVM0002862	PREDICTED: uncharacterized protein LOC575072 [Strongylocentrotus purpuratus]	97	-13.57	1	1	2
lva-miR-92b-3p_R+2	EVM0002871.1	EVM0002871	EVM0002871	PREDICTED: signal recognition particle 9 kDa protein [Strongylocentrotus purpuratus]	84	-10.6	1	1	2	GO:0005047(signal recognition particle binding);GO:0005785(signal recognition particle receptor complex);GO:0005786(signal recognition particle, endoplasmic reticulum targeting);GO:0006616(SRP-dependent cotranslational protein targeting to membrane, translocation)	ko03060(Protein export)
spu-mir-184-p5	EVM0002886.2	EVM0002886	EVM0002886	PREDICTED: LOW QUALITY PROTEIN: chromodomain-helicase-DNA-binding protein 8 [Strongylocentrotus purpuratus]	54	-24.01	1	1	2	GO:0005634(nucleus);GO:0071339(MLL1 complex)	ko04310(Wnt signaling pathway)
lva-miR-92b-3p_R+2	EVM0002892.1	EVM0002892	EVM0002892	PREDICTED: dynamin-1-like protein isoform X2 [Strongylocentrotus purpuratus]	88	-47.18	1	1	2	GO:0003924(GTPase activity);GO:0005739(mitochondrion);GO:0005829(cytosol);GO:0042803(protein homodimerization activity);GO:0070266(necroptotic process)
pmi-miR-92c-3p_R+1_1ss10TC	EVM0002892.1	EVM0002892	EVM0002892	PREDICTED: dynamin-1-like protein isoform X2 [Strongylocentrotus purpuratus]	88	-43.79	1	1	2	GO:0003924(GTPase activity);GO:0005739(mitochondrion);GO:0005829(cytosol);GO:0042803(protein homodimerization activity);GO:0070266(necroptotic process)
spu-mir-184-p5	EVM0002918.1	EVM0002918	EVM0002918	PREDICTED: low-density lipoprotein receptor-related protein 4 [Strongylocentrotus purpuratus]	88	-13.07	1	1	2	GO:0005886(plasma membrane);GO:0017147(Wnt-protein binding);GO:0042813(Wnt-activated receptor activity);GO:0043235(receptor complex);GO:0044332(Wnt signaling pathway involved in dorsal/ventral axis specification);GO:0060070(canonical Wnt signaling pathway)
spu-mir-184-p5	EVM0002931.1	EVM0002931	EVM0002931	hypothetical protein EGW08_010119 [Elysia chlorotica]	73	-11.39	1	1	2	GO:0005654(nucleoplasm);GO:0005737(cytoplasm);GO:0006355(regulation of transcription, DNA-templated);GO:0043161(proteasome-mediated ubiquitin-dependent protein catabolic process);GO:0061630(ubiquitin protein ligase activity)
pmi-miR-92c-3p_R+1_1ss10TC	EVM0002933.8	EVM0002933	EVM0002933	PREDICTED: cell division cycle and apoptosis regulator protein 1 [Strongylocentrotus purpuratus]	51	-22.79	1	1	2	GO:0001047(core promoter binding);GO:0003713(transcription coactivator activity);GO:0003714(transcription corepressor activity);GO:0005515(protein binding);GO:0005641(nuclear envelope lumen);GO:0005737(cytoplasm);GO:0006351(transcription, DNA-templated);GO:0006355(regulation of transcription, DNA-templated);GO:0006915(apoptotic process);GO:0007049(cell cycle);GO:0008284(positive regulation of cel…
lva-miR-92b-3p_R+2	EVM0002942.2	EVM0002942	EVM0002942	PREDICTED: E3 ubiquitin-protein ligase pellino homolog 1 isoform X2 [Strongylocentrotus purpuratus]	80	-15.67	1	1	2	GO:0001819(positive regulation of cytokine production);GO:0005634(nucleus);GO:0008063(Toll signaling pathway);GO:0030890(positive regulation of B cell proliferation);GO:0031398(positive regulation of protein ubiquitination);GO:0032088(negative regulation of NF-kappaB transcription factor activity);GO:0032496(response to lipopolysaccharide);GO:0034141(positive regulation of toll-like receptor 3 si…
pmi-miR-92c-3p_R+1_1ss10TC	EVM0002942.2	EVM0002942	EVM0002942	PREDICTED: E3 ubiquitin-protein ligase pellino homolog 1 isoform X2 [Strongylocentrotus purpuratus]	80	-13	1	1	2	GO:0001819(positive regulation of cytokine production);GO:0005634(nucleus);GO:0008063(Toll signaling pathway);GO:0030890(positive regulation of B cell proliferation);GO:0031398(positive regulation of protein ubiquitination);GO:0032088(negative regulation of NF-kappaB transcription factor activity);GO:0032496(response to lipopolysaccharide);GO:0034141(positive regulation of toll-like receptor 3 si…
spu-mir-184-p5	EVM0002975.2	EVM0002975	EVM0002975	PREDICTED: transmembrane protein 194A isoform X2 [Strongylocentrotus purpuratus]	92	-54.84	1	1	2	GO:0005635(nuclear envelope);GO:0005637(nuclear inner membrane);GO:0016021(integral component of membrane)
spu-mir-92a-p5_1ss17CT	EVM0002979.1	EVM0002979	EVM0002979	PREDICTED: LOW QUALITY PROTEIN: annexin A7 [Strongylocentrotus purpuratus]	82	-17.83	1	1	2	GO:0005178(integrin binding);GO:0005509(calcium ion binding);GO:0005544(calcium-dependent phospholipid binding);GO:0005635(nuclear envelope);GO:0005789(endoplasmic reticulum membrane);GO:0005829(cytosol);GO:0005886(plasma membrane);GO:0006874(cellular calcium ion homeostasis);GO:0006914(autophagy);GO:0007599(hemostasis);GO:0008283(cell proliferation);GO:0008360(regulation of cell shape);GO:000965…
spu-mir-92c-p5	EVM0002979.1	EVM0002979	EVM0002979	PREDICTED: LOW QUALITY PROTEIN: annexin A7 [Strongylocentrotus purpuratus]	83	-20.26	1	1	2	GO:0005178(integrin binding);GO:0005509(calcium ion binding);GO:0005544(calcium-dependent phospholipid binding);GO:0005635(nuclear envelope);GO:0005789(endoplasmic reticulum membrane);GO:0005829(cytosol);GO:0005886(plasma membrane);GO:0006874(cellular calcium ion homeostasis);GO:0006914(autophagy);GO:0007599(hemostasis);GO:0008283(cell proliferation);GO:0008360(regulation of cell shape);GO:000965…
spu-mir-184-p5	EVM0003000.2	EVM0003000	EVM0003000	PREDICTED: uncharacterized protein LOC100891970 isoform X3 [Strongylocentrotus purpuratus]	83	-11.55	1	1	2	GO:0005634(nucleus)
lva-miR-92b-3p_R+2	EVM0003005.1	EVM0003005	EVM0003005	PREDICTED: metabotropic glutamate receptor 3 [Strongylocentrotus purpuratus]	91	-13.49	1	1	2	GO:0005887(integral component of plasma membrane);GO:0007216(G-protein coupled glutamate receptor signaling pathway);GO:0008066(glutamate receptor activity);GO:0051966(regulation of synaptic transmission, glutamatergic)	ko04080(Neuroactive ligand-receptor interaction)
pmi-miR-92c-3p_R+1_1ss10TC	EVM0003005.1	EVM0003005	EVM0003005	PREDICTED: metabotropic glutamate receptor 3 [Strongylocentrotus purpuratus]	91	-13.69	1	1	2	GO:0005887(integral component of plasma membrane);GO:0007216(G-protein coupled glutamate receptor signaling pathway);GO:0008066(glutamate receptor activity);GO:0051966(regulation of synaptic transmission, glutamatergic)	ko04080(Neuroactive ligand-receptor interaction)
lva-miR-92b-3p_R+2	EVM0003011.6	EVM0003011	EVM0003011	PREDICTED: dolichyldiphosphatase 1 [Strongylocentrotus purpuratus]	69	-20.03	1	1	2	GO:0006487(protein N-linked glycosylation);GO:0008610(lipid biosynthetic process);GO:0030176(integral component of endoplasmic reticulum membrane);GO:0047874(dolichyldiphosphatase activity)	ko00510(N-Glycan biosynthesis)
pmi-miR-92c-3p_R+1_1ss10TC	EVM0003011.6	EVM0003011	EVM0003011	PREDICTED: dolichyldiphosphatase 1 [Strongylocentrotus purpuratus]	68	-16.75	1	1	2	GO:0006487(protein N-linked glycosylation);GO:0008610(lipid biosynthetic process);GO:0030176(integral component of endoplasmic reticulum membrane);GO:0047874(dolichyldiphosphatase activity)	ko00510(N-Glycan biosynthesis)
spu-mir-184-p5	EVM0003013.1	EVM0003013	EVM0003013	PREDICTED: uncharacterized protein LOC575588 isoform X2 [Strongylocentrotus purpuratus]	57	-13.36	1	1	2	GO:0010972(negative regulation of G2/M transition of mitotic cell cycle);GO:0030336(negative regulation of cell migration)
spu-mir-184-p5	EVM0003016.1	EVM0003016	EVM0003016	PREDICTED: LOW QUALITY PROTEIN: calcium-binding protein 39 [Strongylocentrotus purpuratus]	69	-15.06	1	1	2	GO:0001700(embryonic development via the syncytial blastoderm);GO:0003674(molecular_function);GO:0005634(nucleus);GO:0005737(cytoplasm)	ko04150(mTOR signaling pathway)
lva-miR-92b-3p_R+2	EVM0003027.3	EVM0003027	EVM0003027	PREDICTED: galactosylceramide sulfotransferase-like [Strongylocentrotus purpuratus]	88	-15.64	1	1	2	GO:0008028(monocarboxylic acid transmembrane transporter activity);GO:0016021(integral component of membrane)	ko00565(Ether lipid metabolism);ko00600(Sphingolipid metabolism)
pmi-miR-92c-3p_R+1_1ss10TC	EVM0003027.3	EVM0003027	EVM0003027	PREDICTED: galactosylceramide sulfotransferase-like [Strongylocentrotus purpuratus]	89	-15.64	1	1	2	GO:0008028(monocarboxylic acid transmembrane transporter activity);GO:0016021(integral component of membrane)	ko00565(Ether lipid metabolism);ko00600(Sphingolipid metabolism)
sko-miR-184-3p_R+1	EVM0003032.1	EVM0003032	EVM0003032	PREDICTED: ubiquitin carboxyl-terminal hydrolase 3 [Strongylocentrotus purpuratus]	75	-17.25	1	1	2	GO:0000278(mitotic cell cycle);GO:0000790(nuclear chromatin);GO:0004843(thiol-dependent ubiquitin-specific protease activity);GO:0005634(nucleus);GO:0005654(nucleoplasm);GO:0005737(cytoplasm);GO:0006281(DNA repair);GO:0006511(ubiquitin-dependent protein catabolic process);GO:0008270(zinc ion binding);GO:0016578(histone deubiquitination);GO:0016579(protein deubiquitination);GO:0031647(regulation o…
spu-mir-184-p5	EVM0003032.1	EVM0003032	EVM0003032	PREDICTED: ubiquitin carboxyl-terminal hydrolase 3 [Strongylocentrotus purpuratus]	97	-17.16	1	1	2	GO:0000278(mitotic cell cycle);GO:0000790(nuclear chromatin);GO:0004843(thiol-dependent ubiquitin-specific protease activity);GO:0005634(nucleus);GO:0005654(nucleoplasm);GO:0005737(cytoplasm);GO:0006281(DNA repair);GO:0006511(ubiquitin-dependent protein catabolic process);GO:0008270(zinc ion binding);GO:0016578(histone deubiquitination);GO:0016579(protein deubiquitination);GO:0031647(regulation o…
spu-mir-184-p5	EVM0003039.4	EVM0003039	EVM0003039	PREDICTED: endothelin-converting enzyme 2 [Strongylocentrotus purpuratus]	70	-15.6	1	1	2	GO:0008152(metabolic process);GO:0008168(methyltransferase activity)
lva-miR-92b-3p_R+2	EVM0003043.5	EVM0003043	EVM0003043	PREDICTED: methionine-R-sulfoxide reductase B1-A [Strongylocentrotus purpuratus]	87	-14.06	1	1	2	GO:0003779(actin binding);GO:0005634(nucleus);GO:0005737(cytoplasm);GO:0006979(response to oxidative stress);GO:0008270(zinc ion binding);GO:0015629(actin cytoskeleton);GO:0030041(actin filament polymerization);GO:0030091(protein repair);GO:0033743(peptide-methionine (R)-S-oxide reductase activity);GO:0045087(innate immune response);GO:0055114(oxidation-reduction process);GO:0070191(methionine-R-…
pmi-miR-92c-3p_R+1_1ss10TC	EVM0003043.5	EVM0003043	EVM0003043	PREDICTED: methionine-R-sulfoxide reductase B1-A [Strongylocentrotus purpuratus]	87	-14.84	1	1	2	GO:0003779(actin binding);GO:0005634(nucleus);GO:0005737(cytoplasm);GO:0006979(response to oxidative stress);GO:0008270(zinc ion binding);GO:0015629(actin cytoskeleton);GO:0030041(actin filament polymerization);GO:0030091(protein repair);GO:0033743(peptide-methionine (R)-S-oxide reductase activity);GO:0045087(innate immune response);GO:0055114(oxidation-reduction process);GO:0070191(methionine-R-…
spu-mir-184-p5	EVM0003043.5	EVM0003043	EVM0003043	PREDICTED: methionine-R-sulfoxide reductase B1-A [Strongylocentrotus purpuratus]	64	-32.4	1	1	2	GO:0003779(actin binding);GO:0005634(nucleus);GO:0005737(cytoplasm);GO:0006979(response to oxidative stress);GO:0008270(zinc ion binding);GO:0015629(actin cytoskeleton);GO:0030041(actin filament polymerization);GO:0030091(protein repair);GO:0033743(peptide-methionine (R)-S-oxide reductase activity);GO:0045087(innate immune response);GO:0055114(oxidation-reduction process);GO:0070191(methionine-R-…
spu-mir-92a-p5_1ss17CT	EVM0003050.1	EVM0003050	EVM0003050	PREDICTED: uncharacterized protein LOC105442054 [Strongylocentrotus purpuratus]	76	-19.12	1	1	2
spu-mir-92c-p5	EVM0003050.1	EVM0003050	EVM0003050	PREDICTED: uncharacterized protein LOC105442054 [Strongylocentrotus purpuratus]	82	-21.22	1	1	2
spu-mir-184-p5	EVM0003056.1	EVM0003056	EVM0003056	PREDICTED: equilibrative nucleoside transporter 1 [Strongylocentrotus purpuratus]	52	-15.54	1	1	2	GO:0005337(nucleoside transmembrane transporter activity);GO:0005886(plasma membrane);GO:0005887(integral component of plasma membrane);GO:0007268(chemical synaptic transmission);GO:0008306(associative learning);GO:0015858(nucleoside transport);GO:0016021(integral component of membrane);GO:0090281(negative regulation of calcium ion import);GO:1901642(nucleoside transmembrane transport)
spu-mir-184-p5	EVM0003058.1	EVM0003058	EVM0003058	PREDICTED: nicotinamide phosphoribosyltransferase [Strongylocentrotus purpuratus]	53	-28.58	1	1	2	GO:0004514(nicotinate-nucleotide diphosphorylase (carboxylating) activity);GO:0005654(nucleoplasm);GO:0005737(cytoplasm);GO:0009435(NAD biosynthetic process);GO:0030054(cell junction);GO:0032922(circadian regulation of gene expression);GO:0045944(positive regulation of transcription by RNA polymerase II);GO:0047280(nicotinamide phosphoribosyltransferase activity);GO:0051770(positive regulation of…	ko00760(Nicotinate and nicotinamide metabolism)
spu-mir-184-p5	EVM0003061.1	EVM0003061	EVM0003061	PREDICTED: programmed cell death protein 10 [Strongylocentrotus purpuratus]	59	-12.89	1	1	2	GO:0000139(Golgi membrane);GO:0001525(angiogenesis);GO:0005829(cytosol);GO:0005886(plasma membrane);GO:0008284(positive regulation of cell proliferation);GO:0010628(positive regulation of gene expression);GO:0010629(negative regulation of gene expression);GO:0019901(protein kinase binding);GO:0030335(positive regulation of cell migration);GO:0032874(positive regulation of stress-activated MAPK ca…
lva-miR-92b-3p_R+2	EVM0003071.2	EVM0003071	EVM0003071	PREDICTED: uncharacterized protein LOC100888513 [Strongylocentrotus purpuratus]	78	-22.47	1	1	2
pmi-miR-92c-3p_R+1_1ss10TC	EVM0003071.2	EVM0003071	EVM0003071	PREDICTED: uncharacterized protein LOC100888513 [Strongylocentrotus purpuratus]	78	-11.18	1	1	2
spu-mir-184-p5	EVM0003091.1	EVM0003091	EVM0003091	PREDICTED: leukocyte elastase inhibitor A-like [Strongylocentrotus purpuratus]	96	-11.77	1	1	2	GO:0004867(serine-type endopeptidase inhibitor activity);GO:0005615(extracellular space)	ko05146(Amoebiasis)
lva-miR-92b-3p_R+2	EVM0003093.1	EVM0003093	EVM0003093	PREDICTED: coiled-coil domain-containing protein 66 [Strongylocentrotus purpuratus]	95	-12.85	1	1	2	GO:0003910(DNA ligase (ATP) activity);GO:0005737(cytoplasm);GO:0006273(lagging strand elongation);GO:0051103(DNA ligation involved in DNA repair)
pmi-miR-92c-3p_R+1_1ss10TC	EVM0003093.1	EVM0003093	EVM0003093	PREDICTED: coiled-coil domain-containing protein 66 [Strongylocentrotus purpuratus]	95	-11.35	1	1	2	GO:0003910(DNA ligase (ATP) activity);GO:0005737(cytoplasm);GO:0006273(lagging strand elongation);GO:0051103(DNA ligation involved in DNA repair)
lva-miR-92b-3p_R+2	EVM0003097.2	EVM0003097	EVM0003097	PREDICTED: muscle M-line assembly protein unc-89 [Strongylocentrotus purpuratus]	69	-24.21	1	1	2	GO:0042981(regulation of apoptotic process)
pmi-miR-92c-3p_R+1_1ss10TC	EVM0003097.2	EVM0003097	EVM0003097	PREDICTED: muscle M-line assembly protein unc-89 [Strongylocentrotus purpuratus]	69	-24.21	1	1	2	GO:0042981(regulation of apoptotic process)
spu-mir-184-p5	EVM0003110.1	EVM0003110	EVM0003110	PREDICTED: uncharacterized protein LOC757278 [Strongylocentrotus purpuratus]	81	-11.77	1	1	2
lva-miR-92b-3p_R+2	EVM0003129.1	EVM0003129	EVM0003129	PREDICTED: tetratricopeptide repeat protein 13 [Strongylocentrotus purpuratus]	81	-41.78	1	1	2	GO:0005575(cellular_component);GO:0008150(biological_process)
pmi-miR-92c-3p_R+1_1ss10TC	EVM0003129.1	EVM0003129	EVM0003129	PREDICTED: tetratricopeptide repeat protein 13 [Strongylocentrotus purpuratus]	81	-28.02	1	1	2	GO:0005575(cellular_component);GO:0008150(biological_process)
spu-mir-184-p5	EVM0003155.1	EVM0003155	EVM0003155	PREDICTED: neuronal acetylcholine receptor subunit alpha-3 isoform X2 [Strongylocentrotus purpuratus]	97	-13.75	1	1	2	GO:0005892(acetylcholine-gated channel complex);GO:0007271(synaptic transmission, cholinergic);GO:0007274(neuromuscular synaptic transmission);GO:0015464(acetylcholine receptor activity);GO:0035094(response to nicotine);GO:0042166(acetylcholine binding);GO:0098655(cation transmembrane transport)
spu-mir-184-p5	EVM0003160.1	EVM0003160	EVM0003160	PREDICTED: glycogen debranching enzyme [Strongylocentrotus purpuratus]	66	-12.67	1	1	2	GO:0004134(4-alpha-glucanotransferase activity);GO:0004135(amylo-alpha-1,6-glucosidase activity);GO:0005634(nucleus);GO:0005737(cytoplasm);GO:0005980(glycogen catabolic process)	ko00500(Starch and sucrose metabolism)
lva-miR-92b-3p_R+2	EVM0003165.1	EVM0003165	EVM0003165	PREDICTED: uncharacterized protein LOC105444085 [Strongylocentrotus purpuratus]	81	-15.8	1	1	2
pmi-miR-92c-3p_R+1_1ss10TC	EVM0003165.1	EVM0003165	EVM0003165	PREDICTED: uncharacterized protein LOC105444085 [Strongylocentrotus purpuratus]	81	-15.8	1	1	2
spu-mir-184-p5	EVM0003181.5	EVM0003181	EVM0003181	PREDICTED: ubiquitin-conjugating enzyme E2-17 kDa [Strongylocentrotus purpuratus]	58	-27.01	1	1	2	GO:0000166(nucleotide binding);GO:0005524(ATP binding);GO:0005575(cellular_component)	ko04141(Protein processing in endoplasmic reticulum);ko04120(Ubiquitin mediated proteolysis)
spu-mir-92c-p5	EVM0003181.5	EVM0003181	EVM0003181	PREDICTED: ubiquitin-conjugating enzyme E2-17 kDa [Strongylocentrotus purpuratus]	74	-48.13	1	1	2	GO:0000166(nucleotide binding);GO:0005524(ATP binding);GO:0005575(cellular_component)	ko04141(Protein processing in endoplasmic reticulum);ko04120(Ubiquitin mediated proteolysis)
lva-miR-92b-3p_R+2	EVM0003182.4	EVM0003182	EVM0003182	PREDICTED: ERO1-like protein alpha [Strongylocentrotus purpuratus]	85	-10.07	1	1	2	GO:0000302(response to reactive oxygen species);GO:0003756(protein disulfide isomerase activity);GO:0005515(protein binding);GO:0005783(endoplasmic reticulum);GO:0005788(endoplasmic reticulum lumen);GO:0005789(endoplasmic reticulum membrane);GO:0006457(protein folding);GO:0006464(cellular protein modification process);GO:0009266(response to temperature stimulus);GO:0010260(animal organ senescence…	ko04141(Protein processing in endoplasmic reticulum)
lva-miR-92b-3p_R+2	EVM0003187.8	EVM0003187	EVM0003187	PREDICTED: uncharacterized protein LOC585685 [Strongylocentrotus purpuratus]	88	-11.03	1	1	2	GO:0003674(molecular_function);GO:0005080(protein kinase C binding);GO:0005856(cytoskeleton);GO:0008092(cytoskeletal protein binding);GO:0008150(biological_process);GO:0030018(Z disc);GO:0045214(sarcomere organization);GO:0046872(metal ion binding);GO:0051371(muscle alpha-actinin binding)
pmi-miR-92c-3p_R+1_1ss10TC	EVM0003196.2	EVM0003196	EVM0003196	PREDICTED: HIG1 domain family member 2A, mitochondrial-like [Strongylocentrotus purpuratus]	59	-20.05	1	1	2	GO:0005743(mitochondrial inner membrane);GO:0016021(integral component of membrane);GO:0043066(negative regulation of apoptotic process);GO:0055114(oxidation-reduction process);GO:0070469(respiratory chain)
lva-miR-92b-3p_R+2	EVM0003201.1	EVM0003201	EVM0003201	PREDICTED: death-associated protein 1 isoform X1 [Strongylocentrotus purpuratus]	88	-12.64	1	1	2	GO:0010507(negative regulation of autophagy);GO:0034198(cellular response to amino acid starvation);GO:0070513(death domain binding);GO:0097190(apoptotic signaling pathway)
pmi-miR-92c-3p_R+1_1ss10TC	EVM0003201.1	EVM0003201	EVM0003201	PREDICTED: death-associated protein 1 isoform X1 [Strongylocentrotus purpuratus]	88	-12.38	1	1	2	GO:0010507(negative regulation of autophagy);GO:0034198(cellular response to amino acid starvation);GO:0070513(death domain binding);GO:0097190(apoptotic signaling pathway)
lva-miR-92b-3p_R+2	EVM0003205.2	EVM0003205	EVM0003205	PREDICTED: neuroligin-4, Y-linked isoform X2 [Strongylocentrotus purpuratus]	82	-11.9	1	1	2	GO:0005615(extracellular space);GO:0005887(integral component of plasma membrane);GO:0007158(neuron cell-cell adhesion);GO:0007416(synapse assembly);GO:0009986(cell surface);GO:0042043(neurexin family protein binding);GO:0045202(synapse);GO:0050804(modulation of chemical synaptic transmission);GO:0052689(carboxylic ester hydrolase activity)
pmi-miR-92c-3p_R+1_1ss10TC	EVM0003205.2	EVM0003205	EVM0003205	PREDICTED: neuroligin-4, Y-linked isoform X2 [Strongylocentrotus purpuratus]	82	-11.64	1	1	2	GO:0005615(extracellular space);GO:0005887(integral component of plasma membrane);GO:0007158(neuron cell-cell adhesion);GO:0007416(synapse assembly);GO:0009986(cell surface);GO:0042043(neurexin family protein binding);GO:0045202(synapse);GO:0050804(modulation of chemical synaptic transmission);GO:0052689(carboxylic ester hydrolase activity)
lva-miR-92b-3p_R+2	EVM0003210.11	EVM0003210	EVM0003210	PREDICTED: TNF receptor-associated factor 3 [Strongylocentrotus purpuratus]	71	-12.67	1	1	2	GO:0001817(regulation of cytokine production);GO:0004842(ubiquitin-protein transferase activity);GO:0008063(Toll signaling pathway);GO:0008270(zinc ion binding);GO:0016567(protein ubiquitination);GO:0032088(negative regulation of NF-kappaB transcription factor activity);GO:0033209(tumor necrosis factor-mediated signaling pathway);GO:0042981(regulation of apoptotic process);GO:0045087(innate immun…	ko04620(Toll-like receptor signaling pathway);ko04621(NOD-like receptor signaling pathway);ko04622(RIG-I-like receptor signaling pathway);ko05168(Herpes simplex infection)
pmi-miR-92c-3p_R+1_1ss10TC	EVM0003210.11	EVM0003210	EVM0003210	PREDICTED: TNF receptor-associated factor 3 [Strongylocentrotus purpuratus]	71	-11.42	1	1	2	GO:0001817(regulation of cytokine production);GO:0004842(ubiquitin-protein transferase activity);GO:0008063(Toll signaling pathway);GO:0008270(zinc ion binding);GO:0016567(protein ubiquitination);GO:0032088(negative regulation of NF-kappaB transcription factor activity);GO:0033209(tumor necrosis factor-mediated signaling pathway);GO:0042981(regulation of apoptotic process);GO:0045087(innate immun…	ko04620(Toll-like receptor signaling pathway);ko04621(NOD-like receptor signaling pathway);ko04622(RIG-I-like receptor signaling pathway);ko05168(Herpes simplex infection)
spu-mir-184-p5	EVM0003229.1	EVM0003229	EVM0003229	PREDICTED: uncharacterized protein LOC100891634 isoform X8 [Strongylocentrotus purpuratus]	78	-11.83	1	1	2	GO:0005829(cytosol);GO:0005886(plasma membrane);GO:0014068(positive regulation of phosphatidylinositol 3-kinase signaling);GO:0016020(membrane);GO:0034122(negative regulation of toll-like receptor signaling pathway);GO:0034123(positive regulation of toll-like receptor signaling pathway);GO:0034134(toll-like receptor 2 signaling pathway);GO:0034142(toll-like receptor 4 signaling pathway);GO:003415…	ko04151(PI3K-Akt signaling pathway);ko04662(B cell receptor signaling pathway)
lva-miR-92b-3p_R+2	EVM0003251.1	EVM0003251	EVM0003251	PREDICTED: E3 ubiquitin-protein ligase NRDP1 [Strongylocentrotus purpuratus]	51	-30.77	1	1	2	GO:0000209(protein polyubiquitination);GO:0004842(ubiquitin-protein transferase activity);GO:0097191(extrinsic apoptotic signaling pathway)	ko04144(Endocytosis)
pmi-miR-92c-3p_R+1_1ss10TC	EVM0003251.1	EVM0003251	EVM0003251	PREDICTED: E3 ubiquitin-protein ligase NRDP1 [Strongylocentrotus purpuratus]	51	-12.02	1	1	2	GO:0000209(protein polyubiquitination);GO:0004842(ubiquitin-protein transferase activity);GO:0097191(extrinsic apoptotic signaling pathway)	ko04144(Endocytosis)
lva-miR-92b-3p_R+2	EVM0003307.17	EVM0003307	EVM0003307	PREDICTED: uncharacterized protein LOC764814 [Strongylocentrotus purpuratus]	94	-36.95	1	1	2
pmi-miR-92c-3p_R+1_1ss10TC	EVM0003307.17	EVM0003307	EVM0003307	PREDICTED: uncharacterized protein LOC764814 [Strongylocentrotus purpuratus]	94	-39.11	1	1	2
pmi-miR-92c-3p_R+1_1ss10TC	EVM0003308.1	EVM0003308	EVM0003308	PREDICTED: ATP-citrate synthase isoform X1 [Strongylocentrotus purpuratus]	53	-53.68	1	1	2	GO:0003878(ATP citrate synthase activity);GO:0005524(ATP binding);GO:0005654(nucleoplasm);GO:0005737(cytoplasm);GO:0005886(plasma membrane);GO:0006085(acetyl-CoA biosynthetic process);GO:0006101(citrate metabolic process);GO:0008610(lipid biosynthetic process);GO:0046872(metal ion binding);GO:0048037(cofactor binding);GO:0070062(extracellular exosome)	ko00020(Citrate cycle (TCA cycle))
lva-miR-92b-3p_R+2	EVM0003317.3	EVM0003317	EVM0003317	PREDICTED: UBX domain-containing protein 6 [Strongylocentrotus purpuratus]	93	-14.48	1	1	2	GO:0003674(molecular_function);GO:0005515(protein binding);GO:0005634(nucleus);GO:0005737(cytoplasm);GO:0005815(microtubule organizing center);GO:0008150(biological_process);GO:0070062(extracellular exosome)	ko04141(Protein processing in endoplasmic reticulum)
pmi-miR-92c-3p_R+1_1ss10TC	EVM0003317.3	EVM0003317	EVM0003317	PREDICTED: UBX domain-containing protein 6 [Strongylocentrotus purpuratus]	93	-12	1	1	2	GO:0003674(molecular_function);GO:0005515(protein binding);GO:0005634(nucleus);GO:0005737(cytoplasm);GO:0005815(microtubule organizing center);GO:0008150(biological_process);GO:0070062(extracellular exosome)	ko04141(Protein processing in endoplasmic reticulum)
lva-miR-92b-3p_R+2	EVM0003318.1	EVM0003318	EVM0003318	PREDICTED: uncharacterized protein LOC100891299 [Strongylocentrotus purpuratus]	82	-16.48	1	1	2
pmi-miR-92c-3p_R+1_1ss10TC	EVM0003318.1	EVM0003318	EVM0003318	PREDICTED: uncharacterized protein LOC100891299 [Strongylocentrotus purpuratus]	82	-16.17	1	1	2
lva-miR-92b-3p_R+2	EVM0003396.1	EVM0003396	EVM0003396	PREDICTED: putative uncharacterized protein DDB_G0287113 isoform X1 [Strongylocentrotus purpuratus]	87	-38.11	1	1	2	GO:0008028(monocarboxylic acid transmembrane transporter activity);GO:0016021(integral component of membrane)
pmi-miR-92c-3p_R+1_1ss10TC	EVM0003396.1	EVM0003396	EVM0003396	PREDICTED: putative uncharacterized protein DDB_G0287113 isoform X1 [Strongylocentrotus purpuratus]	87	-37.72	1	1	2	GO:0008028(monocarboxylic acid transmembrane transporter activity);GO:0016021(integral component of membrane)
spu-mir-92a-p5_1ss17CT	EVM0003409.1	EVM0003409	EVM0003409	PREDICTED: citrate lyase subunit beta-like protein, mitochondrial [Strongylocentrotus purpuratus]	80	-20.14	1	1	2	GO:0003824(catalytic activity);GO:0016829(lyase activity);GO:0046872(metal ion binding)
spu-mir-92c-p5	EVM0003409.1	EVM0003409	EVM0003409	PREDICTED: citrate lyase subunit beta-like protein, mitochondrial [Strongylocentrotus purpuratus]	77	-16.57	1	1	2	GO:0003824(catalytic activity);GO:0016829(lyase activity);GO:0046872(metal ion binding)
spu-mir-184-p5	EVM0003410.1	EVM0003410	EVM0003410	PREDICTED: cytochrome b-c1 complex subunit 6, mitochondrial [Strongylocentrotus purpuratus]	78	-10.79	1	1	2	GO:0005739(mitochondrion);GO:0005743(mitochondrial inner membrane);GO:0005750(mitochondrial respiratory chain complex III);GO:0006122(mitochondrial electron transport, ubiquinol to cytochrome c);GO:0008121(ubiquinol-cytochrome-c reductase activity);GO:0009060(aerobic respiration);GO:0016020(membrane);GO:0051291(protein heterooligomerization);GO:0055114(oxidation-reduction process);GO:0070469(resp…	ko00190(Oxidative phosphorylation)
sko-miR-184-3p_R+1	EVM0003413.1	EVM0003413	EVM0003413	PREDICTED: transcriptional repressor protein YY1 isoform X2 [Strongylocentrotus purpuratus]	63	-22.79	1	1	2	GO:0001525(angiogenesis);GO:0003676(nucleic acid binding);GO:0005515(protein binding);GO:0007420(brain development);GO:0007507(heart development);GO:0010628(positive regulation of gene expression);GO:0046872(metal ion binding)
spu-mir-184-p5	EVM0003437.1	EVM0003437	EVM0003437	mortality factor 4-like protein 1 isoform X1 [Acanthaster planci]	81	-11.77	1	1	2	GO:0006338(chromatin remodeling);GO:0006342(chromatin silencing);GO:0016575(histone deacetylation);GO:0035267(NuA4 histone acetyltransferase complex);GO:0043967(histone H4 acetylation);GO:0043968(histone H2A acetylation)
sko-miR-184-3p_R+1	EVM0003456.3	EVM0003456	EVM0003456	PREDICTED: thioredoxin-like protein 1 [Strongylocentrotus purpuratus]	65	-22.24	1	1	2	GO:0000103(sulfate assimilation);GO:0005737(cytoplasm);GO:0006457(protein folding);GO:0015035(protein disulfide oxidoreductase activity);GO:0016671(oxidoreductase activity, acting on a sulfur group of donors, disulfide as acceptor);GO:0034599(cellular response to oxidative stress);GO:0045454(cell redox homeostasis);GO:0055114(oxidation-reduction process)
spu-mir-184-p5	EVM0003462.1	EVM0003462	EVM0003462	PREDICTED: protein-cysteine N-palmitoyltransferase HHAT [Strongylocentrotus purpuratus]	95	-13	1	1	2	GO:0007224(smoothened signaling pathway);GO:0016021(integral component of membrane);GO:0016409(palmitoyltransferase activity);GO:0018345(protein palmitoylation);GO:1903955(positive regulation of protein targeting to mitochondrion)
lva-miR-92b-3p_R+2	EVM0003476.1	EVM0003476	EVM0003476	PREDICTED: methyltransferase-like protein 5 isoform X1 [Strongylocentrotus purpuratus]	80	-21.69	1	1	2	GO:0003676(nucleic acid binding);GO:0005575(cellular_component);GO:0008168(methyltransferase activity);GO:0016740(transferase activity);GO:0032259(methylation)
pmi-miR-92c-3p_R+1_1ss10TC	EVM0003476.1	EVM0003476	EVM0003476	PREDICTED: methyltransferase-like protein 5 isoform X1 [Strongylocentrotus purpuratus]	80	-23.99	1	1	2	GO:0003676(nucleic acid binding);GO:0005575(cellular_component);GO:0008168(methyltransferase activity);GO:0016740(transferase activity);GO:0032259(methylation)
lva-miR-92b-3p_R+2	EVM0003485.1	EVM0003485	EVM0003485	PREDICTED: gamma-gliadin [Strongylocentrotus purpuratus]	80	-27.32	1	1	2
pmi-miR-92c-3p_R+1_1ss10TC	EVM0003485.1	EVM0003485	EVM0003485	PREDICTED: gamma-gliadin [Strongylocentrotus purpuratus]	79	-21.63	1	1	2
spu-mir-184-p5	EVM0003486.4	EVM0003486	EVM0003486	PREDICTED: glycine-rich RNA-binding protein 8 [Strongylocentrotus purpuratus]	73	-27.33	1	1	2	GO:0001731(formation of translation preinitiation complex);GO:0002181(cytoplasmic translation);GO:0003743(translation initiation factor activity);GO:0005844(polysome);GO:0016281(eukaryotic translation initiation factor 4F complex);GO:0033592(RNA strand annealing activity);GO:0034057(RNA strand-exchange activity);GO:0043024(ribosomal small subunit binding);GO:0097010(eukaryotic translation initiat…	ko03013(RNA transport);ko04150(mTOR signaling pathway)
spu-mir-184-p5	EVM0003503.1	EVM0003503	EVM0003503	PREDICTED: charged multivesicular body protein 7 [Strongylocentrotus purpuratus]	93	-11.33	1	1	2	GO:0000815(ESCRT III complex);GO:0000920(cell separation after cytokinesis);GO:0005635(nuclear envelope);GO:0007080(mitotic metaphase plate congression);GO:0010458(exit from mitosis);GO:0015031(protein transport);GO:0031468(nuclear envelope reassembly);GO:0045324(late endosome to vacuole transport)	ko04144(Endocytosis)
sko-miR-184-3p_R+1	EVM0003544.2	EVM0003544	EVM0003544	PREDICTED: uncharacterized protein LOC580708 [Strongylocentrotus purpuratus]	61	-15.39	1	1	2
spu-mir-184-p5	EVM0003546.2	EVM0003546	EVM0003546	PREDICTED: uncharacterized protein LOC100892581 [Strongylocentrotus purpuratus]	86	-11.92	1	1	2	GO:0000139(Golgi membrane);GO:0006486(protein glycosylation);GO:0008499(UDP-galactose:beta-N-acetylglucosamine beta-1,3-galactosyltransferase activity);GO:0009312(oligosaccharide biosynthetic process);GO:0016021(integral component of membrane)	ko00601(Glycosphingolipid biosynthesis - lacto and neolacto series)
lva-miR-92b-3p_R+2	EVM0003550.1	EVM0003550	EVM0003550	PREDICTED: N(G),N(G)-dimethylarginine dimethylaminohydrolase 1 isoform X2 [Strongylocentrotus purpuratus]	78	-30.36	1	1	2	GO:0000052(citrulline metabolic process);GO:0003073(regulation of systemic arterial blood pressure);GO:0005739(mitochondrion);GO:0006527(arginine catabolic process);GO:0006809(nitric oxide biosynthetic process);GO:0008270(zinc ion binding);GO:0016403(dimethylargininase activity);GO:0017014(protein nitrosylation);GO:0045429(positive regulation of nitric oxide biosynthetic process);GO:0070062(extra…
pmi-miR-92c-3p_R+1_1ss10TC	EVM0003550.1	EVM0003550	EVM0003550	PREDICTED: N(G),N(G)-dimethylarginine dimethylaminohydrolase 1 isoform X2 [Strongylocentrotus purpuratus]	68	-23.55	1	1	2	GO:0000052(citrulline metabolic process);GO:0003073(regulation of systemic arterial blood pressure);GO:0005739(mitochondrion);GO:0006527(arginine catabolic process);GO:0006809(nitric oxide biosynthetic process);GO:0008270(zinc ion binding);GO:0016403(dimethylargininase activity);GO:0017014(protein nitrosylation);GO:0045429(positive regulation of nitric oxide biosynthetic process);GO:0070062(extra…
sko-miR-184-3p_R+1	EVM0003564.1	EVM0003564	EVM0003564	PREDICTED: coiled-coil domain-containing protein 96 [Strongylocentrotus purpuratus]	94	-20.5	1	1	2	GO:0003674(molecular_function);GO:0005575(cellular_component);GO:0005737(cytoplasm);GO:0005856(cytoskeleton);GO:0008150(biological_process)
lva-miR-92b-3p_R+2	EVM0003574.1	EVM0003574	EVM0003574	PREDICTED: cat eye syndrome critical region protein 5 homolog [Strongylocentrotus purpuratus]	71	-10.27	1	1	2	GO:0005739(mitochondrion);GO:0046474(glycerophospholipid biosynthetic process)
spu-mir-184-p5	EVM0003574.1	EVM0003574	EVM0003574	PREDICTED: cat eye syndrome critical region protein 5 homolog [Strongylocentrotus purpuratus]	70	-13.88	1	1	2	GO:0005739(mitochondrion);GO:0046474(glycerophospholipid biosynthetic process)
spu-mir-184-p5	EVM0003586.2	EVM0003586	EVM0003586	PREDICTED: tetratricopeptide repeat protein 1 [Strongylocentrotus purpuratus]	82	-10.26	1	1	2	GO:0005515(protein binding);GO:0005737(cytoplasm);GO:0005778(peroxisomal membrane);GO:0006457(protein folding);GO:0051082(unfolded protein binding)
lva-miR-92b-3p_R+2	EVM0003596.1	EVM0003596	EVM0003596	PREDICTED: uncharacterized protein LOC100890286 [Strongylocentrotus purpuratus]	51	-17.78	1	1	2
pmi-miR-92c-3p_R+1_1ss10TC	EVM0003596.1	EVM0003596	EVM0003596	PREDICTED: uncharacterized protein LOC100890286 [Strongylocentrotus purpuratus]	51	-17.78	1	1	2
spu-mir-184-p5	EVM0003597.1	EVM0003597	EVM0003597	PREDICTED: gypsy retrotransposon integrase-like protein 1 [Strongylocentrotus purpuratus]	96	-11.77	1	1	2	GO:0005658(alpha DNA polymerase:primase complex);GO:0006272(leading strand elongation);GO:0006273(lagging strand elongation);GO:0006303(double-strand break repair via nonhomologous end joining)
lva-miR-92b-3p_R+2	EVM0003609.1	EVM0003609	EVM0003609	PREDICTED: ER membrane protein complex subunit 2 [Strongylocentrotus purpuratus]	92	-19.23	1	1	2	GO:0005515(protein binding);GO:0005634(nucleus);GO:0005737(cytoplasm);GO:0005739(mitochondrion);GO:0005783(endoplasmic reticulum);GO:0072546(ER membrane protein complex)
pmi-miR-92c-3p_R+1_1ss10TC	EVM0003609.1	EVM0003609	EVM0003609	PREDICTED: ER membrane protein complex subunit 2 [Strongylocentrotus purpuratus]	92	-19.23	1	1	2	GO:0005515(protein binding);GO:0005634(nucleus);GO:0005737(cytoplasm);GO:0005739(mitochondrion);GO:0005783(endoplasmic reticulum);GO:0072546(ER membrane protein complex)
spu-mir-184-p5	EVM0003609.1	EVM0003609	EVM0003609	PREDICTED: ER membrane protein complex subunit 2 [Strongylocentrotus purpuratus]	66	-12.32	1	1	2	GO:0005515(protein binding);GO:0005634(nucleus);GO:0005737(cytoplasm);GO:0005739(mitochondrion);GO:0005783(endoplasmic reticulum);GO:0072546(ER membrane protein complex)
lva-miR-92b-3p_R+2	EVM0003619.1	EVM0003619	EVM0003619	PREDICTED: deleted in malignant brain tumors 1 protein [Strongylocentrotus purpuratus]	71	-10.28	1	1	2	GO:0005044(scavenger receptor activity);GO:0016020(membrane)	ko04970(Salivary secretion)
pmi-miR-92c-3p_R+1_1ss10TC	EVM0003619.1	EVM0003619	EVM0003619	PREDICTED: deleted in malignant brain tumors 1 protein [Strongylocentrotus purpuratus]	71	-11.02	1	1	2	GO:0005044(scavenger receptor activity);GO:0016020(membrane)	ko04970(Salivary secretion)
lva-miR-92b-3p_R+2	EVM0003621.3	EVM0003621	EVM0003621	PREDICTED: LOW QUALITY PROTEIN: glycylpeptide N-tetradecanoyltransferase 2 [Strongylocentrotus purpuratus]	97	-11.7	1	1	2	GO:0004379(glycylpeptide N-tetradecanoyltransferase activity);GO:0005737(cytoplasm);GO:0018008(N-terminal peptidyl-glycine N-myristoylation)
lva-miR-92b-3p_R+2	EVM0003624.2	EVM0003624	EVM0003624	PREDICTED: uncharacterized protein LOC100890864 isoform X6 [Strongylocentrotus purpuratus]	90	-15.13	1	1	2
pmi-miR-92c-3p_R+1_1ss10TC	EVM0003624.2	EVM0003624	EVM0003624	PREDICTED: uncharacterized protein LOC100890864 isoform X6 [Strongylocentrotus purpuratus]	90	-15.45	1	1	2
spu-mir-184-p5	EVM0003626.1	EVM0003626	EVM0003626	PREDICTED: anamorsin homolog isoform X1 [Strongylocentrotus purpuratus]	70	-27.98	1	1	2	GO:0005737(cytoplasm);GO:0016226(iron-sulfur cluster assembly)
spu-mir-92a-p5_1ss17CT	EVM0003626.1	EVM0003626	EVM0003626	PREDICTED: anamorsin homolog isoform X1 [Strongylocentrotus purpuratus]	56	-19.06	1	1	2	GO:0005737(cytoplasm);GO:0016226(iron-sulfur cluster assembly)
spu-mir-92c-p5	EVM0003626.1	EVM0003626	EVM0003626	PREDICTED: anamorsin homolog isoform X1 [Strongylocentrotus purpuratus]	64	-20.18	1	1	2	GO:0005737(cytoplasm);GO:0016226(iron-sulfur cluster assembly)
lva-miR-92b-3p_R+2	EVM0003641.1	EVM0003641	EVM0003641	PREDICTED: uncharacterized protein LOC582967 isoform X6 [Strongylocentrotus purpuratus]	61	-100.54	1	1	2	GO:0001540(amyloid-beta binding);GO:0005634(nucleus);GO:0005737(cytoplasm);GO:0006355(regulation of transcription, DNA-templated);GO:0008134(transcription factor binding)
pmi-miR-92c-3p_R+1_1ss10TC	EVM0003641.1	EVM0003641	EVM0003641	PREDICTED: uncharacterized protein LOC582967 isoform X6 [Strongylocentrotus purpuratus]	61	-81.32	1	1	2	GO:0001540(amyloid-beta binding);GO:0005634(nucleus);GO:0005737(cytoplasm);GO:0006355(regulation of transcription, DNA-templated);GO:0008134(transcription factor binding)
pmi-miR-92c-3p_R+1_1ss10TC	EVM0003663.1	EVM0003663	EVM0003663	PREDICTED: GPI mannosyltransferase 2 [Strongylocentrotus purpuratus]	97	-10.58	1	1	2	GO:0000030(mannosyltransferase activity);GO:0005789(endoplasmic reticulum membrane);GO:0006506(GPI anchor biosynthetic process);GO:0031501(mannosyltransferase complex)	ko00563(Glycosylphosphatidylinositol(GPI)-anchor biosynthesis)
lva-miR-92b-3p_R+2	EVM0003677.1	EVM0003677	EVM0003677	PREDICTED: sodium/potassium/calcium exchanger 3, partial [Strongylocentrotus purpuratus]	82	-14.36	1	1	2	GO:0005262(calcium channel activity);GO:0005509(calcium ion binding);GO:0005887(integral component of plasma membrane);GO:0006874(cellular calcium ion homeostasis);GO:0008273(calcium, potassium:sodium antiporter activity);GO:0030955(potassium ion binding);GO:0031402(sodium ion binding)
pmi-miR-92c-3p_R+1_1ss10TC	EVM0003677.1	EVM0003677	EVM0003677	PREDICTED: sodium/potassium/calcium exchanger 3, partial [Strongylocentrotus purpuratus]	82	-17.08	1	1	2	GO:0005262(calcium channel activity);GO:0005509(calcium ion binding);GO:0005887(integral component of plasma membrane);GO:0006874(cellular calcium ion homeostasis);GO:0008273(calcium, potassium:sodium antiporter activity);GO:0030955(potassium ion binding);GO:0031402(sodium ion binding)
sko-miR-184-3p_R+1	EVM0003677.1	EVM0003677	EVM0003677	PREDICTED: sodium/potassium/calcium exchanger 3, partial [Strongylocentrotus purpuratus]	97	-21.51	1	1	2	GO:0005262(calcium channel activity);GO:0005509(calcium ion binding);GO:0005887(integral component of plasma membrane);GO:0006874(cellular calcium ion homeostasis);GO:0008273(calcium, potassium:sodium antiporter activity);GO:0030955(potassium ion binding);GO:0031402(sodium ion binding)
sko-miR-184-3p_R+1	EVM0003679.4	EVM0003679	EVM0003679	PREDICTED: protein FAM228B [Strongylocentrotus purpuratus]	84	-21.63	1	1	2	GO:0048741(skeletal muscle fiber development)
lva-miR-92b-3p_R+2	EVM0003697.1	EVM0003697	EVM0003697	PREDICTED: A disintegrin and metalloproteinase with thrombospondin motifs 3 isoform X2 [Strongylocentrotus purpuratus]	81	-19.79	1	1	2	GO:0004222(metalloendopeptidase activity);GO:0005576(extracellular region);GO:0006508(proteolysis);GO:0008233(peptidase activity);GO:0008237(metallopeptidase activity);GO:0016787(hydrolase activity);GO:0046872(metal ion binding)
pmi-miR-92c-3p_R+1_1ss10TC	EVM0003697.1	EVM0003697	EVM0003697	PREDICTED: A disintegrin and metalloproteinase with thrombospondin motifs 3 isoform X2 [Strongylocentrotus purpuratus]	73	-16.16	1	1	2	GO:0004222(metalloendopeptidase activity);GO:0005576(extracellular region);GO:0006508(proteolysis);GO:0008233(peptidase activity);GO:0008237(metallopeptidase activity);GO:0016787(hydrolase activity);GO:0046872(metal ion binding)
spu-mir-184-p5	EVM0003716.2	EVM0003716	EVM0003716	PREDICTED: ras-related protein Rab-35 isoform X1 [Strongylocentrotus purpuratus]	79	-14.48	1	1	2	GO:0000139(Golgi membrane);GO:0005789(endoplasmic reticulum membrane);GO:0005886(plasma membrane);GO:0006888(ER to Golgi vesicle-mediated transport);GO:0010008(endosome membrane);GO:0032456(endocytic recycling)	ko04144(Endocytosis)
lva-miR-92b-3p_R+2	EVM0003723.4	EVM0003723	EVM0003723	PREDICTED: tetraspanin-6 [Strongylocentrotus purpuratus]	73	-11.99	1	1	2	GO:0005887(integral component of plasma membrane);GO:0007166(cell surface receptor signaling pathway)
pmi-miR-92c-3p_R+1_1ss10TC	EVM0003723.4	EVM0003723	EVM0003723	PREDICTED: tetraspanin-6 [Strongylocentrotus purpuratus]	73	-12.98	1	1	2	GO:0005887(integral component of plasma membrane);GO:0007166(cell surface receptor signaling pathway)
lva-miR-92b-3p_R+2	EVM0003754.1	EVM0003754	EVM0003754	PREDICTED: AMP deaminase 2 [Strongylocentrotus purpuratus]	76	-15.07	1	1	2	GO:0003876(AMP deaminase activity);GO:0009168(purine ribonucleoside monophosphate biosynthetic process);GO:0016787(hydrolase activity);GO:0019239(deaminase activity);GO:0032264(IMP salvage);GO:0046872(metal ion binding)	ko00230(Purine metabolism)
pmi-miR-92c-3p_R+1_1ss10TC	EVM0003754.1	EVM0003754	EVM0003754	PREDICTED: AMP deaminase 2 [Strongylocentrotus purpuratus]	76	-13.2	1	1	2	GO:0003876(AMP deaminase activity);GO:0009168(purine ribonucleoside monophosphate biosynthetic process);GO:0016787(hydrolase activity);GO:0019239(deaminase activity);GO:0032264(IMP salvage);GO:0046872(metal ion binding)	ko00230(Purine metabolism)
lva-miR-92b-3p_R+2	EVM0003778.2	EVM0003778	EVM0003778	PREDICTED: leucine-rich repeats and immunoglobulin-like domains protein 3 [Strongylocentrotus purpuratus]	54	-12.16	1	1	2	GO:0004860(protein kinase inhibitor activity);GO:0005737(cytoplasm);GO:0006469(negative regulation of protein kinase activity);GO:0019221(cytokine-mediated signaling pathway);GO:0046426(negative regulation of JAK-STAT cascade)
pmi-miR-92c-3p_R+1_1ss10TC	EVM0003778.2	EVM0003778	EVM0003778	PREDICTED: leucine-rich repeats and immunoglobulin-like domains protein 3 [Strongylocentrotus purpuratus]	54	-12.16	1	1	2	GO:0004860(protein kinase inhibitor activity);GO:0005737(cytoplasm);GO:0006469(negative regulation of protein kinase activity);GO:0019221(cytokine-mediated signaling pathway);GO:0046426(negative regulation of JAK-STAT cascade)
sko-miR-184-3p_R+1	EVM0003785.1	EVM0003785	EVM0003785	PREDICTED: zinc finger protein 7-like [Strongylocentrotus purpuratus]	95	-20.36	1	1	2	GO:0003700(DNA binding transcription factor activity)
spu-mir-184-p5	EVM0003785.1	EVM0003785	EVM0003785	PREDICTED: zinc finger protein 7-like [Strongylocentrotus purpuratus]	84	-13.94	1	1	2	GO:0003700(DNA binding transcription factor activity)
spu-mir-184-p5	EVM0003788.13	EVM0003788	EVM0003788	PREDICTED: Bardet-Biedl syndrome 7 protein homolog isoform X1 [Strongylocentrotus purpuratus]	96	-11.77	1	1	2	GO:0005930(axoneme);GO:0008104(protein localization);GO:0016020(membrane);GO:0034464(BBSome);GO:0036064(ciliary basal body);GO:0046907(intracellular transport)
lva-miR-92b-3p_R+2	EVM0003798.5	EVM0003798	EVM0003798	PREDICTED: uncharacterized protein LOC100890903 [Strongylocentrotus purpuratus]	78	-14.16	1	1	2	GO:0005575(cellular_component)
pmi-miR-92c-3p_R+1_1ss10TC	EVM0003798.5	EVM0003798	EVM0003798	PREDICTED: uncharacterized protein LOC100890903 [Strongylocentrotus purpuratus]	78	-13.02	1	1	2	GO:0005575(cellular_component)
lva-miR-92b-3p_R+2	EVM0003800.1	EVM0003800	EVM0003800	PREDICTED: sepiapterin reductase-like [Strongylocentrotus purpuratus]	64	-27.08	1	1	2	GO:0004757(sepiapterin reductase activity);GO:0006729(tetrahydrobiopterin biosynthetic process);GO:0055114(oxidation-reduction process)	ko00790(Folate biosynthesis)
pmi-miR-92c-3p_R+1_1ss10TC	EVM0003800.1	EVM0003800	EVM0003800	PREDICTED: sepiapterin reductase-like [Strongylocentrotus purpuratus]	64	-26.31	1	1	2	GO:0004757(sepiapterin reductase activity);GO:0006729(tetrahydrobiopterin biosynthetic process);GO:0055114(oxidation-reduction process)	ko00790(Folate biosynthesis)
lva-miR-92b-3p_R+2	EVM0003807.1	EVM0003807	EVM0003807	PREDICTED: uncharacterized protein LOC100893706, partial [Strongylocentrotus purpuratus]	59	-56.39	1	1	2	GO:0003910(DNA ligase (ATP) activity);GO:0005737(cytoplasm);GO:0006273(lagging strand elongation);GO:0051103(DNA ligation involved in DNA repair)
pmi-miR-92c-3p_R+1_1ss10TC	EVM0003807.1	EVM0003807	EVM0003807	PREDICTED: uncharacterized protein LOC100893706, partial [Strongylocentrotus purpuratus]	54	-53.98	1	1	2	GO:0003910(DNA ligase (ATP) activity);GO:0005737(cytoplasm);GO:0006273(lagging strand elongation);GO:0051103(DNA ligation involved in DNA repair)
sko-miR-184-3p_R+1	EVM0003807.1	EVM0003807	EVM0003807	PREDICTED: uncharacterized protein LOC100893706, partial [Strongylocentrotus purpuratus]	52	-24.54	1	1	2	GO:0003910(DNA ligase (ATP) activity);GO:0005737(cytoplasm);GO:0006273(lagging strand elongation);GO:0051103(DNA ligation involved in DNA repair)
lva-miR-92b-3p_R+2	EVM0003821.2	EVM0003821	EVM0003821	PREDICTED: V-type proton ATPase catalytic subunit A isoform X4 [Strongylocentrotus purpuratus]	64	-12.22	1	1	2	GO:0016324(apical plasma membrane)	ko00190(Oxidative phosphorylation);ko04150(mTOR signaling pathway);ko04145(Phagosome)
pmi-miR-92c-3p_R+1_1ss10TC	EVM0003821.2	EVM0003821	EVM0003821	PREDICTED: V-type proton ATPase catalytic subunit A isoform X4 [Strongylocentrotus purpuratus]	75	-11.98	1	1	2	GO:0016324(apical plasma membrane)	ko00190(Oxidative phosphorylation);ko04150(mTOR signaling pathway);ko04145(Phagosome)
spu-mir-184-p5	EVM0003823.1	EVM0003823	EVM0003823	PREDICTED: glucosidase 2 subunit beta [Strongylocentrotus purpuratus]	55	-23.92	1	1	2	GO:0001889(liver development);GO:0005509(calcium ion binding);GO:0005783(endoplasmic reticulum);GO:0006491(N-glycan processing);GO:0016020(membrane);GO:0016021(integral component of membrane);GO:0016301(kinase activity);GO:0016310(phosphorylation);GO:0016740(transferase activity);GO:0048793(pronephros development)	ko04141(Protein processing in endoplasmic reticulum)
lva-miR-92b-3p_R+2	EVM0003835.3	EVM0003835	EVM0003835	PREDICTED: LIM domain kinase 1 isoform X1 [Strongylocentrotus purpuratus]	65	-46.42	1	1	2	GO:0004672(protein kinase activity);GO:0005524(ATP binding);GO:0005654(nucleoplasm);GO:0005737(cytoplasm);GO:0005925(focal adhesion);GO:0006468(protein phosphorylation);GO:0008270(zinc ion binding);GO:0016020(membrane);GO:0031072(heat shock protein binding);GO:0043005(neuron projection);GO:0045773(positive regulation of axon extension);GO:0046982(protein heterodimerization activity);GO:0051444(ne…
pmi-miR-92c-3p_R+1_1ss10TC	EVM0003835.3	EVM0003835	EVM0003835	PREDICTED: LIM domain kinase 1 isoform X1 [Strongylocentrotus purpuratus]	58	-43.13	1	1	2	GO:0004672(protein kinase activity);GO:0005524(ATP binding);GO:0005654(nucleoplasm);GO:0005737(cytoplasm);GO:0005925(focal adhesion);GO:0006468(protein phosphorylation);GO:0008270(zinc ion binding);GO:0016020(membrane);GO:0031072(heat shock protein binding);GO:0043005(neuron projection);GO:0045773(positive regulation of axon extension);GO:0046982(protein heterodimerization activity);GO:0051444(ne…
spu-mir-184-p5	EVM0003835.3	EVM0003835	EVM0003835	PREDICTED: LIM domain kinase 1 isoform X1 [Strongylocentrotus purpuratus]	52	-30.3	1	1	2	GO:0004672(protein kinase activity);GO:0005524(ATP binding);GO:0005654(nucleoplasm);GO:0005737(cytoplasm);GO:0005925(focal adhesion);GO:0006468(protein phosphorylation);GO:0008270(zinc ion binding);GO:0016020(membrane);GO:0031072(heat shock protein binding);GO:0043005(neuron projection);GO:0045773(positive regulation of axon extension);GO:0046982(protein heterodimerization activity);GO:0051444(ne…
spu-mir-184-p5	EVM0003848.2	EVM0003848	EVM0003848	PREDICTED: coiled-coil domain-containing protein KIAA1407 homolog [Strongylocentrotus purpuratus]	98	-10.38	1	1	2	GO:0003674(molecular_function);GO:0005575(cellular_component);GO:0008150(biological_process)
pmi-miR-92c-3p_R+1_1ss10TC	EVM0003921.1	EVM0003921	EVM0003921	PREDICTED: probable phospholipid-transporting ATPase IF, partial [Strongylocentrotus purpuratus]	59	-10.22	1	1	2	GO:0004012(phospholipid-translocating ATPase activity);GO:0005886(plasma membrane);GO:0055037(recycling endosome)
spu-mir-184-p5	EVM0003925.1	EVM0003925	EVM0003925	PREDICTED: pleckstrin homology domain-containing family J member 1 [Strongylocentrotus purpuratus]	86	-29.3	1	1	2		ko00562(Inositol phosphate metabolism);ko04070(Phosphatidylinositol signaling system)
lva-miR-92b-3p_R+2	EVM0003927.1	EVM0003927	EVM0003927	PREDICTED: ADP-ribosylation factor-like protein 16 [Strongylocentrotus purpuratus]	94	-14.19	1	1	2	GO:0000166(nucleotide binding);GO:0005525(GTP binding);GO:0005622(intracellular);GO:0007264(small GTPase mediated signal transduction)
pmi-miR-92c-3p_R+1_1ss10TC	EVM0003927.1	EVM0003927	EVM0003927	PREDICTED: ADP-ribosylation factor-like protein 16 [Strongylocentrotus purpuratus]	94	-10.43	1	1	2	GO:0000166(nucleotide binding);GO:0005525(GTP binding);GO:0005622(intracellular);GO:0007264(small GTPase mediated signal transduction)
lva-miR-92b-3p_R+2	EVM0003936.1	EVM0003936	EVM0003936	PREDICTED: zinc finger protein 551 [Strongylocentrotus purpuratus]	96	-11.59	1	1	2
pmi-miR-92c-3p_R+1_1ss10TC	EVM0003936.1	EVM0003936	EVM0003936	PREDICTED: zinc finger protein 551 [Strongylocentrotus purpuratus]	96	-11.59	1	1	2
lva-miR-92b-3p_R+2	EVM0003943.1	EVM0003943	EVM0003943	PREDICTED: somatostatin receptor type 5-like [Strongylocentrotus purpuratus]	84	-16.36	1	1	2	GO:0004930(G-protein coupled receptor activity);GO:0005887(integral component of plasma membrane);GO:0007187(G-protein coupled receptor signaling pathway, coupled to cyclic nucleotide second messenger);GO:0007218(neuropeptide signaling pathway);GO:0042923(neuropeptide binding);GO:0043005(neuron projection)	ko04080(Neuroactive ligand-receptor interaction)
pmi-miR-92c-3p_R+1_1ss10TC	EVM0003943.1	EVM0003943	EVM0003943	PREDICTED: somatostatin receptor type 5-like [Strongylocentrotus purpuratus]	85	-15.1	1	1	2	GO:0004930(G-protein coupled receptor activity);GO:0005887(integral component of plasma membrane);GO:0007187(G-protein coupled receptor signaling pathway, coupled to cyclic nucleotide second messenger);GO:0007218(neuropeptide signaling pathway);GO:0042923(neuropeptide binding);GO:0043005(neuron projection)	ko04080(Neuroactive ligand-receptor interaction)
lva-miR-92b-3p_R+2	EVM0003969.1	EVM0003969	EVM0003969	PREDICTED: paired mesoderm homeobox protein 2B [Strongylocentrotus purpuratus]	54	-19.85	1	1	2	GO:0000790(nuclear chromatin);GO:0000977(RNA polymerase II regulatory region sequence-specific DNA binding);GO:0003357(noradrenergic neuron differentiation);GO:0003677(DNA binding);GO:0005634(nucleus);GO:0006351(transcription, DNA-templated);GO:0006355(regulation of transcription, DNA-templated);GO:0007275(multicellular organism development);GO:0021523(somatic motor neuron differentiation);GO:002…
pmi-miR-92c-3p_R+1_1ss10TC	EVM0003969.1	EVM0003969	EVM0003969	PREDICTED: paired mesoderm homeobox protein 2B [Strongylocentrotus purpuratus]	54	-20.32	1	1	2	GO:0000790(nuclear chromatin);GO:0000977(RNA polymerase II regulatory region sequence-specific DNA binding);GO:0003357(noradrenergic neuron differentiation);GO:0003677(DNA binding);GO:0005634(nucleus);GO:0006351(transcription, DNA-templated);GO:0006355(regulation of transcription, DNA-templated);GO:0007275(multicellular organism development);GO:0021523(somatic motor neuron differentiation);GO:002…
lva-miR-92b-3p_R+2	EVM0003975.3	EVM0003975	EVM0003975	PREDICTED: nudix hydrolase 8-like isoform X1 [Strongylocentrotus purpuratus]	81	-18.23	1	1	2	GO:0007165(signal transduction);GO:0016787(hydrolase activity);GO:0035529(NADH pyrophosphatase activity);GO:0047631(ADP-ribose diphosphatase activity);GO:0051287(NAD binding)	ko00601(Glycosphingolipid biosynthesis - lacto and neolacto series);ko00603(Glycosphingolipid biosynthesis - globo and isoglobo series)
pmi-miR-92c-3p_R+1_1ss10TC	EVM0003975.3	EVM0003975	EVM0003975	PREDICTED: nudix hydrolase 8-like isoform X1 [Strongylocentrotus purpuratus]	80	-14.06	1	1	2	GO:0007165(signal transduction);GO:0016787(hydrolase activity);GO:0035529(NADH pyrophosphatase activity);GO:0047631(ADP-ribose diphosphatase activity);GO:0051287(NAD binding)	ko00601(Glycosphingolipid biosynthesis - lacto and neolacto series);ko00603(Glycosphingolipid biosynthesis - globo and isoglobo series)
spu-mir-184-p5	EVM0003976.1	EVM0003976	EVM0003976	PREDICTED: uncharacterized protein LOC105442658 [Strongylocentrotus purpuratus]	78	-16.3	1	1	2	GO:0005509(calcium ion binding);GO:0005544(calcium-dependent phospholipid binding);GO:0005886(plasma membrane);GO:0006906(vesicle fusion);GO:0017158(regulation of calcium ion-dependent exocytosis);GO:0019905(syntaxin binding);GO:0030276(clathrin binding);GO:0048791(calcium ion-regulated exocytosis of neurotransmitter)	ko00511(Other glycan degradation);ko04142(Lysosome)
lva-miR-92b-3p_R+2	EVM0003983.1	EVM0003983	EVM0003983	piezo-type mechanosensitive ion channel component 1-like [Acanthaster planci]	60	-15.89	1	1	2	GO:0005261(cation channel activity);GO:0005783(endoplasmic reticulum);GO:0005886(plasma membrane);GO:0006811(ion transport);GO:0006884(cell volume homeostasis);GO:0008381(mechanosensitive ion channel activity);GO:0010481(epidermal cell division);GO:0016020(membrane);GO:0016021(integral component of membrane);GO:0034101(erythrocyte homeostasis);GO:0042391(regulation of membrane potential);GO:00488…
pmi-miR-92c-3p_R+1_1ss10TC	EVM0003983.1	EVM0003983	EVM0003983	piezo-type mechanosensitive ion channel component 1-like [Acanthaster planci]	72	-18.6	1	1	2	GO:0005261(cation channel activity);GO:0005783(endoplasmic reticulum);GO:0005886(plasma membrane);GO:0006811(ion transport);GO:0006884(cell volume homeostasis);GO:0008381(mechanosensitive ion channel activity);GO:0010481(epidermal cell division);GO:0016020(membrane);GO:0016021(integral component of membrane);GO:0034101(erythrocyte homeostasis);GO:0042391(regulation of membrane potential);GO:00488…
spu-mir-184-p5	EVM0004001.10	EVM0004001	EVM0004001	PREDICTED: bifunctional polynucleotide phosphatase/kinase isoform X3 [Strongylocentrotus purpuratus]	66	-11.77	1	1	2	GO:0003690(double-stranded DNA binding);GO:0046403(polynucleotide 3'-phosphatase activity);GO:0046404(ATP-dependent polydeoxyribonucleotide 5'-hydroxyl-kinase activity);GO:0098504(DNA 3' dephosphorylation involved in DNA repair);GO:0098506(polynucleotide 3' dephosphorylation)
lva-miR-92b-3p_R+2	EVM0004014.1	EVM0004014	EVM0004014	PREDICTED: transcription factor EC isoform X2 [Strongylocentrotus purpuratus]	57	-17.11	1	1	2	GO:0003700(DNA binding transcription factor activity);GO:0005634(nucleus);GO:0006357(regulation of transcription by RNA polymerase II);GO:0030318(melanocyte differentiation);GO:0042981(regulation of apoptotic process);GO:0045670(regulation of osteoclast differentiation);GO:0046983(protein dimerization activity);GO:0097531(mast cell migration)	ko04137(Mitophagy - animal)
pmi-miR-92c-3p_R+1_1ss10TC	EVM0004014.1	EVM0004014	EVM0004014	PREDICTED: transcription factor EC isoform X2 [Strongylocentrotus purpuratus]	57	-16.34	1	1	2	GO:0003700(DNA binding transcription factor activity);GO:0005634(nucleus);GO:0006357(regulation of transcription by RNA polymerase II);GO:0030318(melanocyte differentiation);GO:0042981(regulation of apoptotic process);GO:0045670(regulation of osteoclast differentiation);GO:0046983(protein dimerization activity);GO:0097531(mast cell migration)	ko04137(Mitophagy - animal)
spu-mir-184-p5	EVM0004014.1	EVM0004014	EVM0004014	PREDICTED: transcription factor EC isoform X2 [Strongylocentrotus purpuratus]	54	-17.11	1	1	2	GO:0003700(DNA binding transcription factor activity);GO:0005634(nucleus);GO:0006357(regulation of transcription by RNA polymerase II);GO:0030318(melanocyte differentiation);GO:0042981(regulation of apoptotic process);GO:0045670(regulation of osteoclast differentiation);GO:0046983(protein dimerization activity);GO:0097531(mast cell migration)	ko04137(Mitophagy - animal)
lva-miR-92b-3p_R+2	EVM0004027.1	EVM0004027	EVM0004027	PREDICTED: dynein heavy chain 8, axonemal-like [Strongylocentrotus purpuratus]	61	-17.68	1	1	2	GO:0003777(microtubule motor activity);GO:0005524(ATP binding);GO:0007018(microtubule-based movement);GO:0016887(ATPase activity);GO:0030286(dynein complex);GO:0097228(sperm principal piece)
pmi-miR-92c-3p_R+1_1ss10TC	EVM0004027.1	EVM0004027	EVM0004027	PREDICTED: dynein heavy chain 8, axonemal-like [Strongylocentrotus purpuratus]	61	-13.38	1	1	2	GO:0003777(microtubule motor activity);GO:0005524(ATP binding);GO:0007018(microtubule-based movement);GO:0016887(ATPase activity);GO:0030286(dynein complex);GO:0097228(sperm principal piece)
sko-miR-184-3p_R+1	EVM0004037.1	EVM0004037	EVM0004037	PREDICTED: uncharacterized protein LOC105442913 [Strongylocentrotus purpuratus]	74	-15.94	1	1	2
spu-mir-184-p5	EVM0004037.1	EVM0004037	EVM0004037	PREDICTED: uncharacterized protein LOC105442913 [Strongylocentrotus purpuratus]	91	-10.45	1	1	2
pmi-miR-92c-3p_R+1_1ss10TC	EVM0004043.1	EVM0004043	EVM0004043	PREDICTED: solute carrier family 10 member 6 [Strongylocentrotus purpuratus]	67	-10.69	1	1	2	GO:0005342(organic acid transmembrane transporter activity);GO:0005887(integral component of plasma membrane)
spu-mir-184-p5	EVM0004046.1	EVM0004046	EVM0004046	complement component C3 precursor [Strongylocentrotus purpuratus]	79	-11.77	1	1	2	GO:0001934(positive regulation of protein phosphorylation);GO:0004866(endopeptidase inhibitor activity);GO:0005615(extracellular space);GO:0006631(fatty acid metabolic process);GO:0006954(inflammatory response);GO:0006957(complement activation, alternative pathway);GO:0006958(complement activation, classical pathway);GO:0010828(positive regulation of glucose transmembrane transport);GO:0010866(re…	ko04145(Phagosome)
spu-mir-92a-p5_1ss17CT	EVM0004046.1	EVM0004046	EVM0004046	complement component C3 precursor [Strongylocentrotus purpuratus]	77	-13.44	1	1	2	GO:0001934(positive regulation of protein phosphorylation);GO:0004866(endopeptidase inhibitor activity);GO:0005615(extracellular space);GO:0006631(fatty acid metabolic process);GO:0006954(inflammatory response);GO:0006957(complement activation, alternative pathway);GO:0006958(complement activation, classical pathway);GO:0010828(positive regulation of glucose transmembrane transport);GO:0010866(re…	ko04145(Phagosome)
spu-mir-92c-p5	EVM0004046.1	EVM0004046	EVM0004046	complement component C3 precursor [Strongylocentrotus purpuratus]	75	-19.79	1	1	2	GO:0001934(positive regulation of protein phosphorylation);GO:0004866(endopeptidase inhibitor activity);GO:0005615(extracellular space);GO:0006631(fatty acid metabolic process);GO:0006954(inflammatory response);GO:0006957(complement activation, alternative pathway);GO:0006958(complement activation, classical pathway);GO:0010828(positive regulation of glucose transmembrane transport);GO:0010866(re…	ko04145(Phagosome)
spu-mir-184-p5	EVM0004056.1	EVM0004056	EVM0004056	PREDICTED: zinc finger protein 367 [Strongylocentrotus purpuratus]	61	-22.44	1	1	2	GO:0003677(DNA binding);GO:0003700(DNA binding transcription factor activity);GO:0005634(nucleus);GO:0005654(nucleoplasm);GO:0006351(transcription, DNA-templated);GO:0006357(regulation of transcription by RNA polymerase II);GO:0046872(metal ion binding)
lva-miR-92b-3p_R+2	EVM0004065.1	EVM0004065	EVM0004065	PREDICTED: tetratricopeptide repeat protein 5 isoform X1 [Strongylocentrotus purpuratus]	79	-11.26	1	1	2	GO:0003677(DNA binding);GO:0003682(chromatin binding);GO:0005515(protein binding);GO:0005654(nucleoplasm);GO:0005737(cytoplasm);GO:0006281(DNA repair);GO:0045944(positive regulation of transcription by RNA polymerase II);GO:1901796(regulation of signal transduction by p53 class mediator)
pmi-miR-92c-3p_R+1_1ss10TC	EVM0004065.1	EVM0004065	EVM0004065	PREDICTED: tetratricopeptide repeat protein 5 isoform X1 [Strongylocentrotus purpuratus]	79	-11.26	1	1	2	GO:0003677(DNA binding);GO:0003682(chromatin binding);GO:0005515(protein binding);GO:0005654(nucleoplasm);GO:0005737(cytoplasm);GO:0006281(DNA repair);GO:0045944(positive regulation of transcription by RNA polymerase II);GO:1901796(regulation of signal transduction by p53 class mediator)
spu-mir-184-p5	EVM0004065.1	EVM0004065	EVM0004065	PREDICTED: tetratricopeptide repeat protein 5 isoform X1 [Strongylocentrotus purpuratus]	55	-17.71	1	1	2	GO:0003677(DNA binding);GO:0003682(chromatin binding);GO:0005515(protein binding);GO:0005654(nucleoplasm);GO:0005737(cytoplasm);GO:0006281(DNA repair);GO:0045944(positive regulation of transcription by RNA polymerase II);GO:1901796(regulation of signal transduction by p53 class mediator)
lva-miR-92b-3p_R+2	EVM0004085.1	EVM0004085	EVM0004085	PREDICTED: signal recognition particle receptor subunit beta isoform X2 [Strongylocentrotus purpuratus]	57	-13.24	1	1	2	GO:0005047(signal recognition particle binding);GO:0005785(signal recognition particle receptor complex);GO:0006614(SRP-dependent cotranslational protein targeting to membrane)	ko03060(Protein export)
pmi-miR-92c-3p_R+1_1ss10TC	EVM0004085.1	EVM0004085	EVM0004085	PREDICTED: signal recognition particle receptor subunit beta isoform X2 [Strongylocentrotus purpuratus]	57	-11.6	1	1	2	GO:0005047(signal recognition particle binding);GO:0005785(signal recognition particle receptor complex);GO:0006614(SRP-dependent cotranslational protein targeting to membrane)	ko03060(Protein export)
spu-mir-92a-p5_1ss17CT	EVM0004096.1	EVM0004096	EVM0004096	PREDICTED: 39S ribosomal protein L48, mitochondrial [Strongylocentrotus purpuratus]	94	-18.49	1	1	2	GO:0008194(UDP-glycosyltransferase activity);GO:0009813(flavonoid biosynthetic process);GO:0043231(intracellular membrane-bounded organelle);GO:0052696(flavonoid glucuronidation)
spu-mir-92c-p5	EVM0004096.1	EVM0004096	EVM0004096	PREDICTED: 39S ribosomal protein L48, mitochondrial [Strongylocentrotus purpuratus]	93	-20.09	1	1	2	GO:0008194(UDP-glycosyltransferase activity);GO:0009813(flavonoid biosynthetic process);GO:0043231(intracellular membrane-bounded organelle);GO:0052696(flavonoid glucuronidation)
lva-miR-92b-3p_R+2	EVM0004110.3	EVM0004110	EVM0004110	PREDICTED: kelch-like protein 8 [Strongylocentrotus purpuratus]	86	-11.44	1	1	2	GO:0004842(ubiquitin-protein transferase activity);GO:0016567(protein ubiquitination);GO:0031463(Cul3-RING ubiquitin ligase complex)
pmi-miR-92c-3p_R+1_1ss10TC	EVM0004110.3	EVM0004110	EVM0004110	PREDICTED: kelch-like protein 8 [Strongylocentrotus purpuratus]	85	-11.44	1	1	2	GO:0004842(ubiquitin-protein transferase activity);GO:0016567(protein ubiquitination);GO:0031463(Cul3-RING ubiquitin ligase complex)
lva-miR-92b-3p_R+2	EVM0004135.1	EVM0004135	EVM0004135	PREDICTED: UPF0668 protein C10orf76 isoform X1 [Strongylocentrotus purpuratus]	73	-30.35	1	1	2	GO:0003674(molecular_function);GO:0005575(cellular_component);GO:0008150(biological_process);GO:0016020(membrane);GO:0016021(integral component of membrane)
pmi-miR-92c-3p_R+1_1ss10TC	EVM0004135.1	EVM0004135	EVM0004135	PREDICTED: UPF0668 protein C10orf76 isoform X1 [Strongylocentrotus purpuratus]	73	-13.02	1	1	2	GO:0003674(molecular_function);GO:0005575(cellular_component);GO:0008150(biological_process);GO:0016020(membrane);GO:0016021(integral component of membrane)
spu-mir-184-p5	EVM0004170.1	EVM0004170	EVM0004170	PREDICTED: SNW domain-containing protein 1 isoform X1 [Strongylocentrotus purpuratus]	81	-11.32	1	1	2	GO:0000122(negative regulation of transcription by RNA polymerase II);GO:0003713(transcription coactivator activity);GO:0003714(transcription corepressor activity);GO:0008024(cyclin/CDK positive transcription elongation factor complex);GO:0016363(nuclear matrix);GO:0030511(positive regulation of transforming growth factor beta receptor signaling pathway);GO:0035257(nuclear hormone receptor bindin…	ko03040(Spliceosome);ko04330(Notch signaling pathway)
spu-mir-184-p5	EVM0004172.1	EVM0004172	EVM0004172	PREDICTED: low-density lipoprotein receptor-related protein 1B isoform X2 [Strongylocentrotus purpuratus]	82	-11.38	1	1	2
spu-mir-184-p5	EVM0004184.2	EVM0004184	EVM0004184	PREDICTED: serine/threonine-protein kinase 26 [Strongylocentrotus purpuratus]	60	-26.5	1	1	2	GO:0000278(mitotic cell cycle);GO:0005737(cytoplasm);GO:0006915(apoptotic process);GO:0045595(regulation of cell differentiation)
pmi-miR-92c-3p_R+1_1ss10TC	EVM0004191.1	EVM0004191	EVM0004191	PREDICTED: helicase SKI2W [Strongylocentrotus purpuratus]	57	-13.19	1	1	2	GO:0003676(nucleic acid binding);GO:0003723(RNA binding);GO:0003724(RNA helicase activity);GO:0004004(ATP-dependent RNA helicase activity);GO:0005524(ATP binding);GO:0006401(RNA catabolic process);GO:0055087(Ski complex);GO:0070478(nuclear-transcribed mRNA catabolic process, 3'-5' exonucleolytic nonsense-mediated decay)	ko03018(RNA degradation)
lva-miR-92b-3p_R+2	EVM0004207.1	EVM0004207	EVM0004207	Glucosidase 2 subunit beta [Exaiptasia pallida]	69	-32.34	1	1	2	GO:0005634(nucleus);GO:0006334(nucleosome assembly);GO:0033186(CAF-1 complex);GO:0042393(histone binding)	ko00260(Glycine, serine and threonine metabolism);ko00310(Lysine degradation);ko04146(Peroxisome)
pmi-miR-92c-3p_R+1_1ss10TC	EVM0004207.1	EVM0004207	EVM0004207	Glucosidase 2 subunit beta [Exaiptasia pallida]	68	-27.96	1	1	2	GO:0005634(nucleus);GO:0006334(nucleosome assembly);GO:0033186(CAF-1 complex);GO:0042393(histone binding)	ko00260(Glycine, serine and threonine metabolism);ko00310(Lysine degradation);ko04146(Peroxisome)
lva-miR-92b-3p_R+2	EVM0004209.1	EVM0004209	EVM0004209	PREDICTED: transmembrane and coiled-coil domain-containing protein 4 [Strongylocentrotus purpuratus]	95	-10.47	1	1	2	GO:0016021(integral component of membrane)
lva-miR-92b-3p_R+2	EVM0004217.1	EVM0004217	EVM0004217	PREDICTED: acetyl-CoA acetyltransferase, cytosolic [Strongylocentrotus purpuratus]	84	-11.11	1	1	2	GO:0003985(acetyl-CoA C-acetyltransferase activity);GO:0005730(nucleolus);GO:0005737(cytoplasm);GO:0008152(metabolic process);GO:0070062(extracellular exosome)	ko00620(Pyruvate metabolism);ko00630(Glyoxylate and dicarboxylate metabolism);ko00640(Propanoate metabolism);ko00650(Butanoate metabolism);ko00071(Fatty acid degradation);ko00072(Synthesis and degradation of ketone bodies);ko00280(Valine, leucine and isoleucine degradation);ko00310(Lysine degradation);ko00380(Tryptophan metabolism);ko00900(Terpenoid backbone biosynthesis)
lva-miR-92b-3p_R+2	EVM0004229.1	EVM0004229	EVM0004229	PREDICTED: ubiquitin-like modifier-activating enzyme 6 [Strongylocentrotus purpuratus]	94	-12	1	1	2	GO:0005829(cytosol);GO:0006511(ubiquitin-dependent protein catabolic process);GO:0019780(FAT10 activating enzyme activity);GO:0032446(protein modification by small protein conjugation)	ko04120(Ubiquitin mediated proteolysis)
pmi-miR-92c-3p_R+1_1ss10TC	EVM0004229.1	EVM0004229	EVM0004229	PREDICTED: ubiquitin-like modifier-activating enzyme 6 [Strongylocentrotus purpuratus]	95	-12	1	1	2	GO:0005829(cytosol);GO:0006511(ubiquitin-dependent protein catabolic process);GO:0019780(FAT10 activating enzyme activity);GO:0032446(protein modification by small protein conjugation)	ko04120(Ubiquitin mediated proteolysis)
spu-mir-184-p5	EVM0004237.2	EVM0004237	EVM0004237	hypothetical protein BSL78_15355 [Apostichopus japonicus]	87	-21.13	1	1	2	GO:0004325(ferrochelatase activity);GO:0005739(mitochondrion);GO:0006783(heme biosynthetic process)	ko00860(Porphyrin and chlorophyll metabolism)
lva-miR-92b-3p_R+2	EVM0004260.1	EVM0004260	EVM0004260	PREDICTED: uncharacterized protein LOC577267 [Strongylocentrotus purpuratus]	88	-21.16	1	1	2
pmi-miR-92c-3p_R+1_1ss10TC	EVM0004260.1	EVM0004260	EVM0004260	PREDICTED: uncharacterized protein LOC577267 [Strongylocentrotus purpuratus]	88	-21.16	1	1	2
sko-miR-184-3p_R+1	EVM0004261.3	EVM0004261	EVM0004261	PREDICTED: intraflagellar transport protein 80 homolog [Strongylocentrotus purpuratus]	96	-18.18	1	1	2	GO:0005813(centrosome);GO:0005929(cilium);GO:0030992(intraciliary transport particle B)
spu-mir-184-p5	EVM0004296.1	EVM0004296	EVM0004296	PREDICTED: angiomotin [Strongylocentrotus purpuratus]	71	-19.92	1	1	2	GO:0001570(vasculogenesis);GO:0001701(in utero embryonic development);GO:0001702(gastrulation with mouth forming second);GO:0001725(stress fiber);GO:0001726(ruffle);GO:0003365(establishment of cell polarity involved in ameboidal cell migration);GO:0005515(protein binding);GO:0005737(cytoplasm);GO:0005829(cytosol);GO:0005884(actin filament);GO:0005923(bicellular tight junction);GO:0006935(chemotax…	ko04530(Tight junction)
lva-miR-92b-3p_R+2	EVM0004308.1	EVM0004308	EVM0004308	PREDICTED: rho GTPase-activating protein 32 [Strongylocentrotus purpuratus]	64	-33.48	1	1	2	GO:0007165(signal transduction);GO:0035091(phosphatidylinositol binding)
pmi-miR-92c-3p_R+1_1ss10TC	EVM0004308.1	EVM0004308	EVM0004308	PREDICTED: rho GTPase-activating protein 32 [Strongylocentrotus purpuratus]	64	-31.81	1	1	2	GO:0007165(signal transduction);GO:0035091(phosphatidylinositol binding)
lva-miR-92b-3p_R+2	EVM0004333.1	EVM0004333	EVM0004333	PREDICTED: peroxisomal acyl-coenzyme A oxidase 1 isoform X3 [Strongylocentrotus purpuratus]	78	-10.61	1	1	2	GO:0000062(fatty-acyl-CoA binding);GO:0003995(acyl-CoA dehydrogenase activity);GO:0005777(peroxisome);GO:0009055(electron transfer activity);GO:0033539(fatty acid beta-oxidation using acyl-CoA dehydrogenase);GO:0050660(flavin adenine dinucleotide binding);GO:0052890(oxidoreductase activity, acting on the CH-CH group of donors, with a flavin as acceptor);GO:0055088(lipid homeostasis)	ko00071(Fatty acid degradation);ko00592(alpha-Linolenic acid metabolism);ko01040(Biosynthesis of unsaturated fatty acids);ko04146(Peroxisome)
pmi-miR-92c-3p_R+1_1ss10TC	EVM0004333.1	EVM0004333	EVM0004333	PREDICTED: peroxisomal acyl-coenzyme A oxidase 1 isoform X3 [Strongylocentrotus purpuratus]	78	-10.61	1	1	2	GO:0000062(fatty-acyl-CoA binding);GO:0003995(acyl-CoA dehydrogenase activity);GO:0005777(peroxisome);GO:0009055(electron transfer activity);GO:0033539(fatty acid beta-oxidation using acyl-CoA dehydrogenase);GO:0050660(flavin adenine dinucleotide binding);GO:0052890(oxidoreductase activity, acting on the CH-CH group of donors, with a flavin as acceptor);GO:0055088(lipid homeostasis)	ko00071(Fatty acid degradation);ko00592(alpha-Linolenic acid metabolism);ko01040(Biosynthesis of unsaturated fatty acids);ko04146(Peroxisome)
lva-miR-92b-3p_R+2	EVM0004336.1	EVM0004336	EVM0004336	PREDICTED: FK506-binding protein 5 [Strongylocentrotus purpuratus]	87	-25.99	1	1	2
pmi-miR-92c-3p_R+1_1ss10TC	EVM0004336.1	EVM0004336	EVM0004336	PREDICTED: FK506-binding protein 5 [Strongylocentrotus purpuratus]	87	-23	1	1	2
spu-mir-184-p5	EVM0004342.1	EVM0004342	EVM0004342	PREDICTED: F-box/LRR-repeat protein 5 [Strongylocentrotus purpuratus]	56	-10.08	1	1	2	GO:0005506(iron ion binding);GO:0016567(protein ubiquitination);GO:0019005(SCF ubiquitin ligase complex);GO:0031146(SCF-dependent proteasomal ubiquitin-dependent protein catabolic process);GO:0048471(perinuclear region of cytoplasm);GO:0055072(iron ion homeostasis);GO:1903364(positive regulation of cellular protein catabolic process)
lva-miR-92b-3p_R+2	EVM0004355.1	EVM0004355	EVM0004355	PREDICTED: C-Maf-inducing protein [Strongylocentrotus purpuratus]	90	-37.41	1	1	2	GO:0003674(molecular_function);GO:0005634(nucleus);GO:0005654(nucleoplasm);GO:0005737(cytoplasm);GO:0005829(cytosol);GO:0008150(biological_process)
pmi-miR-92c-3p_R+1_1ss10TC	EVM0004355.1	EVM0004355	EVM0004355	PREDICTED: C-Maf-inducing protein [Strongylocentrotus purpuratus]	89	-34.34	1	1	2	GO:0003674(molecular_function);GO:0005634(nucleus);GO:0005654(nucleoplasm);GO:0005737(cytoplasm);GO:0005829(cytosol);GO:0008150(biological_process)
pmi-miR-92c-3p_R+1_1ss10TC	EVM0004368.2	EVM0004368	EVM0004368	PREDICTED: beta-1,3-galactosyltransferase 6-like [Strongylocentrotus purpuratus]	69	-11.14	1	1	2	GO:0000139(Golgi membrane);GO:0005794(Golgi apparatus);GO:0006486(protein glycosylation);GO:0008378(galactosyltransferase activity);GO:0016020(membrane);GO:0016021(integral component of membrane);GO:0016740(transferase activity);GO:0016757(transferase activity, transferring glycosyl groups)	ko00532(Glycosaminoglycan biosynthesis - chondroitin sulfate / dermatan sulfate);ko00534(Glycosaminoglycan biosynthesis - heparan sulfate / heparin)
lva-miR-92b-3p_R+2	EVM0004389.7	EVM0004389	EVM0004389	PREDICTED: sulfatase-modifying factor 1 [Strongylocentrotus purpuratus]	51	-12.83	1	1	2	GO:0005788(endoplasmic reticulum lumen);GO:0006687(glycosphingolipid metabolic process);GO:0016491(oxidoreductase activity);GO:0042803(protein homodimerization activity);GO:0043687(post-translational protein modification);GO:0046872(metal ion binding);GO:0055114(oxidation-reduction process)	ko04142(Lysosome)
pmi-miR-92c-3p_R+1_1ss10TC	EVM0004389.7	EVM0004389	EVM0004389	PREDICTED: sulfatase-modifying factor 1 [Strongylocentrotus purpuratus]	56	-10.8	1	1	2	GO:0005788(endoplasmic reticulum lumen);GO:0006687(glycosphingolipid metabolic process);GO:0016491(oxidoreductase activity);GO:0042803(protein homodimerization activity);GO:0043687(post-translational protein modification);GO:0046872(metal ion binding);GO:0055114(oxidation-reduction process)	ko04142(Lysosome)
lva-miR-92b-3p_R+2	EVM0004395.1	EVM0004395	EVM0004395	PREDICTED: uncharacterized protein LOC581603 [Strongylocentrotus purpuratus]	89	-38.45	1	1	2	GO:0005887(integral component of plasma membrane);GO:0015293(symporter activity)	ko00604(Glycosphingolipid biosynthesis - ganglio series)
pmi-miR-92c-3p_R+1_1ss10TC	EVM0004395.1	EVM0004395	EVM0004395	PREDICTED: uncharacterized protein LOC581603 [Strongylocentrotus purpuratus]	89	-40.03	1	1	2	GO:0005887(integral component of plasma membrane);GO:0015293(symporter activity)	ko00604(Glycosphingolipid biosynthesis - ganglio series)
spu-mir-184-p5	EVM0004396.1	EVM0004396	EVM0004396	PREDICTED: uncharacterized protein LOC576218 [Strongylocentrotus purpuratus]	58	-11.59	1	1	2
spu-mir-184-p5	EVM0004411.22	EVM0004411	EVM0004411	PREDICTED: eukaryotic translation initiation factor 5 [Strongylocentrotus purpuratus]	76	-10.72	1	1	2	GO:0003743(translation initiation factor activity);GO:0005575(cellular_component);GO:0006412(translation);GO:0006413(translational initiation)	ko03013(RNA transport)
spu-mir-184-p5	EVM0004442.2	EVM0004442	EVM0004442	PREDICTED: transmembrane protein 246-like [Strongylocentrotus purpuratus]	63	-16.53	1	1	2	GO:0003674(molecular_function);GO:0008150(biological_process);GO:0016020(membrane);GO:0016021(integral component of membrane)
lva-miR-92b-3p_R+2	EVM0004452.1	EVM0004452	EVM0004452	PREDICTED: nitric oxide synthase, brain isoform X2 [Strongylocentrotus purpuratus]	97	-16.24	1	1	2	GO:0004517(nitric-oxide synthase activity);GO:0007263(nitric oxide mediated signal transduction);GO:0031284(positive regulation of guanylate cyclase activity);GO:0045776(negative regulation of blood pressure)	ko00220(Arginine biosynthesis);ko00330(Arginine and proline metabolism);ko04145(Phagosome)
pmi-miR-92c-3p_R+1_1ss10TC	EVM0004452.1	EVM0004452	EVM0004452	PREDICTED: nitric oxide synthase, brain isoform X2 [Strongylocentrotus purpuratus]	97	-14.81	1	1	2	GO:0004517(nitric-oxide synthase activity);GO:0007263(nitric oxide mediated signal transduction);GO:0031284(positive regulation of guanylate cyclase activity);GO:0045776(negative regulation of blood pressure)	ko00220(Arginine biosynthesis);ko00330(Arginine and proline metabolism);ko04145(Phagosome)
lva-miR-92b-3p_R+2	EVM0004492.1	EVM0004492	EVM0004492	PREDICTED: LOW QUALITY PROTEIN: 1-phosphatidylinositol 4,5-bisphosphate phosphodiesterase delta-1 [Strongylocentrotus purpuratus]	61	-17.34	1	1	2	GO:0001525(angiogenesis);GO:0001786(phosphatidylserine binding);GO:0004435(phosphatidylinositol phospholipase C activity);GO:0005509(calcium ion binding);GO:0005829(cytosol);GO:0016042(lipid catabolic process);GO:0032794(GTPase activating protein binding);GO:0035556(intracellular signal transduction);GO:0042127(regulation of cell proliferation);GO:0070062(extracellular exosome);GO:0070300(phospha…	ko00562(Inositol phosphate metabolism);ko04070(Phosphatidylinositol signaling system);ko04933(AGE-RAGE signaling pathway in diabetic complications)
pmi-miR-92c-3p_R+1_1ss10TC	EVM0004492.1	EVM0004492	EVM0004492	PREDICTED: LOW QUALITY PROTEIN: 1-phosphatidylinositol 4,5-bisphosphate phosphodiesterase delta-1 [Strongylocentrotus purpuratus]	67	-20.1	1	1	2	GO:0001525(angiogenesis);GO:0001786(phosphatidylserine binding);GO:0004435(phosphatidylinositol phospholipase C activity);GO:0005509(calcium ion binding);GO:0005829(cytosol);GO:0016042(lipid catabolic process);GO:0032794(GTPase activating protein binding);GO:0035556(intracellular signal transduction);GO:0042127(regulation of cell proliferation);GO:0070062(extracellular exosome);GO:0070300(phospha…	ko00562(Inositol phosphate metabolism);ko04070(Phosphatidylinositol signaling system);ko04933(AGE-RAGE signaling pathway in diabetic complications)
spu-mir-184-p5	EVM0004494.1	EVM0004494	EVM0004494	homeobox protein Hox-B9-like [Acanthaster planci]	51	-16.07	1	1	2	GO:0000977(RNA polymerase II regulatory region sequence-specific DNA binding);GO:0003700(DNA binding transcription factor activity);GO:0005634(nucleus);GO:0006357(regulation of transcription by RNA polymerase II);GO:0009887(animal organ morphogenesis);GO:0009948(anterior/posterior axis specification);GO:0030154(cell differentiation)
lva-miR-92b-3p_R+2	EVM0004495.3	EVM0004495	EVM0004495	PREDICTED: tropomodulin-2 [Strongylocentrotus purpuratus]	70	-24.52	1	1	2	GO:0005523(tropomyosin binding);GO:0005856(cytoskeleton);GO:0007015(actin filament organization);GO:0030016(myofibril);GO:0030239(myofibril assembly)
pmi-miR-92c-3p_R+1_1ss10TC	EVM0004495.3	EVM0004495	EVM0004495	PREDICTED: tropomodulin-2 [Strongylocentrotus purpuratus]	70	-10.03	1	1	2	GO:0005523(tropomyosin binding);GO:0005856(cytoskeleton);GO:0007015(actin filament organization);GO:0030016(myofibril);GO:0030239(myofibril assembly)
spu-mir-184-p5	EVM0004495.3	EVM0004495	EVM0004495	PREDICTED: tropomodulin-2 [Strongylocentrotus purpuratus]	80	-14.48	1	1	2	GO:0005523(tropomyosin binding);GO:0005856(cytoskeleton);GO:0007015(actin filament organization);GO:0030016(myofibril);GO:0030239(myofibril assembly)
lva-miR-92b-3p_R+2	EVM0004507.1	EVM0004507	EVM0004507	PREDICTED: uncharacterized protein LOC577135 isoform X1 [Strongylocentrotus purpuratus]	99	-38.22	1	1	2	GO:0004012(phospholipid-translocating ATPase activity);GO:0005768(endosome);GO:0005802(trans-Golgi network);GO:0005886(plasma membrane);GO:0006890(retrograde vesicle-mediated transport, Golgi to ER);GO:0006897(endocytosis)
pmi-miR-92c-3p_R+1_1ss10TC	EVM0004507.1	EVM0004507	EVM0004507	PREDICTED: uncharacterized protein LOC577135 isoform X1 [Strongylocentrotus purpuratus]	99	-38.42	1	1	2	GO:0004012(phospholipid-translocating ATPase activity);GO:0005768(endosome);GO:0005802(trans-Golgi network);GO:0005886(plasma membrane);GO:0006890(retrograde vesicle-mediated transport, Golgi to ER);GO:0006897(endocytosis)
spu-mir-184-p5	EVM0004513.2	EVM0004513	EVM0004513	PREDICTED: protein TBRG4 isoform X1 [Strongylocentrotus purpuratus]	71	-23.5	1	1	2	GO:0005739(mitochondrion);GO:0045333(cellular respiration)
lva-miR-92b-3p_R+2	EVM0004514.1	EVM0004514	EVM0004514	PREDICTED: sprouty-related, EVH1 domain-containing protein 3 [Strongylocentrotus purpuratus]	55	-11.86	1	1	2	GO:0000188(inactivation of MAPK activity);GO:0005173(stem cell factor receptor binding);GO:0005654(nucleoplasm);GO:0005737(cytoplasm);GO:0007275(multicellular organism development);GO:0010801(negative regulation of peptidyl-threonine phosphorylation);GO:0010923(negative regulation of phosphatase activity);GO:0016020(membrane);GO:0019901(protein kinase binding);GO:0019902(phosphatase binding);GO:0…
lva-miR-92b-3p_R+2	EVM0004532.1	EVM0004532	EVM0004532	PREDICTED: CMT1A duplicated region transcript 1 protein [Strongylocentrotus purpuratus]	95	-11.87	1	1	2	GO:0000209(protein polyubiquitination);GO:0004842(ubiquitin-protein transferase activity);GO:0005829(cytosol);GO:0043687(post-translational protein modification)
pmi-miR-92c-3p_R+1_1ss10TC	EVM0004532.1	EVM0004532	EVM0004532	PREDICTED: CMT1A duplicated region transcript 1 protein [Strongylocentrotus purpuratus]	94	-11.87	1	1	2	GO:0000209(protein polyubiquitination);GO:0004842(ubiquitin-protein transferase activity);GO:0005829(cytosol);GO:0043687(post-translational protein modification)
lva-miR-92b-3p_R+2	EVM0004539.10	EVM0004539	EVM0004539	PREDICTED: LETM1 and EF-hand domain-containing protein 1, mitochondrial [Strongylocentrotus purpuratus]	92	-18.93	1	1	2	GO:0005509(calcium ion binding);GO:0005515(protein binding);GO:0005739(mitochondrion);GO:0005743(mitochondrial inner membrane);GO:0016021(integral component of membrane);GO:0042407(cristae formation);GO:0043022(ribosome binding)
pmi-miR-92c-3p_R+1_1ss10TC	EVM0004539.10	EVM0004539	EVM0004539	PREDICTED: LETM1 and EF-hand domain-containing protein 1, mitochondrial [Strongylocentrotus purpuratus]	92	-17.24	1	1	2	GO:0005509(calcium ion binding);GO:0005515(protein binding);GO:0005739(mitochondrion);GO:0005743(mitochondrial inner membrane);GO:0016021(integral component of membrane);GO:0042407(cristae formation);GO:0043022(ribosome binding)
spu-mir-184-p5	EVM0004542.1	EVM0004542	EVM0004542	PREDICTED: ran-binding protein 3 [Strongylocentrotus purpuratus]	81	-29.38	1	1	2	GO:0005634(nucleus);GO:0005829(cytosol);GO:0008536(Ran GTPase binding);GO:0046827(positive regulation of protein export from nucleus);GO:0070412(R-SMAD binding)	ko05166(HTLV-I infection)
spu-mir-184-p5	EVM0004548.2	EVM0004548	EVM0004548	PREDICTED: proline-serine-threonine phosphatase-interacting protein 1 isoform X2 [Strongylocentrotus purpuratus]	72	-14.58	1	1	2	GO:0006897(endocytosis);GO:0016020(membrane);GO:0016477(cell migration)
lva-miR-92b-3p_R+2	EVM0004552.1	EVM0004552	EVM0004552	PREDICTED: tyrosine--tRNA ligase, mitochondrial [Strongylocentrotus purpuratus]	84	-13.51	1	1	2	GO:0004831(tyrosine-tRNA ligase activity);GO:0005739(mitochondrion);GO:0005829(cytosol);GO:0043039(tRNA aminoacylation)	ko00970(Aminoacyl-tRNA biosynthesis)
pmi-miR-92c-3p_R+1_1ss10TC	EVM0004552.1	EVM0004552	EVM0004552	PREDICTED: tyrosine--tRNA ligase, mitochondrial [Strongylocentrotus purpuratus]	84	-14.41	1	1	2	GO:0004831(tyrosine-tRNA ligase activity);GO:0005739(mitochondrion);GO:0005829(cytosol);GO:0043039(tRNA aminoacylation)	ko00970(Aminoacyl-tRNA biosynthesis)
lva-miR-92b-3p_R+2	EVM0004553.1	EVM0004553	EVM0004553	PREDICTED: acidic fibroblast growth factor intracellular-binding protein [Strongylocentrotus purpuratus]	97	-17.99	1	1	2	GO:0005575(cellular_component);GO:0008150(biological_process);GO:0017134(fibroblast growth factor binding)
pmi-miR-92c-3p_R+1_1ss10TC	EVM0004553.1	EVM0004553	EVM0004553	PREDICTED: acidic fibroblast growth factor intracellular-binding protein [Strongylocentrotus purpuratus]	97	-14.61	1	1	2	GO:0005575(cellular_component);GO:0008150(biological_process);GO:0017134(fibroblast growth factor binding)
spu-mir-184-p5	EVM0004604.1	EVM0004604	EVM0004604	PREDICTED: probable receptor-like protein kinase At2g47060 [Strongylocentrotus purpuratus]	64	-32.26	1	1	2	GO:0006468(protein phosphorylation)
spu-mir-184-p5	EVM0004625.1	EVM0004625	EVM0004625	PREDICTED: U6 snRNA-associated Sm-like protein LSm7 [Strongylocentrotus purpuratus]	55	-21.53	1	1	2	GO:0003723(RNA binding);GO:0005688(U6 snRNP);GO:0005689(U12-type spliceosomal complex);GO:0006396(RNA processing);GO:0071004(U2-type prespliceosome);GO:0071013(catalytic step 2 spliceosome);GO:0097526(spliceosomal tri-snRNP complex);GO:1990726(Lsm1-7-Pat1 complex)	ko03040(Spliceosome);ko03018(RNA degradation)
spu-mir-184-p5	EVM0004634.2	EVM0004634	EVM0004634	PREDICTED: 5-aminolevulinate synthase, erythroid-specific, mitochondrial [Strongylocentrotus purpuratus]	56	-14.49	1	1	2	GO:0001666(response to hypoxia);GO:0003824(catalytic activity);GO:0003870(5-aminolevulinate synthase activity);GO:0005739(mitochondrion);GO:0005743(mitochondrial inner membrane);GO:0005759(mitochondrial matrix);GO:0006778(porphyrin-containing compound metabolic process);GO:0006782(protoporphyrinogen IX biosynthetic process);GO:0006783(heme biosynthetic process);GO:0008152(metabolic process);GO:00…	ko00260(Glycine, serine and threonine metabolism);ko00860(Porphyrin and chlorophyll metabolism)
lva-miR-92b-3p_R+2	EVM0004660.1	EVM0004660	EVM0004660	PREDICTED: uncharacterized protein LOC584274 [Strongylocentrotus purpuratus]	95	-11.98	1	1	2	GO:0070492(oligosaccharide binding)
pmi-miR-92c-3p_R+1_1ss10TC	EVM0004660.1	EVM0004660	EVM0004660	PREDICTED: uncharacterized protein LOC584274 [Strongylocentrotus purpuratus]	95	-12.46	1	1	2	GO:0070492(oligosaccharide binding)
spu-mir-184-p5	EVM0004662.1	EVM0004662	EVM0004662	PREDICTED: LOW QUALITY PROTEIN: ubiquitin conjugation factor E4 B [Strongylocentrotus purpuratus]	74	-12.77	1	1	2	GO:0000151(ubiquitin ligase complex);GO:0000209(protein polyubiquitination);GO:0003222(ventricular trabecula myocardium morphogenesis);GO:0005524(ATP binding);GO:0005634(nucleus);GO:0005737(cytoplasm);GO:0006511(ubiquitin-dependent protein catabolic process);GO:0006513(protein monoubiquitination);GO:0008626(granzyme-mediated apoptotic signaling pathway);GO:0009411(response to UV);GO:0016567(prote…	ko04141(Protein processing in endoplasmic reticulum);ko04120(Ubiquitin mediated proteolysis)
spu-mir-184-p5	EVM0004668.1	EVM0004668	EVM0004668	PREDICTED: transmembrane protein 209 [Strongylocentrotus purpuratus]	88	-10.14	1	1	2	GO:0016021(integral component of membrane)
lva-miR-92b-3p_R+2	EVM0004676.2	EVM0004676	EVM0004676	PREDICTED: circularly permutated Ras protein 1 [Strongylocentrotus purpuratus]	77	-14.28	1	1	2	GO:0000166(nucleotide binding);GO:0005525(GTP binding);GO:0006886(intracellular protein transport);GO:0006888(ER to Golgi vesicle-mediated transport);GO:0007165(signal transduction);GO:0007264(small GTPase mediated signal transduction);GO:0008270(zinc ion binding);GO:0016020(membrane);GO:0030127(COPII vesicle coat)	ko04010(MAPK signaling pathway);ko04012(ErbB signaling pathway);ko04370(VEGF signaling pathway);ko04371(Apelin signaling pathway);ko04068(FoxO signaling pathway);ko04150(mTOR signaling pathway);ko04140(Autophagy - animal);ko04137(Mitophagy - animal);ko04210(Apoptosis);ko04218(Cellular senescence);ko04540(Gap junction);ko04810(Regulation of actin cytoskeleton);ko04625(C-type lectin receptor signal…
pmi-miR-92c-3p_R+1_1ss10TC	EVM0004676.2	EVM0004676	EVM0004676	PREDICTED: circularly permutated Ras protein 1 [Strongylocentrotus purpuratus]	76	-11.99	1	1	2	GO:0000166(nucleotide binding);GO:0005525(GTP binding);GO:0006886(intracellular protein transport);GO:0006888(ER to Golgi vesicle-mediated transport);GO:0007165(signal transduction);GO:0007264(small GTPase mediated signal transduction);GO:0008270(zinc ion binding);GO:0016020(membrane);GO:0030127(COPII vesicle coat)	ko04010(MAPK signaling pathway);ko04012(ErbB signaling pathway);ko04370(VEGF signaling pathway);ko04371(Apelin signaling pathway);ko04068(FoxO signaling pathway);ko04150(mTOR signaling pathway);ko04140(Autophagy - animal);ko04137(Mitophagy - animal);ko04210(Apoptosis);ko04218(Cellular senescence);ko04540(Gap junction);ko04810(Regulation of actin cytoskeleton);ko04625(C-type lectin receptor signal…
spu-mir-184-p5	EVM0004701.1	EVM0004701	EVM0004701	PREDICTED: LOW QUALITY PROTEIN: lipoyl synthase, mitochondrial [Strongylocentrotus purpuratus]	63	-11.62	1	1	2	GO:0005739(mitochondrion);GO:0009107(lipoate biosynthetic process);GO:0009249(protein lipoylation);GO:0016992(lipoate synthase activity)	ko00785(Lipoic acid metabolism)
lva-miR-92b-3p_R+2	EVM0004713.1	EVM0004713	EVM0004713	PREDICTED: D-2-hydroxyglutarate dehydrogenase, mitochondrial [Strongylocentrotus purpuratus]	56	-37.16	1	1	2	GO:0003824(catalytic activity);GO:0004458(D-lactate dehydrogenase (cytochrome) activity);GO:0005739(mitochondrion);GO:0016491(oxidoreductase activity);GO:0016614(oxidoreductase activity, acting on CH-OH group of donors);GO:0019516(lactate oxidation);GO:0022904(respiratory electron transport chain);GO:0050660(flavin adenine dinucleotide binding);GO:0051990((R)-2-hydroxyglutarate dehydrogenase acti…
pmi-miR-92c-3p_R+1_1ss10TC	EVM0004713.1	EVM0004713	EVM0004713	PREDICTED: D-2-hydroxyglutarate dehydrogenase, mitochondrial [Strongylocentrotus purpuratus]	69	-34.92	1	1	2	GO:0003824(catalytic activity);GO:0004458(D-lactate dehydrogenase (cytochrome) activity);GO:0005739(mitochondrion);GO:0016491(oxidoreductase activity);GO:0016614(oxidoreductase activity, acting on CH-OH group of donors);GO:0019516(lactate oxidation);GO:0022904(respiratory electron transport chain);GO:0050660(flavin adenine dinucleotide binding);GO:0051990((R)-2-hydroxyglutarate dehydrogenase acti…
spu-mir-184-p5	EVM0004732.3	EVM0004732	EVM0004732	PREDICTED: mitochondrial import receptor subunit TOM40 homolog isoform X2 [Strongylocentrotus purpuratus]	68	-15.69	1	1	2	GO:0005742(mitochondrial outer membrane translocase complex);GO:0030150(protein import into mitochondrial matrix)
lva-miR-92b-3p_R+2	EVM0004747.1	EVM0004747	EVM0004747	PREDICTED: ubiquitin thioesterase zranb1 isoform X2 [Strongylocentrotus purpuratus]	55	-13.59	1	1	2	GO:0004843(thiol-dependent ubiquitin-specific protease activity);GO:0005634(nucleus);GO:0005737(cytoplasm);GO:0007010(cytoskeleton organization);GO:0016477(cell migration);GO:0030177(positive regulation of Wnt signaling pathway);GO:0035523(protein K29-linked deubiquitination);GO:0070530(K63-linked polyubiquitin modification-dependent protein binding);GO:0071947(protein deubiquitination involved i…
pmi-miR-92c-3p_R+1_1ss10TC	EVM0004747.1	EVM0004747	EVM0004747	PREDICTED: ubiquitin thioesterase zranb1 isoform X2 [Strongylocentrotus purpuratus]	55	-13.59	1	1	2	GO:0004843(thiol-dependent ubiquitin-specific protease activity);GO:0005634(nucleus);GO:0005737(cytoplasm);GO:0007010(cytoskeleton organization);GO:0016477(cell migration);GO:0030177(positive regulation of Wnt signaling pathway);GO:0035523(protein K29-linked deubiquitination);GO:0070530(K63-linked polyubiquitin modification-dependent protein binding);GO:0071947(protein deubiquitination involved i…
lva-miR-92b-3p_R+2	EVM0004752.1	EVM0004752	EVM0004752	PREDICTED: protein O-linked-mannose beta-1,2-N-acetylglucosaminyltransferase 1-like [Strongylocentrotus purpuratus]	89	-39.87	1	1	2	GO:0000139(Golgi membrane);GO:0005515(protein binding);GO:0006493(protein O-linked glycosylation);GO:0016021(integral component of membrane);GO:0047223(beta-1,3-galactosyl-O-glycosyl-glycoprotein beta-1,3-N-acetylglucosaminyltransferase activity)	ko00515(Mannose type O-glycan biosyntheis)
pmi-miR-92c-3p_R+1_1ss10TC	EVM0004752.1	EVM0004752	EVM0004752	PREDICTED: protein O-linked-mannose beta-1,2-N-acetylglucosaminyltransferase 1-like [Strongylocentrotus purpuratus]	88	-11.9	1	1	2	GO:0000139(Golgi membrane);GO:0005515(protein binding);GO:0006493(protein O-linked glycosylation);GO:0016021(integral component of membrane);GO:0047223(beta-1,3-galactosyl-O-glycosyl-glycoprotein beta-1,3-N-acetylglucosaminyltransferase activity)	ko00515(Mannose type O-glycan biosyntheis)
lva-miR-92b-3p_R+2	EVM0004758.1	EVM0004758	EVM0004758	PREDICTED: somatostatin-like receptor F_48D10.1 [Strongylocentrotus purpuratus]	87	-30.19	1	1	2	GO:0005887(integral component of plasma membrane);GO:0007200(phospholipase C-activating G-protein coupled receptor signaling pathway);GO:0007218(neuropeptide signaling pathway);GO:0008528(G-protein coupled peptide receptor activity)	ko04080(Neuroactive ligand-receptor interaction)
pmi-miR-92c-3p_R+1_1ss10TC	EVM0004758.1	EVM0004758	EVM0004758	PREDICTED: somatostatin-like receptor F_48D10.1 [Strongylocentrotus purpuratus]	87	-27.07	1	1	2	GO:0005887(integral component of plasma membrane);GO:0007200(phospholipase C-activating G-protein coupled receptor signaling pathway);GO:0007218(neuropeptide signaling pathway);GO:0008528(G-protein coupled peptide receptor activity)	ko04080(Neuroactive ligand-receptor interaction)
spu-mir-184-p5	EVM0004783.8	EVM0004783	EVM0004783	PREDICTED: pyruvate dehydrogenase E1 component subunit alpha, mitochondrial [Strongylocentrotus purpuratus]	68	-11.49	1	1	2	GO:0004739(pyruvate dehydrogenase (acetyl-transferring) activity);GO:0005739(mitochondrion);GO:0005759(mitochondrial matrix);GO:0006086(acetyl-CoA biosynthetic process from pyruvate);GO:0006096(glycolytic process);GO:0008152(metabolic process);GO:0016491(oxidoreductase activity);GO:0016624(oxidoreductase activity, acting on the aldehyde or oxo group of donors, disulfide as acceptor);GO:0043231(in…	ko00010(Glycolysis / Gluconeogenesis);ko00020(Citrate cycle (TCA cycle));ko00620(Pyruvate metabolism)
sko-miR-184-3p_R+1	EVM0004793.2	EVM0004793	EVM0004793	PREDICTED: uncharacterized protein C9orf171 homolog [Strongylocentrotus purpuratus]	52	-23.01	1	1	2	GO:0005515(protein binding)
lva-miR-92b-3p_R+2	EVM0004813.1	EVM0004813	EVM0004813	PREDICTED: tyramine receptor Ser-2-like [Strongylocentrotus purpuratus]	73	-24.85	1	1	2	GO:0001588(dopamine neurotransmitter receptor activity, coupled via Gs);GO:0001963(synaptic transmission, dopaminergic);GO:0007191(adenylate cyclase-activating dopamine receptor signaling pathway);GO:0007612(learning);GO:0035240(dopamine binding);GO:0060158(phospholipase C-activating dopamine receptor signaling pathway)	ko04080(Neuroactive ligand-receptor interaction)
pmi-miR-92c-3p_R+1_1ss10TC	EVM0004813.1	EVM0004813	EVM0004813	PREDICTED: tyramine receptor Ser-2-like [Strongylocentrotus purpuratus]	61	-23.46	1	1	2	GO:0001588(dopamine neurotransmitter receptor activity, coupled via Gs);GO:0001963(synaptic transmission, dopaminergic);GO:0007191(adenylate cyclase-activating dopamine receptor signaling pathway);GO:0007612(learning);GO:0035240(dopamine binding);GO:0060158(phospholipase C-activating dopamine receptor signaling pathway)	ko04080(Neuroactive ligand-receptor interaction)
spu-mir-184-p5	EVM0004813.1	EVM0004813	EVM0004813	PREDICTED: tyramine receptor Ser-2-like [Strongylocentrotus purpuratus]	56	-11.86	1	1	2	GO:0001588(dopamine neurotransmitter receptor activity, coupled via Gs);GO:0001963(synaptic transmission, dopaminergic);GO:0007191(adenylate cyclase-activating dopamine receptor signaling pathway);GO:0007612(learning);GO:0035240(dopamine binding);GO:0060158(phospholipase C-activating dopamine receptor signaling pathway)	ko04080(Neuroactive ligand-receptor interaction)
spu-mir-92a-p5_1ss17CT	EVM0004825.1	EVM0004825	EVM0004825	PREDICTED: COX assembly mitochondrial protein 2 homolog [Strongylocentrotus purpuratus]	62	-18.77	1	1	2	GO:0005739(mitochondrion)
spu-mir-92c-p5	EVM0004825.1	EVM0004825	EVM0004825	PREDICTED: COX assembly mitochondrial protein 2 homolog [Strongylocentrotus purpuratus]	55	-16.82	1	1	2	GO:0005739(mitochondrion)
spu-mir-92a-p5_1ss17CT	EVM0004833.2	EVM0004833	EVM0004833	PREDICTED: uncharacterized protein LOC100887834 [Strongylocentrotus purpuratus]	68	-24.67	1	1	2	GO:0000209(protein polyubiquitination);GO:0004842(ubiquitin-protein transferase activity);GO:0005829(cytosol);GO:0043687(post-translational protein modification)
spu-mir-92c-p5	EVM0004833.2	EVM0004833	EVM0004833	PREDICTED: uncharacterized protein LOC100887834 [Strongylocentrotus purpuratus]	65	-17.13	1	1	2	GO:0000209(protein polyubiquitination);GO:0004842(ubiquitin-protein transferase activity);GO:0005829(cytosol);GO:0043687(post-translational protein modification)
spu-mir-184-p5	EVM0004837.1	EVM0004837	EVM0004837	PREDICTED: serine/arginine repetitive matrix protein 1, partial [Strongylocentrotus purpuratus]	87	-13.67	1	1	2	GO:0046872(metal ion binding)
spu-mir-184-p5	EVM0004855.2	EVM0004855	EVM0004855	PREDICTED: uncharacterized protein LOC756386 isoform X1 [Strongylocentrotus purpuratus]	62	-11.08	1	1	2	GO:0004731(purine-nucleoside phosphorylase activity);GO:0005737(cytoplasm);GO:0043101(purine-containing compound salvage)
spu-mir-184-p5	EVM0004866.3	EVM0004866	EVM0004866	PREDICTED: solute carrier family 12 member 4 isoform X1 [Strongylocentrotus purpuratus]	63	-25.83	1	1	2	GO:0005215(transporter activity);GO:0005887(integral component of plasma membrane);GO:0006811(ion transport);GO:0007268(chemical synaptic transmission);GO:0015377(cation:chloride symporter activity);GO:0015379(potassium:chloride symporter activity);GO:0016020(membrane);GO:0016021(integral component of membrane);GO:0055085(transmembrane transport);GO:0071477(cellular hypotonic salinity response);G…
sko-miR-184-3p_R+1	EVM0004875.1	EVM0004875	EVM0004875	PREDICTED: abhydrolase domain-containing protein 8 [Strongylocentrotus purpuratus]	62	-17.89	1	1	2	GO:0016787(hydrolase activity)
lva-miR-92b-3p_R+2	EVM0004878.1	EVM0004878	EVM0004878	PREDICTED: purine nucleoside phosphorylase isoform X3 [Strongylocentrotus purpuratus]	71	-18.32	1	1	2	GO:0004731(purine-nucleoside phosphorylase activity);GO:0005737(cytoplasm);GO:0043101(purine-containing compound salvage)	ko00230(Purine metabolism);ko00240(Pyrimidine metabolism);ko00760(Nicotinate and nicotinamide metabolism)
pmi-miR-92c-3p_R+1_1ss10TC	EVM0004878.1	EVM0004878	EVM0004878	PREDICTED: purine nucleoside phosphorylase isoform X3 [Strongylocentrotus purpuratus]	71	-16.48	1	1	2	GO:0004731(purine-nucleoside phosphorylase activity);GO:0005737(cytoplasm);GO:0043101(purine-containing compound salvage)	ko00230(Purine metabolism);ko00240(Pyrimidine metabolism);ko00760(Nicotinate and nicotinamide metabolism)
spu-mir-184-p5	EVM0004878.1	EVM0004878	EVM0004878	PREDICTED: purine nucleoside phosphorylase isoform X3 [Strongylocentrotus purpuratus]	54	-10.58	1	1	2	GO:0004731(purine-nucleoside phosphorylase activity);GO:0005737(cytoplasm);GO:0043101(purine-containing compound salvage)	ko00230(Purine metabolism);ko00240(Pyrimidine metabolism);ko00760(Nicotinate and nicotinamide metabolism)
lva-miR-92b-3p_R+2	EVM0004883.3	EVM0004883	EVM0004883	PREDICTED: lipopolysaccharide-responsive and beige-like anchor protein [Strongylocentrotus purpuratus]	68	-13.95	1	1	2	GO:0005802(trans-Golgi network);GO:0005829(cytosol);GO:0005886(plasma membrane);GO:0008104(protein localization);GO:0019901(protein kinase binding)
pmi-miR-92c-3p_R+1_1ss10TC	EVM0004883.3	EVM0004883	EVM0004883	PREDICTED: lipopolysaccharide-responsive and beige-like anchor protein [Strongylocentrotus purpuratus]	68	-13.93	1	1	2	GO:0005802(trans-Golgi network);GO:0005829(cytosol);GO:0005886(plasma membrane);GO:0008104(protein localization);GO:0019901(protein kinase binding)
spu-mir-92a-p5_1ss17CT	EVM0004894.1	EVM0004894	EVM0004894	PREDICTED: ATP-dependent RNA helicase DDX42 [Strongylocentrotus purpuratus]	97	-17.84	1	1	2	GO:0004004(ATP-dependent RNA helicase activity);GO:0010501(RNA secondary structure unwinding)	ko03040(Spliceosome)
spu-mir-92c-p5	EVM0004894.1	EVM0004894	EVM0004894	PREDICTED: ATP-dependent RNA helicase DDX42 [Strongylocentrotus purpuratus]	97	-18.54	1	1	2	GO:0004004(ATP-dependent RNA helicase activity);GO:0010501(RNA secondary structure unwinding)	ko03040(Spliceosome)
lva-miR-92b-3p_R+2	EVM0004909.1	EVM0004909	EVM0004909	PREDICTED: RUN domain-containing protein 1 [Strongylocentrotus purpuratus]	97	-28.54	1	1	2	GO:0005096(GTPase activator activity);GO:0005622(intracellular);GO:0006886(intracellular protein transport);GO:0012505(endomembrane system);GO:0017137(Rab GTPase binding);GO:0031338(regulation of vesicle fusion);GO:0090630(activation of GTPase activity)
pmi-miR-92c-3p_R+1_1ss10TC	EVM0004909.1	EVM0004909	EVM0004909	PREDICTED: RUN domain-containing protein 1 [Strongylocentrotus purpuratus]	97	-27.07	1	1	2	GO:0005096(GTPase activator activity);GO:0005622(intracellular);GO:0006886(intracellular protein transport);GO:0012505(endomembrane system);GO:0017137(Rab GTPase binding);GO:0031338(regulation of vesicle fusion);GO:0090630(activation of GTPase activity)
lva-miR-92b-3p_R+2	EVM0004911.1	EVM0004911	EVM0004911	PREDICTED: serine/arginine repetitive matrix protein 1 [Strongylocentrotus purpuratus]	91	-12.54	1	1	2	GO:0003700(DNA binding transcription factor activity)
pmi-miR-92c-3p_R+1_1ss10TC	EVM0004911.1	EVM0004911	EVM0004911	PREDICTED: serine/arginine repetitive matrix protein 1 [Strongylocentrotus purpuratus]	91	-11.86	1	1	2	GO:0003700(DNA binding transcription factor activity)
lva-miR-92b-3p_R+2	EVM0004918.1	EVM0004918	EVM0004918	PREDICTED: uncharacterized protein LOC100890300 [Strongylocentrotus purpuratus]	98	-30.77	1	1	2
pmi-miR-92c-3p_R+1_1ss10TC	EVM0004918.1	EVM0004918	EVM0004918	PREDICTED: uncharacterized protein LOC100890300 [Strongylocentrotus purpuratus]	98	-25.64	1	1	2
lva-miR-92b-3p_R+2	EVM0004920.3	EVM0004920	EVM0004920	PREDICTED: cystine/glutamate transporter isoform X1 [Strongylocentrotus purpuratus]	85	-14.6	1	1	2	GO:0005887(integral component of plasma membrane);GO:0015179(L-amino acid transmembrane transporter activity);GO:0015297(antiporter activity)
pmi-miR-92c-3p_R+1_1ss10TC	EVM0004920.3	EVM0004920	EVM0004920	PREDICTED: cystine/glutamate transporter isoform X1 [Strongylocentrotus purpuratus]	85	-13.39	1	1	2	GO:0005887(integral component of plasma membrane);GO:0015179(L-amino acid transmembrane transporter activity);GO:0015297(antiporter activity)
spu-mir-184-p5	EVM0004923.1	EVM0004923	EVM0004923	PREDICTED: uncharacterized protein LOC575672 [Strongylocentrotus purpuratus]	87	-14.09	1	1	2	GO:0012505(endomembrane system);GO:0016192(vesicle-mediated transport)
lva-miR-92b-3p_R+2	EVM0004929.1	EVM0004929	EVM0004929	PREDICTED: glycolipid transfer protein isoform X2 [Strongylocentrotus purpuratus]	94	-17.52	1	1	2	GO:0005737(cytoplasm);GO:0120009(intermembrane lipid transfer);GO:0120013(intermembrane lipid transfer activity)
pmi-miR-92c-3p_R+1_1ss10TC	EVM0004929.1	EVM0004929	EVM0004929	PREDICTED: glycolipid transfer protein isoform X2 [Strongylocentrotus purpuratus]	94	-16.69	1	1	2	GO:0005737(cytoplasm);GO:0120009(intermembrane lipid transfer);GO:0120013(intermembrane lipid transfer activity)
lva-miR-92b-3p_R+2	EVM0004947.1	EVM0004947	EVM0004947	PREDICTED: N-acylneuraminate-9-phosphatase-like [Strongylocentrotus purpuratus]	84	-26.43	1	1	2	GO:0005575(cellular_component);GO:0008152(metabolic process);GO:0016787(hydrolase activity)	ko00520(Amino sugar and nucleotide sugar metabolism)
pmi-miR-92c-3p_R+1_1ss10TC	EVM0004947.1	EVM0004947	EVM0004947	PREDICTED: N-acylneuraminate-9-phosphatase-like [Strongylocentrotus purpuratus]	84	-25.44	1	1	2	GO:0005575(cellular_component);GO:0008152(metabolic process);GO:0016787(hydrolase activity)	ko00520(Amino sugar and nucleotide sugar metabolism)
spu-mir-184-p5	EVM0004949.1	EVM0004949	EVM0004949	PREDICTED: YY1-associated factor 2 [Strongylocentrotus purpuratus]	81	-21.98	1	1	2	GO:0003677(DNA binding);GO:0010623(programmed cell death involved in cell development);GO:0016604(nuclear body);GO:0031146(SCF-dependent proteasomal ubiquitin-dependent protein catabolic process);GO:0043066(negative regulation of apoptotic process);GO:0050777(negative regulation of immune response)
lva-miR-92b-3p_R+2	EVM0004956.1	EVM0004956	EVM0004956	PREDICTED: caseinolytic peptidase B protein homolog [Strongylocentrotus purpuratus]	83	-23.67	1	1	2	GO:0005524(ATP binding);GO:0005739(mitochondrion);GO:0016887(ATPase activity);GO:0034605(cellular response to heat)
lva-miR-92b-3p_R+2	EVM0004962.1	EVM0004962	EVM0004962	PREDICTED: intraflagellar transport protein 22 homolog [Strongylocentrotus purpuratus]	66	-10.47	1	1	2	GO:0000166(nucleotide binding);GO:0005525(GTP binding);GO:0030992(intraciliary transport particle B)
pmi-miR-92c-3p_R+1_1ss10TC	EVM0004962.1	EVM0004962	EVM0004962	PREDICTED: intraflagellar transport protein 22 homolog [Strongylocentrotus purpuratus]	71	-12.34	1	1	2	GO:0000166(nucleotide binding);GO:0005525(GTP binding);GO:0030992(intraciliary transport particle B)
lva-miR-92b-3p_R+2	EVM0004994.1	EVM0004994	EVM0004994	PREDICTED: G-protein coupled receptor GRL101-like [Strongylocentrotus purpuratus]	73	-10.51	1	1	2	GO:0005887(integral component of plasma membrane);GO:0007189(adenylate cyclase-activating G-protein coupled receptor signaling pathway);GO:0007190(activation of adenylate cyclase activity);GO:0008528(G-protein coupled peptide receptor activity);GO:0009755(hormone-mediated signaling pathway)	ko04080(Neuroactive ligand-receptor interaction)
spu-mir-184-p5	EVM0005002.1	EVM0005002	EVM0005002	PREDICTED: probable ATP-dependent RNA helicase DDX58 [Strongylocentrotus purpuratus]	64	-11.79	1	1	2	GO:0002230(positive regulation of defense response to virus by host);GO:0003690(double-stranded DNA binding);GO:0003725(double-stranded RNA binding);GO:0003727(single-stranded RNA binding);GO:0004386(helicase activity);GO:0005524(ATP binding);GO:0005737(cytoplasm);GO:0005923(bicellular tight junction);GO:0008270(zinc ion binding);GO:0009597(detection of virus);GO:0015629(actin cytoskeleton);GO:00…
spu-mir-184-p5	EVM0005013.2	EVM0005013	EVM0005013	PREDICTED: uncharacterized protein LOC105442879 [Strongylocentrotus purpuratus]	52	-32.92	1	1	2	GO:0002181(cytoplasmic translation);GO:0003735(structural constituent of ribosome);GO:0022625(cytosolic large ribosomal subunit);GO:0030687(preribosome, large subunit precursor);GO:0070180(large ribosomal subunit rRNA binding)
lva-miR-92b-3p_R+2	EVM0005030.1	EVM0005030	EVM0005030	PREDICTED: uncharacterized protein LOC100893293 [Strongylocentrotus purpuratus]	97	-11.28	1	1	2
pmi-miR-92c-3p_R+1_1ss10TC	EVM0005030.1	EVM0005030	EVM0005030	PREDICTED: uncharacterized protein LOC100893293 [Strongylocentrotus purpuratus]	97	-11.28	1	1	2
spu-mir-92a-p5_1ss17CT	EVM0005042.1	EVM0005042	EVM0005042	PREDICTED: supervillin isoform X1 [Strongylocentrotus purpuratus]	79	-16.4	1	1	2	GO:0002102(podosome);GO:0005515(protein binding);GO:0005737(cytoplasm);GO:0005886(plasma membrane);GO:0007010(cytoskeleton organization);GO:0030054(cell junction);GO:0030496(midbody);GO:0032154(cleavage furrow);GO:0032467(positive regulation of cytokinesis);GO:0036449(microtubule minus-end);GO:0051015(actin filament binding);GO:0071437(invadopodium)
spu-mir-92c-p5	EVM0005042.1	EVM0005042	EVM0005042	PREDICTED: supervillin isoform X1 [Strongylocentrotus purpuratus]	79	-22.11	1	1	2	GO:0002102(podosome);GO:0005515(protein binding);GO:0005737(cytoplasm);GO:0005886(plasma membrane);GO:0007010(cytoskeleton organization);GO:0030054(cell junction);GO:0030496(midbody);GO:0032154(cleavage furrow);GO:0032467(positive regulation of cytokinesis);GO:0036449(microtubule minus-end);GO:0051015(actin filament binding);GO:0071437(invadopodium)
lva-miR-92b-3p_R+2	EVM0005045.1	EVM0005045	EVM0005045	PREDICTED: beta-1,4-glucuronyltransferase 1 [Strongylocentrotus purpuratus]	53	-35.02	1	1	2	GO:0000139(Golgi membrane);GO:0005794(Golgi apparatus);GO:0006486(protein glycosylation);GO:0008532(N-acetyllactosaminide beta-1,3-N-acetylglucosaminyltransferase activity);GO:0015020(glucuronosyltransferase activity);GO:0016020(membrane);GO:0016021(integral component of membrane);GO:0016740(transferase activity);GO:0016757(transferase activity, transferring glycosyl groups);GO:0030311(poly-N-ace…	ko00515(Mannose type O-glycan biosyntheis)
pmi-miR-92c-3p_R+1_1ss10TC	EVM0005045.1	EVM0005045	EVM0005045	PREDICTED: beta-1,4-glucuronyltransferase 1 [Strongylocentrotus purpuratus]	53	-19.05	1	1	2	GO:0000139(Golgi membrane);GO:0005794(Golgi apparatus);GO:0006486(protein glycosylation);GO:0008532(N-acetyllactosaminide beta-1,3-N-acetylglucosaminyltransferase activity);GO:0015020(glucuronosyltransferase activity);GO:0016020(membrane);GO:0016021(integral component of membrane);GO:0016740(transferase activity);GO:0016757(transferase activity, transferring glycosyl groups);GO:0030311(poly-N-ace…	ko00515(Mannose type O-glycan biosyntheis)
spu-mir-92a-p5_1ss17CT	EVM0005057.2	EVM0005057	EVM0005057	PREDICTED: roundabout homolog 1 [Strongylocentrotus purpuratus]	71	-13.44	1	1	2	GO:0005509(calcium ion binding);GO:0033333(fin development);GO:0033334(fin morphogenesis);GO:0071711(basement membrane organization)
spu-mir-92c-p5	EVM0005057.2	EVM0005057	EVM0005057	PREDICTED: roundabout homolog 1 [Strongylocentrotus purpuratus]	72	-20.74	1	1	2	GO:0005509(calcium ion binding);GO:0033333(fin development);GO:0033334(fin morphogenesis);GO:0071711(basement membrane organization)
lva-miR-92b-3p_R+2	EVM0005072.3	EVM0005072	EVM0005072	PREDICTED: protein bunched, class 1/class 3/D/E isoforms isoform X2 [Strongylocentrotus purpuratus]	70	-13.09	1	1	2
pmi-miR-92c-3p_R+1_1ss10TC	EVM0005072.3	EVM0005072	EVM0005072	PREDICTED: protein bunched, class 1/class 3/D/E isoforms isoform X2 [Strongylocentrotus purpuratus]	69	-16.89	1	1	2
spu-mir-92a-p5_1ss17CT	EVM0005133.1	EVM0005133	EVM0005133	PREDICTED: peptidyl-prolyl cis-trans isomerase-like 3 [Strongylocentrotus purpuratus]	93	-14.99	1	1	2	GO:0003755(peptidyl-prolyl cis-trans isomerase activity)
spu-mir-92c-p5	EVM0005133.1	EVM0005133	EVM0005133	PREDICTED: peptidyl-prolyl cis-trans isomerase-like 3 [Strongylocentrotus purpuratus]	93	-23.53	1	1	2	GO:0003755(peptidyl-prolyl cis-trans isomerase activity)
lva-miR-92b-3p_R+2	EVM0005137.1	EVM0005137	EVM0005137	PREDICTED: transcriptional repressor p66-beta isoform X1 [Strongylocentrotus purpuratus]	64	-12.62	1	1	2	GO:0000122(negative regulation of transcription by RNA polymerase II);GO:0000977(RNA polymerase II regulatory region sequence-specific DNA binding);GO:0006306(DNA methylation);GO:0016581(NuRD complex)
pmi-miR-92c-3p_R+1_1ss10TC	EVM0005137.1	EVM0005137	EVM0005137	PREDICTED: transcriptional repressor p66-beta isoform X1 [Strongylocentrotus purpuratus]	64	-11.19	1	1	2	GO:0000122(negative regulation of transcription by RNA polymerase II);GO:0000977(RNA polymerase II regulatory region sequence-specific DNA binding);GO:0006306(DNA methylation);GO:0016581(NuRD complex)
lva-miR-92b-3p_R+2	EVM0005161.7	EVM0005161	EVM0005161	PREDICTED: serine/arginine-rich splicing factor 7 [Strongylocentrotus purpuratus]	74	-10.03	1	1	2	GO:0003676(nucleic acid binding);GO:0003723(RNA binding);GO:0005575(cellular_component);GO:0008270(zinc ion binding);GO:0046872(metal ion binding)	ko03040(Spliceosome)
pmi-miR-92c-3p_R+1_1ss10TC	EVM0005161.7	EVM0005161	EVM0005161	PREDICTED: serine/arginine-rich splicing factor 7 [Strongylocentrotus purpuratus]	74	-10.03	1	1	2	GO:0003676(nucleic acid binding);GO:0003723(RNA binding);GO:0005575(cellular_component);GO:0008270(zinc ion binding);GO:0046872(metal ion binding)	ko03040(Spliceosome)
sko-miR-184-3p_R+1	EVM0005171.2	EVM0005171	EVM0005171	PREDICTED: protein phosphatase 1 regulatory subunit 36 [Strongylocentrotus purpuratus]	86	-18.48	1	1	2	GO:0010923(negative regulation of phosphatase activity);GO:0019902(phosphatase binding)
spu-mir-184-p5	EVM0005176.1	EVM0005176	EVM0005176	PREDICTED: putative aminopeptidase W07G4.4 [Strongylocentrotus purpuratus]	96	-11.45	1	1	2	GO:0004177(aminopeptidase activity);GO:0005622(intracellular);GO:0005737(cytoplasm);GO:0006508(proteolysis);GO:0008235(metalloexopeptidase activity);GO:0019538(protein metabolic process);GO:0030145(manganese ion binding)	ko00480(Glutathione metabolism)
sko-miR-184-3p_R+1	EVM0005182.1	EVM0005182	EVM0005182	PREDICTED: WD repeat-containing protein on Y chromosome [Strongylocentrotus purpuratus]	98	-19.94	1	1	2	GO:0005509(calcium ion binding)	ko03010(Ribosome)
lva-miR-92b-3p_R+2	EVM0005187.1	EVM0005187	EVM0005187	PREDICTED: uncharacterized protein LOC105438245 [Strongylocentrotus purpuratus]	94	-59.92	1	1	2		ko03040(Spliceosome)
pmi-miR-92c-3p_R+1_1ss10TC	EVM0005187.1	EVM0005187	EVM0005187	PREDICTED: uncharacterized protein LOC105438245 [Strongylocentrotus purpuratus]	94	-58.36	1	1	2		ko03040(Spliceosome)
lva-miR-92b-3p_R+2	EVM0005193.2	EVM0005193	EVM0005193	homeobox protein HB1 [Strongylocentrotus purpuratus]	75	-12.5	1	1	2	GO:0003700(DNA binding transcription factor activity);GO:0005654(nucleoplasm);GO:0005737(cytoplasm);GO:0006355(regulation of transcription, DNA-templated);GO:0009952(anterior/posterior pattern specification);GO:0030099(myeloid cell differentiation);GO:0043565(sequence-specific DNA binding);GO:0048704(embryonic skeletal system morphogenesis);GO:0090190(positive regulation of branching involved in …
pmi-miR-92c-3p_R+1_1ss10TC	EVM0005193.2	EVM0005193	EVM0005193	homeobox protein HB1 [Strongylocentrotus purpuratus]	76	-12.5	1	1	2	GO:0003700(DNA binding transcription factor activity);GO:0005654(nucleoplasm);GO:0005737(cytoplasm);GO:0006355(regulation of transcription, DNA-templated);GO:0009952(anterior/posterior pattern specification);GO:0030099(myeloid cell differentiation);GO:0043565(sequence-specific DNA binding);GO:0048704(embryonic skeletal system morphogenesis);GO:0090190(positive regulation of branching involved in …
spu-mir-92a-p5_1ss17CT	EVM0005194.1	EVM0005194	EVM0005194	PREDICTED: monocarboxylate transporter 13 isoform X1 [Strongylocentrotus purpuratus]	63	-17.46	1	1	2	GO:0008028(monocarboxylic acid transmembrane transporter activity);GO:0016021(integral component of membrane)
spu-mir-92c-p5	EVM0005194.1	EVM0005194	EVM0005194	PREDICTED: monocarboxylate transporter 13 isoform X1 [Strongylocentrotus purpuratus]	73	-18.35	1	1	2	GO:0008028(monocarboxylic acid transmembrane transporter activity);GO:0016021(integral component of membrane)
spu-mir-184-p5	EVM0005208.1	EVM0005208	EVM0005208	PREDICTED: cytochrome P450 3A13 isoform X1 [Strongylocentrotus purpuratus]	70	-21.23	1	1	2	GO:0016491(oxidoreductase activity)	ko00591(Linoleic acid metabolism);ko00830(Retinol metabolism)
sko-miR-184-3p_R+1	EVM0005222.2	EVM0005222	EVM0005222	PREDICTED: hemicentin-2 [Strongylocentrotus purpuratus]	82	-18.98	1	1	2	GO:0003674(molecular_function);GO:0005509(calcium ion binding);GO:0005576(extracellular region);GO:0005604(basement membrane);GO:0005737(cytoplasm);GO:0005938(cell cortex);GO:0007049(cell cycle);GO:0008150(biological_process);GO:0030054(cell junction);GO:0051301(cell division)
spu-mir-184-p5	EVM0005224.3	EVM0005224	EVM0005224	PREDICTED: EF-hand calcium-binding domain-containing protein 7 [Strongylocentrotus purpuratus]	59	-11.22	1	1	2	GO:0005509(calcium ion binding)	ko04070(Phosphatidylinositol signaling system)
spu-mir-184-p5	EVM0005225.1	EVM0005225	EVM0005225	PREDICTED: serine/threonine-protein phosphatase 6 regulatory ankyrin repeat subunit A isoform X1 [Strongylocentrotus purpuratus]	73	-12.68	1	1	2
lva-miR-92b-3p_R+2	EVM0005227.1	EVM0005227	EVM0005227	PREDICTED: SEC14-like protein 2 [Strongylocentrotus purpuratus]	90	-13.97	1	1	2	GO:0005215(transporter activity);GO:0005622(intracellular);GO:0006810(transport);GO:0016021(integral component of membrane)
pmi-miR-92c-3p_R+1_1ss10TC	EVM0005227.1	EVM0005227	EVM0005227	PREDICTED: SEC14-like protein 2 [Strongylocentrotus purpuratus]	90	-13.57	1	1	2	GO:0005215(transporter activity);GO:0005622(intracellular);GO:0006810(transport);GO:0016021(integral component of membrane)
lva-miR-92b-3p_R+2	EVM0005230.1	EVM0005230	EVM0005230	cytidine monophospho-N-acetylneuraminic acid synthetase [Strongylocentrotus purpuratus]	77	-12.12	1	1	2	GO:0005829(cytosol);GO:0008781(N-acylneuraminate cytidylyltransferase activity)	ko00520(Amino sugar and nucleotide sugar metabolism)
pmi-miR-92c-3p_R+1_1ss10TC	EVM0005230.1	EVM0005230	EVM0005230	cytidine monophospho-N-acetylneuraminic acid synthetase [Strongylocentrotus purpuratus]	77	-38.93	1	1	2	GO:0005829(cytosol);GO:0008781(N-acylneuraminate cytidylyltransferase activity)	ko00520(Amino sugar and nucleotide sugar metabolism)
lva-miR-92b-3p_R+2	EVM0005249.1	EVM0005249	EVM0005249	PREDICTED: transcription factor TFIIIB component B'' homolog isoform X1 [Strongylocentrotus purpuratus]	98	-11.54	1	1	2	GO:0000126(transcription factor TFIIIB complex);GO:0003677(DNA binding);GO:0006359(regulation of transcription by RNA polymerase III)
pmi-miR-92c-3p_R+1_1ss10TC	EVM0005249.1	EVM0005249	EVM0005249	PREDICTED: transcription factor TFIIIB component B'' homolog isoform X1 [Strongylocentrotus purpuratus]	98	-11.54	1	1	2	GO:0000126(transcription factor TFIIIB complex);GO:0003677(DNA binding);GO:0006359(regulation of transcription by RNA polymerase III)
lva-miR-92b-3p_R+2	EVM0005261.2	EVM0005261	EVM0005261	PREDICTED: MAP kinase-interacting serine/threonine-protein kinase 1 isoform X2 [Strongylocentrotus purpuratus]	89	-27.02	1	1	2	GO:0004683(calmodulin-dependent protein kinase activity);GO:0005516(calmodulin binding);GO:0005634(nucleus);GO:0005737(cytoplasm);GO:0009931(calcium-dependent protein serine/threonine kinase activity);GO:0018105(peptidyl-serine phosphorylation);GO:0035556(intracellular signal transduction);GO:0046777(protein autophosphorylation)
pmi-miR-92c-3p_R+1_1ss10TC	EVM0005261.2	EVM0005261	EVM0005261	PREDICTED: MAP kinase-interacting serine/threonine-protein kinase 1 isoform X2 [Strongylocentrotus purpuratus]	89	-26.73	1	1	2	GO:0004683(calmodulin-dependent protein kinase activity);GO:0005516(calmodulin binding);GO:0005634(nucleus);GO:0005737(cytoplasm);GO:0009931(calcium-dependent protein serine/threonine kinase activity);GO:0018105(peptidyl-serine phosphorylation);GO:0035556(intracellular signal transduction);GO:0046777(protein autophosphorylation)
lva-miR-92b-3p_R+2	EVM0005281.2	EVM0005281	EVM0005281	PREDICTED: uncharacterized protein LOC100890795 [Strongylocentrotus purpuratus]	83	-11.79	1	1	2
pmi-miR-92c-3p_R+1_1ss10TC	EVM0005281.2	EVM0005281	EVM0005281	PREDICTED: uncharacterized protein LOC100890795 [Strongylocentrotus purpuratus]	83	-11.79	1	1	2
lva-miR-92b-3p_R+2	EVM0005293.1	EVM0005293	EVM0005293	PREDICTED: UV-stimulated scaffold protein A [Strongylocentrotus purpuratus]	89	-15.87	1	1	2	GO:0000993(RNA polymerase II core binding);GO:0005694(chromosome);GO:0006283(transcription-coupled nucleotide-excision repair);GO:0009411(response to UV);GO:0016567(protein ubiquitination)
pmi-miR-92c-3p_R+1_1ss10TC	EVM0005293.1	EVM0005293	EVM0005293	PREDICTED: UV-stimulated scaffold protein A [Strongylocentrotus purpuratus]	89	-15.87	1	1	2	GO:0000993(RNA polymerase II core binding);GO:0005694(chromosome);GO:0006283(transcription-coupled nucleotide-excision repair);GO:0009411(response to UV);GO:0016567(protein ubiquitination)
sko-miR-184-3p_R+1	EVM0005304.1	EVM0005304	EVM0005304	PREDICTED: low-density lipoprotein receptor-related protein 1-like isoform X2 [Strongylocentrotus purpuratus]	54	-41.77	1	1	2
lva-miR-92b-3p_R+2	EVM0005306.1	EVM0005306	EVM0005306	PREDICTED: uncharacterized protein LOC589974 [Strongylocentrotus purpuratus]	92	-14.38	1	1	2
pmi-miR-92c-3p_R+1_1ss10TC	EVM0005306.1	EVM0005306	EVM0005306	PREDICTED: uncharacterized protein LOC589974 [Strongylocentrotus purpuratus]	92	-15.42	1	1	2
spu-mir-92a-p5_1ss17CT	EVM0005309.1	EVM0005309	EVM0005309	PREDICTED: ATP-binding cassette sub-family C member 9 isoform X3 [Strongylocentrotus purpuratus]	85	-15.52	1	1	2	GO:0005267(potassium channel activity);GO:0005524(ATP binding);GO:0007165(signal transduction);GO:0008076(voltage-gated potassium channel complex);GO:0008281(sulfonylurea receptor activity);GO:0030017(sarcomere);GO:0042383(sarcolemma);GO:0042626(ATPase activity, coupled to transmembrane movement of substances);GO:0044325(ion channel binding);GO:0051607(defense response to virus);GO:0071805(potass…	ko02010(ABC transporters)
spu-mir-92c-p5	EVM0005309.1	EVM0005309	EVM0005309	PREDICTED: ATP-binding cassette sub-family C member 9 isoform X3 [Strongylocentrotus purpuratus]	85	-22.86	1	1	2	GO:0005267(potassium channel activity);GO:0005524(ATP binding);GO:0007165(signal transduction);GO:0008076(voltage-gated potassium channel complex);GO:0008281(sulfonylurea receptor activity);GO:0030017(sarcomere);GO:0042383(sarcolemma);GO:0042626(ATPase activity, coupled to transmembrane movement of substances);GO:0044325(ion channel binding);GO:0051607(defense response to virus);GO:0071805(potass…	ko02010(ABC transporters)
spu-mir-184-p5	EVM0005315.1	EVM0005315	EVM0005315	PREDICTED: plexin-B1-like [Strongylocentrotus purpuratus]	67	-10.1	1	1	2	GO:0002116(semaphorin receptor complex);GO:0005887(integral component of plasma membrane);GO:0008045(motor neuron axon guidance);GO:0017154(semaphorin receptor activity);GO:0030334(regulation of cell migration);GO:0048841(regulation of axon extension involved in axon guidance);GO:1902287(semaphorin-plexin signaling pathway involved in axon guidance)	ko04360(Axon guidance)
lva-miR-92b-3p_R+2	EVM0005326.1	EVM0005326	EVM0005326	endonuclease-reverse transcriptase [Apostichopus japonicus]	68	-26.02	1	1	2
pmi-miR-92c-3p_R+1_1ss10TC	EVM0005326.1	EVM0005326	EVM0005326	endonuclease-reverse transcriptase [Apostichopus japonicus]	67	-23.73	1	1	2
spu-mir-184-p5	EVM0005330.1	EVM0005330	EVM0005330	PREDICTED: uncharacterized protein LOC100888607 [Strongylocentrotus purpuratus]	82	-27.82	1	1	2	GO:0012505(endomembrane system);GO:0016192(vesicle-mediated transport)
lva-miR-92b-3p_R+2	EVM0005341.1	EVM0005341	EVM0005341	PREDICTED: uncharacterized protein LOC105437156 [Strongylocentrotus purpuratus]	96	-14.26	1	1	2
pmi-miR-92c-3p_R+1_1ss10TC	EVM0005341.1	EVM0005341	EVM0005341	PREDICTED: uncharacterized protein LOC105437156 [Strongylocentrotus purpuratus]	96	-12.55	1	1	2
lva-miR-92b-3p_R+2	EVM0005375.1	EVM0005375	EVM0005375	PREDICTED: uncharacterized protein LOC100888669 [Strongylocentrotus purpuratus]	94	-17.23	1	1	2
pmi-miR-92c-3p_R+1_1ss10TC	EVM0005375.1	EVM0005375	EVM0005375	PREDICTED: uncharacterized protein LOC100888669 [Strongylocentrotus purpuratus]	94	-17.23	1	1	2
lva-miR-92b-3p_R+2	EVM0005377.1	EVM0005377	EVM0005377	PREDICTED: V-type proton ATPase subunit D [Strongylocentrotus purpuratus]	92	-28.95	1	1	2	GO:0005515(protein binding);GO:0005765(lysosomal membrane);GO:0005813(centrosome);GO:0005829(cytosol);GO:0005886(plasma membrane);GO:0005929(cilium);GO:0008286(insulin receptor signaling pathway);GO:0016020(membrane);GO:0016241(regulation of macroautophagy);GO:0033176(proton-transporting V-type ATPase complex);GO:0033572(transferrin transport);GO:0034220(ion transmembrane transport);GO:0035579(sp…	ko00190(Oxidative phosphorylation);ko04150(mTOR signaling pathway);ko04145(Phagosome)
pmi-miR-92c-3p_R+1_1ss10TC	EVM0005377.1	EVM0005377	EVM0005377	PREDICTED: V-type proton ATPase subunit D [Strongylocentrotus purpuratus]	92	-19.17	1	1	2	GO:0005515(protein binding);GO:0005765(lysosomal membrane);GO:0005813(centrosome);GO:0005829(cytosol);GO:0005886(plasma membrane);GO:0005929(cilium);GO:0008286(insulin receptor signaling pathway);GO:0016020(membrane);GO:0016241(regulation of macroautophagy);GO:0033176(proton-transporting V-type ATPase complex);GO:0033572(transferrin transport);GO:0034220(ion transmembrane transport);GO:0035579(sp…	ko00190(Oxidative phosphorylation);ko04150(mTOR signaling pathway);ko04145(Phagosome)
lva-miR-92b-3p_R+2	EVM0005402.1	EVM0005402	EVM0005402	C-type lectin domain protein precursor [Strongylocentrotus purpuratus]	91	-28.17	1	1	2	GO:0001501(skeletal system development);GO:0005201(extracellular matrix structural constituent);GO:0005509(calcium ion binding);GO:0005540(hyaluronic acid binding);GO:0007155(cell adhesion);GO:0007417(central nervous system development)
pmi-miR-92c-3p_R+1_1ss10TC	EVM0005402.1	EVM0005402	EVM0005402	C-type lectin domain protein precursor [Strongylocentrotus purpuratus]	91	-24.02	1	1	2	GO:0001501(skeletal system development);GO:0005201(extracellular matrix structural constituent);GO:0005509(calcium ion binding);GO:0005540(hyaluronic acid binding);GO:0007155(cell adhesion);GO:0007417(central nervous system development)
spu-mir-184-p5	EVM0005413.1	EVM0005413	EVM0005413	PREDICTED: gamma-2-syntrophin [Strongylocentrotus purpuratus]	74	-25.62	1	1	2	GO:0003779(actin binding);GO:0005198(structural molecule activity);GO:0005737(cytoplasm);GO:0005856(cytoskeleton);GO:0007417(central nervous system development);GO:0016013(syntrophin complex);GO:0030165(PDZ domain binding);GO:0042383(sarcolemma);GO:0097109(neuroligin family protein binding)	ko04391(Hippo signaling pathway -fly)
lva-miR-92b-3p_R+2	EVM0005422.8	EVM0005422	EVM0005422	NAD(P) transhydrogenase [Strongylocentrotus purpuratus]	72	-16.63	1	1	2	GO:0005743(mitochondrial inner membrane);GO:0006740(NADPH regeneration);GO:0008750(NAD(P)+ transhydrogenase (AB-specific) activity);GO:0050661(NADP binding);GO:0051287(NAD binding)	ko00760(Nicotinate and nicotinamide metabolism)
pmi-miR-92c-3p_R+1_1ss10TC	EVM0005422.8	EVM0005422	EVM0005422	NAD(P) transhydrogenase [Strongylocentrotus purpuratus]	72	-11.37	1	1	2	GO:0005743(mitochondrial inner membrane);GO:0006740(NADPH regeneration);GO:0008750(NAD(P)+ transhydrogenase (AB-specific) activity);GO:0050661(NADP binding);GO:0051287(NAD binding)	ko00760(Nicotinate and nicotinamide metabolism)
spu-mir-184-p5	EVM0005428.4	EVM0005428	EVM0005428	PREDICTED: V-type proton ATPase subunit B isoform X1 [Strongylocentrotus purpuratus]	86	-10.46	1	1	2	GO:0000221(vacuolar proton-transporting V-type ATPase, V1 domain);GO:0005524(ATP binding);GO:0005769(early endosome);GO:0005829(cytosol);GO:0005886(plasma membrane);GO:0005903(brush border);GO:0007035(vacuolar acidification);GO:0015991(ATP hydrolysis coupled proton transport);GO:0033181(plasma membrane proton-transporting V-type ATPase complex);GO:0046034(ATP metabolic process);GO:0046961(proton-…	ko00190(Oxidative phosphorylation);ko04150(mTOR signaling pathway);ko04145(Phagosome)
sko-miR-184-3p_R+1	EVM0005440.2	EVM0005440	EVM0005440	PREDICTED: uncharacterized protein LOC580373 [Strongylocentrotus purpuratus]	92	-19.23	1	1	2	GO:0003885(D-arabinono-1,4-lactone oxidase activity);GO:0016020(membrane);GO:0019853(L-ascorbic acid biosynthetic process);GO:0050105(L-gulonolactone oxidase activity);GO:0050660(flavin adenine dinucleotide binding);GO:0055114(oxidation-reduction process)	ko00053(Ascorbate and aldarate metabolism)
spu-mir-184-p5	EVM0005464.1	EVM0005464	EVM0005464	PREDICTED: hexokinase-2 [Strongylocentrotus purpuratus]	66	-15.26	1	1	2	GO:0001678(cellular glucose homeostasis);GO:0004340(glucokinase activity);GO:0005829(cytosol);GO:0006096(glycolytic process);GO:0008865(fructokinase activity);GO:0019158(mannokinase activity)	ko00010(Glycolysis / Gluconeogenesis);ko00051(Fructose and mannose metabolism);ko00052(Galactose metabolism);ko00500(Starch and sucrose metabolism);ko00520(Amino sugar and nucleotide sugar metabolism);ko00524(Neomycin, kanamycin and gentamicin biosynthesis)
lva-miR-92b-3p_R+2	EVM0005473.3	EVM0005473	EVM0005473	PREDICTED: UPF0415 protein C7orf25 homolog [Strongylocentrotus purpuratus]	76	-11.38	1	1	2	GO:0003674(molecular_function);GO:0005575(cellular_component);GO:0008150(biological_process)
pmi-miR-92c-3p_R+1_1ss10TC	EVM0005473.3	EVM0005473	EVM0005473	PREDICTED: UPF0415 protein C7orf25 homolog [Strongylocentrotus purpuratus]	76	-10.07	1	1	2	GO:0003674(molecular_function);GO:0005575(cellular_component);GO:0008150(biological_process)
spu-mir-184-p5	EVM0005481.2	EVM0005481	EVM0005481	PREDICTED: tRNA pseudouridine synthase-like 1 [Strongylocentrotus purpuratus]	65	-17.14	1	1	2	GO:0001522(pseudouridine synthesis);GO:0003723(RNA binding);GO:0008033(tRNA processing);GO:0009982(pseudouridine synthase activity);GO:0043231(intracellular membrane-bounded organelle)
lva-miR-92b-3p_R+2	EVM0005490.1	EVM0005490	EVM0005490	PREDICTED: lysyl oxidase homolog 2 [Strongylocentrotus purpuratus]	93	-11.76	1	1	2	GO:0000122(negative regulation of transcription by RNA polymerase II);GO:0000785(chromatin);GO:0001666(response to hypoxia);GO:0001837(epithelial to mesenchymal transition);GO:0001935(endothelial cell proliferation);GO:0002040(sprouting angiogenesis);GO:0004720(protein-lysine 6-oxidase activity);GO:0005044(scavenger receptor activity);GO:0005507(copper ion binding);GO:0005576(extracellular region…
pmi-miR-92c-3p_R+1_1ss10TC	EVM0005490.1	EVM0005490	EVM0005490	PREDICTED: lysyl oxidase homolog 2 [Strongylocentrotus purpuratus]	93	-11.76	1	1	2	GO:0000122(negative regulation of transcription by RNA polymerase II);GO:0000785(chromatin);GO:0001666(response to hypoxia);GO:0001837(epithelial to mesenchymal transition);GO:0001935(endothelial cell proliferation);GO:0002040(sprouting angiogenesis);GO:0004720(protein-lysine 6-oxidase activity);GO:0005044(scavenger receptor activity);GO:0005507(copper ion binding);GO:0005576(extracellular region…
sko-miR-184-3p_R+1	EVM0005499.1	EVM0005499	EVM0005499	uncharacterized protein LOC113085763 [Carassius auratus]	66	-39.71	1	1	2	GO:0003676(nucleic acid binding);GO:0015074(DNA integration)
lva-miR-92b-3p_R+2	EVM0005511.1	EVM0005511	EVM0005511	PREDICTED: ubiquitin-like protein 3 [Strongylocentrotus purpuratus]	62	-15.23	1	1	2	GO:0005886(plasma membrane)
pmi-miR-92c-3p_R+1_1ss10TC	EVM0005511.1	EVM0005511	EVM0005511	PREDICTED: ubiquitin-like protein 3 [Strongylocentrotus purpuratus]	62	-15.64	1	1	2	GO:0005886(plasma membrane)
spu-mir-184-p5	EVM0005534.4	EVM0005534	EVM0005534	PREDICTED: glutenin, high molecular weight subunit PW212 isoform X4 [Strongylocentrotus purpuratus]	66	-14.56	1	1	2	GO:0003674(molecular_function);GO:0005575(cellular_component);GO:0008150(biological_process)	ko04391(Hippo signaling pathway -fly)
lva-miR-92b-3p_R+2	EVM0005535.1	EVM0005535	EVM0005535	PREDICTED: uncharacterized protein LOC105438307 [Strongylocentrotus purpuratus]	86	-15.1	1	1	2		ko04330(Notch signaling pathway)
pmi-miR-92c-3p_R+1_1ss10TC	EVM0005535.1	EVM0005535	EVM0005535	PREDICTED: uncharacterized protein LOC105438307 [Strongylocentrotus purpuratus]	86	-13.59	1	1	2		ko04330(Notch signaling pathway)
spu-mir-92a-p5_1ss17CT	EVM0005537.1	EVM0005537	EVM0005537	PREDICTED: metalloproteinase inhibitor 2 [Strongylocentrotus purpuratus]	98	-21.52	1	1	2	GO:0002020(protease binding);GO:0005615(extracellular space);GO:0008191(metalloendopeptidase inhibitor activity);GO:0010033(response to organic substance);GO:0043086(negative regulation of catalytic activity);GO:0051045(negative regulation of membrane protein ectodomain proteolysis)
spu-mir-92c-p5	EVM0005537.1	EVM0005537	EVM0005537	PREDICTED: metalloproteinase inhibitor 2 [Strongylocentrotus purpuratus]	98	-17.7	1	1	2	GO:0002020(protease binding);GO:0005615(extracellular space);GO:0008191(metalloendopeptidase inhibitor activity);GO:0010033(response to organic substance);GO:0043086(negative regulation of catalytic activity);GO:0051045(negative regulation of membrane protein ectodomain proteolysis)
lva-miR-92b-3p_R+2	EVM0005558.1	EVM0005558	EVM0005558	PREDICTED: E3 ubiquitin-protein ligase MARCH8 [Strongylocentrotus purpuratus]	51	-15.71	1	1	2	GO:0000209(protein polyubiquitination);GO:0002250(adaptive immune response);GO:0002376(immune system process);GO:0002495(antigen processing and presentation of peptide antigen via MHC class II);GO:0004842(ubiquitin-protein transferase activity);GO:0005764(lysosome);GO:0005768(endosome);GO:0008270(zinc ion binding);GO:0016020(membrane);GO:0016021(integral component of membrane);GO:0016567(protein …
pmi-miR-92c-3p_R+1_1ss10TC	EVM0005558.1	EVM0005558	EVM0005558	PREDICTED: E3 ubiquitin-protein ligase MARCH8 [Strongylocentrotus purpuratus]	51	-14.65	1	1	2	GO:0000209(protein polyubiquitination);GO:0002250(adaptive immune response);GO:0002376(immune system process);GO:0002495(antigen processing and presentation of peptide antigen via MHC class II);GO:0004842(ubiquitin-protein transferase activity);GO:0005764(lysosome);GO:0005768(endosome);GO:0008270(zinc ion binding);GO:0016020(membrane);GO:0016021(integral component of membrane);GO:0016567(protein …
lva-miR-92b-3p_R+2	EVM0005585.1	EVM0005585	EVM0005585	PREDICTED: protein SMG9 isoform X1 [Strongylocentrotus purpuratus]	62	-13.92	1	1	2	GO:0000184(nuclear-transcribed mRNA catabolic process, nonsense-mediated decay)
pmi-miR-92c-3p_R+1_1ss10TC	EVM0005585.1	EVM0005585	EVM0005585	PREDICTED: protein SMG9 isoform X1 [Strongylocentrotus purpuratus]	62	-13.89	1	1	2	GO:0000184(nuclear-transcribed mRNA catabolic process, nonsense-mediated decay)
lva-miR-92b-3p_R+2	EVM0005598.1	EVM0005598	EVM0005598	PREDICTED: leucine-rich repeat-containing protein 57 [Strongylocentrotus purpuratus]	96	-10.31	1	1	2	GO:0070062(extracellular exosome)
pmi-miR-92c-3p_R+1_1ss10TC	EVM0005598.1	EVM0005598	EVM0005598	PREDICTED: leucine-rich repeat-containing protein 57 [Strongylocentrotus purpuratus]	96	-10.31	1	1	2	GO:0070062(extracellular exosome)
lva-miR-92b-3p_R+2	EVM0005608.1	EVM0005608	EVM0005608	PREDICTED: mitochondrial coenzyme A transporter SLC25A42 isoform X1 [Strongylocentrotus purpuratus]	53	-26.05	1	1	2	GO:0003735(structural constituent of ribosome);GO:0006412(translation)
pmi-miR-92c-3p_R+1_1ss10TC	EVM0005608.1	EVM0005608	EVM0005608	PREDICTED: mitochondrial coenzyme A transporter SLC25A42 isoform X1 [Strongylocentrotus purpuratus]	53	-24.62	1	1	2	GO:0003735(structural constituent of ribosome);GO:0006412(translation)
sko-miR-184-3p_R+1	EVM0005626.2	EVM0005626	EVM0005626	PREDICTED: small RNA degrading nuclease 5 isoform X1 [Strongylocentrotus purpuratus]	68	-23.7	1	1	2	GO:0000166(nucleotide binding);GO:0003723(RNA binding);GO:0004527(exonuclease activity);GO:0005730(nucleolus);GO:0070062(extracellular exosome);GO:0090305(nucleic acid phosphodiester bond hydrolysis)	ko03008(Ribosome biogenesis in eukaryotes)
lva-miR-92b-3p_R+2	EVM0005632.1	EVM0005632	EVM0005632	PREDICTED: MAU2 chromatid cohesion factor homolog isoform X1 [Strongylocentrotus purpuratus]	74	-11.18	1	1	2	GO:0000785(chromatin);GO:0005515(protein binding);GO:0005634(nucleus);GO:0005654(nucleoplasm);GO:0032116(SMC loading complex);GO:0034088(maintenance of mitotic sister chromatid cohesion)
pmi-miR-92c-3p_R+1_1ss10TC	EVM0005632.1	EVM0005632	EVM0005632	PREDICTED: MAU2 chromatid cohesion factor homolog isoform X1 [Strongylocentrotus purpuratus]	74	-10.13	1	1	2	GO:0000785(chromatin);GO:0005515(protein binding);GO:0005634(nucleus);GO:0005654(nucleoplasm);GO:0032116(SMC loading complex);GO:0034088(maintenance of mitotic sister chromatid cohesion)
lva-miR-92b-3p_R+2	EVM0005660.2	EVM0005660	EVM0005660	PREDICTED: presequence protease, mitochondrial [Strongylocentrotus purpuratus]	51	-16.47	1	1	2	GO:0003824(catalytic activity);GO:0004222(metalloendopeptidase activity);GO:0005739(mitochondrion);GO:0005759(mitochondrial matrix);GO:0006508(proteolysis);GO:0008233(peptidase activity);GO:0008237(metallopeptidase activity);GO:0016787(hydrolase activity);GO:0046872(metal ion binding)
pmi-miR-92c-3p_R+1_1ss10TC	EVM0005660.2	EVM0005660	EVM0005660	PREDICTED: presequence protease, mitochondrial [Strongylocentrotus purpuratus]	51	-17.43	1	1	2	GO:0003824(catalytic activity);GO:0004222(metalloendopeptidase activity);GO:0005739(mitochondrion);GO:0005759(mitochondrial matrix);GO:0006508(proteolysis);GO:0008233(peptidase activity);GO:0008237(metallopeptidase activity);GO:0016787(hydrolase activity);GO:0046872(metal ion binding)
lva-miR-92b-3p_R+2	EVM0005669.1	EVM0005669	EVM0005669	PREDICTED: transmembrane protein 164 [Strongylocentrotus purpuratus]	88	-11.87	1	1	2	GO:0016021(integral component of membrane)
pmi-miR-92c-3p_R+1_1ss10TC	EVM0005669.1	EVM0005669	EVM0005669	PREDICTED: transmembrane protein 164 [Strongylocentrotus purpuratus]	89	-12.66	1	1	2	GO:0016021(integral component of membrane)
lva-miR-92b-3p_R+2	EVM0005676.3	EVM0005676	EVM0005676	PREDICTED: sorting nexin-2 [Strongylocentrotus purpuratus]	64	-12.33	1	1	2	GO:0032502(developmental process)	ko04144(Endocytosis)
pmi-miR-92c-3p_R+1_1ss10TC	EVM0005676.3	EVM0005676	EVM0005676	PREDICTED: sorting nexin-2 [Strongylocentrotus purpuratus]	60	-12.33	1	1	2	GO:0032502(developmental process)	ko04144(Endocytosis)
sko-miR-184-3p_R+1	EVM0005676.3	EVM0005676	EVM0005676	PREDICTED: sorting nexin-2 [Strongylocentrotus purpuratus]	65	-20.38	1	1	2	GO:0032502(developmental process)	ko04144(Endocytosis)
spu-mir-92a-p5_1ss17CT	EVM0005682.1	EVM0005682	EVM0005682	PREDICTED: patched domain-containing protein 3 [Strongylocentrotus purpuratus]	96	-17.48	1	1	2	GO:0016021(integral component of membrane)	ko04142(Lysosome)
spu-mir-92c-p5	EVM0005682.1	EVM0005682	EVM0005682	PREDICTED: patched domain-containing protein 3 [Strongylocentrotus purpuratus]	96	-23.34	1	1	2	GO:0016021(integral component of membrane)	ko04142(Lysosome)
spu-mir-184-p5	EVM0005684.4	EVM0005684	EVM0005684	PREDICTED: amyloid protein-binding protein 2 [Strongylocentrotus purpuratus]	73	-83	1	1	2	GO:0005634(nucleus);GO:0005874(microtubule);GO:0015031(protein transport);GO:0030659(cytoplasmic vesicle membrane);GO:0046907(intracellular transport)
spu-mir-184-p5	EVM0005694.1	EVM0005694	EVM0005694	PREDICTED: uncharacterized protein LOC586246 isoform X2 [Strongylocentrotus purpuratus]	64	-13.18	1	1	2	GO:0005575(cellular_component)	ko03050(Proteasome)
lva-miR-92b-3p_R+2	EVM0005709.1	EVM0005709	EVM0005709	PREDICTED: ankyrin-3 [Strongylocentrotus purpuratus]	94	-35.53	1	1	2	GO:0004842(ubiquitin-protein transferase activity);GO:0005737(cytoplasm)
pmi-miR-92c-3p_R+1_1ss10TC	EVM0005709.1	EVM0005709	EVM0005709	PREDICTED: ankyrin-3 [Strongylocentrotus purpuratus]	94	-33.46	1	1	2	GO:0004842(ubiquitin-protein transferase activity);GO:0005737(cytoplasm)
lva-miR-92b-3p_R+2	EVM0005732.3	EVM0005732	EVM0005732	PREDICTED: phytanoyl-CoA dioxygenase, peroxisomal [Strongylocentrotus purpuratus]	95	-12.43	1	1	2	GO:0001561(fatty acid alpha-oxidation);GO:0048244(phytanoyl-CoA dioxygenase activity)	ko04146(Peroxisome)
pmi-miR-92c-3p_R+1_1ss10TC	EVM0005732.3	EVM0005732	EVM0005732	PREDICTED: phytanoyl-CoA dioxygenase, peroxisomal [Strongylocentrotus purpuratus]	95	-12.43	1	1	2	GO:0001561(fatty acid alpha-oxidation);GO:0048244(phytanoyl-CoA dioxygenase activity)	ko04146(Peroxisome)
sko-miR-184-3p_R+1	EVM0005733.1	EVM0005733	EVM0005733	PREDICTED: uncharacterized protein PB18E9.04c isoform X1 [Strongylocentrotus purpuratus]	88	-18.33	1	1	2		ko04330(Notch signaling pathway)
lva-miR-92b-3p_R+2	EVM0005735.1	EVM0005735	EVM0005735	PREDICTED: DNA polymerase delta subunit 3 [Strongylocentrotus purpuratus]	90	-14.62	1	1	2
pmi-miR-92c-3p_R+1_1ss10TC	EVM0005735.1	EVM0005735	EVM0005735	PREDICTED: DNA polymerase delta subunit 3 [Strongylocentrotus purpuratus]	90	-12.6	1	1	2
sko-miR-184-3p_R+1	EVM0005745.1	EVM0005745	EVM0005745	PREDICTED: nucleoside diphosphate-linked moiety X motif 19, mitochondrial [Strongylocentrotus purpuratus]	61	-16.41	1	1	2	GO:0005575(cellular_component);GO:0016787(hydrolase activity)	ko04146(Peroxisome)
lva-miR-92b-3p_R+2	EVM0005754.1	EVM0005754	EVM0005754	PREDICTED: uncharacterized protein LOC100893833 [Strongylocentrotus purpuratus]	72	-15.23	1	1	2	GO:0005515(protein binding)	ko04141(Protein processing in endoplasmic reticulum)
pmi-miR-92c-3p_R+1_1ss10TC	EVM0005754.1	EVM0005754	EVM0005754	PREDICTED: uncharacterized protein LOC100893833 [Strongylocentrotus purpuratus]	72	-12.16	1	1	2	GO:0005515(protein binding)	ko04141(Protein processing in endoplasmic reticulum)
lva-miR-92b-3p_R+2	EVM0005756.3	EVM0005756	EVM0005756	PREDICTED: E3 ubiquitin-protein ligase TRIM31-like isoform X2 [Strongylocentrotus purpuratus]	90	-13.62	1	1	2	GO:0005737(cytoplasm);GO:0005829(cytosol);GO:0008270(zinc ion binding);GO:0016235(aggresome);GO:0016740(transferase activity);GO:0042802(identical protein binding);GO:0070201(regulation of establishment of protein localization)
pmi-miR-92c-3p_R+1_1ss10TC	EVM0005756.3	EVM0005756	EVM0005756	PREDICTED: E3 ubiquitin-protein ligase TRIM31-like isoform X2 [Strongylocentrotus purpuratus]	90	-13.16	1	1	2	GO:0005737(cytoplasm);GO:0005829(cytosol);GO:0008270(zinc ion binding);GO:0016235(aggresome);GO:0016740(transferase activity);GO:0042802(identical protein binding);GO:0070201(regulation of establishment of protein localization)
lva-miR-92b-3p_R+2	EVM0005773.2	EVM0005773	EVM0005773	PREDICTED: trace amine-associated receptor 7e-like [Strongylocentrotus purpuratus]	97	-47.09	1	1	2	GO:0005887(integral component of plasma membrane);GO:0007200(phospholipase C-activating G-protein coupled receptor signaling pathway);GO:0007218(neuropeptide signaling pathway);GO:0008528(G-protein coupled peptide receptor activity)	ko04080(Neuroactive ligand-receptor interaction)
pmi-miR-92c-3p_R+1_1ss10TC	EVM0005773.2	EVM0005773	EVM0005773	PREDICTED: trace amine-associated receptor 7e-like [Strongylocentrotus purpuratus]	97	-51.42	1	1	2	GO:0005887(integral component of plasma membrane);GO:0007200(phospholipase C-activating G-protein coupled receptor signaling pathway);GO:0007218(neuropeptide signaling pathway);GO:0008528(G-protein coupled peptide receptor activity)	ko04080(Neuroactive ligand-receptor interaction)
lva-miR-92b-3p_R+2	EVM0005818.1	EVM0005818	EVM0005818	PREDICTED: apoptosis-inducing factor 2 [Strongylocentrotus purpuratus]	81	-18.74	1	1	2	GO:0003677(DNA binding);GO:0004174(electron-transferring-flavoprotein dehydrogenase activity);GO:0005615(extracellular space);GO:0005741(mitochondrial outer membrane);GO:0005811(lipid droplet);GO:0005829(cytosol);GO:0008637(apoptotic mitochondrial changes);GO:0043065(positive regulation of apoptotic process);GO:0050660(flavin adenine dinucleotide binding);GO:0055114(oxidation-reduction process)	ko04214(Apoptosis - fly)
pmi-miR-92c-3p_R+1_1ss10TC	EVM0005818.1	EVM0005818	EVM0005818	PREDICTED: apoptosis-inducing factor 2 [Strongylocentrotus purpuratus]	81	-14.28	1	1	2	GO:0003677(DNA binding);GO:0004174(electron-transferring-flavoprotein dehydrogenase activity);GO:0005615(extracellular space);GO:0005741(mitochondrial outer membrane);GO:0005811(lipid droplet);GO:0005829(cytosol);GO:0008637(apoptotic mitochondrial changes);GO:0043065(positive regulation of apoptotic process);GO:0050660(flavin adenine dinucleotide binding);GO:0055114(oxidation-reduction process)	ko04214(Apoptosis - fly)
sko-miR-184-3p_R+1	EVM0005818.1	EVM0005818	EVM0005818	PREDICTED: apoptosis-inducing factor 2 [Strongylocentrotus purpuratus]	50	-24.11	1	1	2	GO:0003677(DNA binding);GO:0004174(electron-transferring-flavoprotein dehydrogenase activity);GO:0005615(extracellular space);GO:0005741(mitochondrial outer membrane);GO:0005811(lipid droplet);GO:0005829(cytosol);GO:0008637(apoptotic mitochondrial changes);GO:0043065(positive regulation of apoptotic process);GO:0050660(flavin adenine dinucleotide binding);GO:0055114(oxidation-reduction process)	ko04214(Apoptosis - fly)
lva-miR-92b-3p_R+2	EVM0005824.4	EVM0005824	EVM0005824	PREDICTED: anti-apoptotic protein NR13 isoform X3 [Strongylocentrotus purpuratus]	62	-15.33	1	1	2	GO:0001836(release of cytochrome c from mitochondria);GO:0005741(mitochondrial outer membrane);GO:0008053(mitochondrial fusion);GO:0008630(intrinsic apoptotic signaling pathway in response to DNA damage);GO:0015267(channel activity);GO:0042803(protein homodimerization activity);GO:0043065(positive regulation of apoptotic process);GO:0046982(protein heterodimerization activity);GO:0097192(extrinsi…	ko04140(Autophagy - animal);ko04137(Mitophagy - animal)
pmi-miR-92c-3p_R+1_1ss10TC	EVM0005824.4	EVM0005824	EVM0005824	PREDICTED: anti-apoptotic protein NR13 isoform X3 [Strongylocentrotus purpuratus]	62	-15.33	1	1	2	GO:0001836(release of cytochrome c from mitochondria);GO:0005741(mitochondrial outer membrane);GO:0008053(mitochondrial fusion);GO:0008630(intrinsic apoptotic signaling pathway in response to DNA damage);GO:0015267(channel activity);GO:0042803(protein homodimerization activity);GO:0043065(positive regulation of apoptotic process);GO:0046982(protein heterodimerization activity);GO:0097192(extrinsi…	ko04140(Autophagy - animal);ko04137(Mitophagy - animal)
lva-miR-92b-3p_R+2	EVM0005830.1	EVM0005830	EVM0005830	hypothetical protein BRAFLDRAFT_126157 [Branchiostoma floridae]	94	-18.3	1	1	2	GO:0007409(axonogenesis)	ko04141(Protein processing in endoplasmic reticulum)
pmi-miR-92c-3p_R+1_1ss10TC	EVM0005830.1	EVM0005830	EVM0005830	hypothetical protein BRAFLDRAFT_126157 [Branchiostoma floridae]	94	-16.83	1	1	2	GO:0007409(axonogenesis)	ko04141(Protein processing in endoplasmic reticulum)
sko-miR-184-3p_R+1	EVM0005841.8	EVM0005841	EVM0005841	PREDICTED: WD repeat-containing protein 66 [Strongylocentrotus purpuratus]	98	-20.59	1	1	2	GO:0002574(thrombocyte differentiation);GO:0030223(neutrophil differentiation)
spu-mir-184-p5	EVM0005853.1	EVM0005853	EVM0005853	PREDICTED: coiled-coil domain-containing protein 42 homolog [Strongylocentrotus purpuratus]	60	-36.94	1	1	2
lva-miR-92b-3p_R+2	EVM0005863.1	EVM0005863	EVM0005863	PREDICTED: putative nuclease HARBI1 [Strongylocentrotus purpuratus]	71	-11.7	1	1	2	GO:0000724(double-strand break repair via homologous recombination);GO:0003677(DNA binding);GO:0005634(nucleus);GO:0005694(chromosome);GO:0005737(cytoplasm);GO:0009378(four-way junction helicase activity);GO:0043140(ATP-dependent 3'-5' DNA helicase activity)	ko03018(RNA degradation)
pmi-miR-92c-3p_R+1_1ss10TC	EVM0005863.1	EVM0005863	EVM0005863	PREDICTED: putative nuclease HARBI1 [Strongylocentrotus purpuratus]	71	-12.15	1	1	2	GO:0000724(double-strand break repair via homologous recombination);GO:0003677(DNA binding);GO:0005634(nucleus);GO:0005694(chromosome);GO:0005737(cytoplasm);GO:0009378(four-way junction helicase activity);GO:0043140(ATP-dependent 3'-5' DNA helicase activity)	ko03018(RNA degradation)
lva-miR-92b-3p_R+2	EVM0005866.1	EVM0005866	EVM0005866	PREDICTED: uncharacterized protein LOC592504 [Strongylocentrotus purpuratus]	96	-16.32	1	1	2	GO:0005634(nucleus);GO:0006203(dGTP catabolic process);GO:0008832(dGTPase activity)
pmi-miR-92c-3p_R+1_1ss10TC	EVM0005866.1	EVM0005866	EVM0005866	PREDICTED: uncharacterized protein LOC592504 [Strongylocentrotus purpuratus]	96	-16.32	1	1	2	GO:0005634(nucleus);GO:0006203(dGTP catabolic process);GO:0008832(dGTPase activity)
spu-mir-184-p5	EVM0005877.2	EVM0005877	EVM0005877	PREDICTED: S-phase kinase-associated protein 1 isoform X1 [Strongylocentrotus purpuratus]	60	-12.46	1	1	2	GO:0005813(centrosome);GO:0005829(cytosol);GO:0016567(protein ubiquitination);GO:0019005(SCF ubiquitin ligase complex);GO:0031146(SCF-dependent proteasomal ubiquitin-dependent protein catabolic process);GO:0031467(Cul7-RING ubiquitin ligase complex)	ko04141(Protein processing in endoplasmic reticulum);ko04120(Ubiquitin mediated proteolysis);ko04310(Wnt signaling pathway);ko04350(TGF-beta signaling pathway)
lva-miR-92b-3p_R+2	EVM0005902.1	EVM0005902	EVM0005902	PREDICTED: sialidase-4 [Strongylocentrotus purpuratus]	93	-21.41	1	1	2	GO:0001573(ganglioside metabolic process);GO:0004308(exo-alpha-sialidase activity);GO:0005783(endoplasmic reticulum);GO:0006689(ganglioside catabolic process);GO:0009313(oligosaccharide catabolic process);GO:0016020(membrane)	ko00600(Sphingolipid metabolism);ko00511(Other glycan degradation)
pmi-miR-92c-3p_R+1_1ss10TC	EVM0005902.1	EVM0005902	EVM0005902	PREDICTED: sialidase-4 [Strongylocentrotus purpuratus]	93	-20.34	1	1	2	GO:0001573(ganglioside metabolic process);GO:0004308(exo-alpha-sialidase activity);GO:0005783(endoplasmic reticulum);GO:0006689(ganglioside catabolic process);GO:0009313(oligosaccharide catabolic process);GO:0016020(membrane)	ko00600(Sphingolipid metabolism);ko00511(Other glycan degradation)
sko-miR-184-3p_R+1	EVM0005906.6	EVM0005906	EVM0005906	PREDICTED: protein KIAA1045 homolog [Strongylocentrotus purpuratus]	68	-22.23	1	1	2	GO:0005509(calcium ion binding)
lva-miR-92b-3p_R+2	EVM0005912.3	EVM0005912	EVM0005912	PREDICTED: ankyrin-2 [Strongylocentrotus purpuratus]	93	-11.54	1	1	2	GO:0005737(cytoplasm);GO:0008093(cytoskeletal adaptor activity);GO:0030507(spectrin binding)
pmi-miR-92c-3p_R+1_1ss10TC	EVM0005912.3	EVM0005912	EVM0005912	PREDICTED: ankyrin-2 [Strongylocentrotus purpuratus]	93	-22.1	1	1	2	GO:0005737(cytoplasm);GO:0008093(cytoskeletal adaptor activity);GO:0030507(spectrin binding)
sko-miR-184-3p_R+1	EVM0005918.3	EVM0005918	EVM0005918	PREDICTED: adenosine kinase isoform X1 [Strongylocentrotus purpuratus]	96	-45.49	1	1	2	GO:0004001(adenosine kinase activity);GO:0005634(nucleus);GO:0005829(cytosol);GO:0006166(purine ribonucleoside salvage);GO:0006169(adenosine salvage);GO:0016301(kinase activity);GO:0016310(phosphorylation);GO:0016740(transferase activity);GO:0016773(phosphotransferase activity, alcohol group as acceptor);GO:0019200(carbohydrate kinase activity)	ko00230(Purine metabolism)
lva-miR-92b-3p_R+2	EVM0005936.11	EVM0005936	EVM0005936	PREDICTED: ras-related protein Rab-27A [Strongylocentrotus purpuratus]	67	-15.16	1	1	2	GO:0030141(secretory granule);GO:0032402(melanosome transport);GO:0042470(melanosome);GO:0045921(positive regulation of exocytosis)
pmi-miR-92c-3p_R+1_1ss10TC	EVM0005936.11	EVM0005936	EVM0005936	PREDICTED: ras-related protein Rab-27A [Strongylocentrotus purpuratus]	72	-15.86	1	1	2	GO:0030141(secretory granule);GO:0032402(melanosome transport);GO:0042470(melanosome);GO:0045921(positive regulation of exocytosis)
spu-mir-184-p5	EVM0005938.1	EVM0005938	EVM0005938	PREDICTED: nuclear envelope phosphatase-regulatory subunit 1 [Strongylocentrotus purpuratus]	82	-33.5	1	1	2	GO:0005737(cytoplasm);GO:0010867(positive regulation of triglyceride biosynthetic process);GO:0031965(nuclear membrane);GO:0035307(positive regulation of protein dephosphorylation);GO:0071595(Nem1-Spo7 phosphatase complex)
lva-miR-92b-3p_R+2	EVM0005939.1	EVM0005939	EVM0005939	PREDICTED: probable E3 ubiquitin-protein ligase HERC3 [Strongylocentrotus purpuratus]	78	-12.19	1	1	2	GO:0004842(ubiquitin-protein transferase activity);GO:0005634(nucleus);GO:0005737(cytoplasm)	ko04120(Ubiquitin mediated proteolysis)
pmi-miR-92c-3p_R+1_1ss10TC	EVM0005939.1	EVM0005939	EVM0005939	PREDICTED: probable E3 ubiquitin-protein ligase HERC3 [Strongylocentrotus purpuratus]	78	-11.02	1	1	2	GO:0004842(ubiquitin-protein transferase activity);GO:0005634(nucleus);GO:0005737(cytoplasm)	ko04120(Ubiquitin mediated proteolysis)
spu-mir-184-p5	EVM0005939.1	EVM0005939	EVM0005939	PREDICTED: probable E3 ubiquitin-protein ligase HERC3 [Strongylocentrotus purpuratus]	98	-13.94	1	1	2	GO:0004842(ubiquitin-protein transferase activity);GO:0005634(nucleus);GO:0005737(cytoplasm)	ko04120(Ubiquitin mediated proteolysis)
lva-miR-92b-3p_R+2	EVM0005941.1	EVM0005941	EVM0005941	PREDICTED: uncharacterized protein LOC100891435 [Strongylocentrotus purpuratus]	92	-17.45	1	1	2
pmi-miR-92c-3p_R+1_1ss10TC	EVM0005941.1	EVM0005941	EVM0005941	PREDICTED: uncharacterized protein LOC100891435 [Strongylocentrotus purpuratus]	92	-15.11	1	1	2
lva-miR-92b-3p_R+2	EVM0005942.1	EVM0005942	EVM0005942	PREDICTED: BMP-binding endothelial regulator protein [Strongylocentrotus purpuratus]	93	-14.72	1	1	2	GO:0001657(ureteric bud development);GO:0002043(blood vessel endothelial cell proliferation involved in sprouting angiogenesis);GO:0005615(extracellular space);GO:0010594(regulation of endothelial cell migration);GO:0030514(negative regulation of BMP signaling pathway);GO:0042118(endothelial cell activation);GO:0045446(endothelial cell differentiation);GO:0048839(inner ear development);GO:0060393…
pmi-miR-92c-3p_R+1_1ss10TC	EVM0005942.1	EVM0005942	EVM0005942	PREDICTED: BMP-binding endothelial regulator protein [Strongylocentrotus purpuratus]	93	-13.12	1	1	2	GO:0001657(ureteric bud development);GO:0002043(blood vessel endothelial cell proliferation involved in sprouting angiogenesis);GO:0005615(extracellular space);GO:0010594(regulation of endothelial cell migration);GO:0030514(negative regulation of BMP signaling pathway);GO:0042118(endothelial cell activation);GO:0045446(endothelial cell differentiation);GO:0048839(inner ear development);GO:0060393…
sko-miR-184-3p_R+1	EVM0005942.1	EVM0005942	EVM0005942	PREDICTED: BMP-binding endothelial regulator protein [Strongylocentrotus purpuratus]	79	-20.64	1	1	2	GO:0001657(ureteric bud development);GO:0002043(blood vessel endothelial cell proliferation involved in sprouting angiogenesis);GO:0005615(extracellular space);GO:0010594(regulation of endothelial cell migration);GO:0030514(negative regulation of BMP signaling pathway);GO:0042118(endothelial cell activation);GO:0045446(endothelial cell differentiation);GO:0048839(inner ear development);GO:0060393…
lva-miR-92b-3p_R+2	EVM0005945.1	EVM0005945	EVM0005945	PREDICTED: transcription factor Erg isoform X3 [Strongylocentrotus purpuratus]	95	-30.73	1	1	2	GO:0000981(RNA polymerase II transcription factor activity, sequence-specific DNA binding);GO:0005634(nucleus);GO:0006357(regulation of transcription by RNA polymerase II);GO:0030154(cell differentiation)
pmi-miR-92c-3p_R+1_1ss10TC	EVM0005945.1	EVM0005945	EVM0005945	PREDICTED: transcription factor Erg isoform X3 [Strongylocentrotus purpuratus]	95	-31.91	1	1	2	GO:0000981(RNA polymerase II transcription factor activity, sequence-specific DNA binding);GO:0005634(nucleus);GO:0006357(regulation of transcription by RNA polymerase II);GO:0030154(cell differentiation)
spu-mir-184-p5	EVM0005958.1	EVM0005958	EVM0005958	PREDICTED: L-threonine 3-dehydrogenase, mitochondrial [Strongylocentrotus purpuratus]	69	-28.73	1	1	2	GO:0003824(catalytic activity);GO:0050662(coenzyme binding)	ko00260(Glycine, serine and threonine metabolism)
spu-mir-184-p5	EVM0005965.1	EVM0005965	EVM0005965	PREDICTED: neurexin-3 isoform X1 [Strongylocentrotus purpuratus]	54	-21.05	1	1	2	GO:0007269(neurotransmitter secretion);GO:0007416(synapse assembly);GO:0016021(integral component of membrane);GO:0051965(positive regulation of synapse assembly);GO:0090129(positive regulation of synapse maturation);GO:0098793(presynapse)
spu-mir-92a-p5_1ss17CT	EVM0005974.1	EVM0005974	EVM0005974	PREDICTED: somatostatin receptor type 4 [Strongylocentrotus purpuratus]	69	-16.11	1	1	2	GO:0005887(integral component of plasma membrane);GO:0007200(phospholipase C-activating G-protein coupled receptor signaling pathway);GO:0007218(neuropeptide signaling pathway);GO:0008528(G-protein coupled peptide receptor activity)	ko04080(Neuroactive ligand-receptor interaction)
spu-mir-92c-p5	EVM0005974.1	EVM0005974	EVM0005974	PREDICTED: somatostatin receptor type 4 [Strongylocentrotus purpuratus]	61	-15.67	1	1	2	GO:0005887(integral component of plasma membrane);GO:0007200(phospholipase C-activating G-protein coupled receptor signaling pathway);GO:0007218(neuropeptide signaling pathway);GO:0008528(G-protein coupled peptide receptor activity)	ko04080(Neuroactive ligand-receptor interaction)
lva-miR-92b-3p_R+2	EVM0005993.1	EVM0005993	EVM0005993	PREDICTED: A-kinase-interacting protein 1 [Strongylocentrotus purpuratus]	69	-13.07	1	1	2	GO:0008152(metabolic process);GO:0008168(methyltransferase activity);GO:1901222(regulation of NIK/NF-kappaB signaling)
pmi-miR-92c-3p_R+1_1ss10TC	EVM0005993.1	EVM0005993	EVM0005993	PREDICTED: A-kinase-interacting protein 1 [Strongylocentrotus purpuratus]	69	-13.21	1	1	2	GO:0008152(metabolic process);GO:0008168(methyltransferase activity);GO:1901222(regulation of NIK/NF-kappaB signaling)
lva-miR-92b-3p_R+2	EVM0005994.2	EVM0005994	EVM0005994	PREDICTED: alpha-(1,6)-fucosyltransferase [Strongylocentrotus purpuratus]	75	-13.08	1	1	2	GO:0006487(protein N-linked glycosylation);GO:0036071(N-glycan fucosylation)	ko00510(N-Glycan biosynthesis);ko00533(Glycosaminoglycan biosynthesis - keratan sulfate)
pmi-miR-92c-3p_R+1_1ss10TC	EVM0005994.2	EVM0005994	EVM0005994	PREDICTED: alpha-(1,6)-fucosyltransferase [Strongylocentrotus purpuratus]	70	-11.31	1	1	2	GO:0006487(protein N-linked glycosylation);GO:0036071(N-glycan fucosylation)	ko00510(N-Glycan biosynthesis);ko00533(Glycosaminoglycan biosynthesis - keratan sulfate)
lva-miR-92b-3p_R+2	EVM0006026.1	EVM0006026	EVM0006026	PREDICTED: transmembrane protein 134-like [Strongylocentrotus purpuratus]	84	-21.8	1	1	2	GO:0003674(molecular_function);GO:0008150(biological_process);GO:0016020(membrane);GO:0016021(integral component of membrane)
pmi-miR-92c-3p_R+1_1ss10TC	EVM0006026.1	EVM0006026	EVM0006026	PREDICTED: transmembrane protein 134-like [Strongylocentrotus purpuratus]	84	-25.87	1	1	2	GO:0003674(molecular_function);GO:0008150(biological_process);GO:0016020(membrane);GO:0016021(integral component of membrane)
sko-miR-184-3p_R+1	EVM0006032.1	EVM0006032	EVM0006032	PREDICTED: msx2-interacting protein isoform X2 [Strongylocentrotus purpuratus]	83	-16.68	1	1	2	GO:0000398(mRNA splicing, via spliceosome);GO:0003676(nucleic acid binding);GO:0005634(nucleus)
spu-mir-184-p5	EVM0006042.5	EVM0006042	EVM0006042	PREDICTED: uncharacterized protein LOC100892516 [Strongylocentrotus purpuratus]	51	-54.39	1	1	2
lva-miR-92b-3p_R+2	EVM0006069.1	EVM0006069	EVM0006069	cGMP-dependent protein kinase 1-like isoform X3 [Acanthaster planci]	50	-15.68	1	1	2	GO:0000166(nucleotide binding);GO:0004672(protein kinase activity);GO:0004674(protein serine/threonine kinase activity);GO:0004692(cGMP-dependent protein kinase activity);GO:0005524(ATP binding);GO:0005575(cellular_component);GO:0006468(protein phosphorylation);GO:0016301(kinase activity);GO:0016310(phosphorylation);GO:0016740(transferase activity);GO:0030553(cGMP binding)
pmi-miR-92c-3p_R+1_1ss10TC	EVM0006069.1	EVM0006069	EVM0006069	cGMP-dependent protein kinase 1-like isoform X3 [Acanthaster planci]	50	-14.62	1	1	2	GO:0000166(nucleotide binding);GO:0004672(protein kinase activity);GO:0004674(protein serine/threonine kinase activity);GO:0004692(cGMP-dependent protein kinase activity);GO:0005524(ATP binding);GO:0005575(cellular_component);GO:0006468(protein phosphorylation);GO:0016301(kinase activity);GO:0016310(phosphorylation);GO:0016740(transferase activity);GO:0030553(cGMP binding)
spu-mir-184-p5	EVM0006069.1	EVM0006069	EVM0006069	cGMP-dependent protein kinase 1-like isoform X3 [Acanthaster planci]	74	-39.14	1	1	2	GO:0000166(nucleotide binding);GO:0004672(protein kinase activity);GO:0004674(protein serine/threonine kinase activity);GO:0004692(cGMP-dependent protein kinase activity);GO:0005524(ATP binding);GO:0005575(cellular_component);GO:0006468(protein phosphorylation);GO:0016301(kinase activity);GO:0016310(phosphorylation);GO:0016740(transferase activity);GO:0030553(cGMP binding)
lva-miR-92b-3p_R+2	EVM0006079.1	EVM0006079	EVM0006079	PREDICTED: uncharacterized protein LOC756522 [Strongylocentrotus purpuratus]	52	-27.38	1	1	2	GO:0005634(nucleus);GO:0006203(dGTP catabolic process);GO:0008832(dGTPase activity)
pmi-miR-92c-3p_R+1_1ss10TC	EVM0006079.1	EVM0006079	EVM0006079	PREDICTED: uncharacterized protein LOC756522 [Strongylocentrotus purpuratus]	51	-23.35	1	1	2	GO:0005634(nucleus);GO:0006203(dGTP catabolic process);GO:0008832(dGTPase activity)
sko-miR-184-3p_R+1	EVM0006082.1	EVM0006082	EVM0006082	intraflagellar transport protein 122 homolog isoform X3 [Acanthaster planci]	90	-18.63	1	1	2	GO:0005929(cilium);GO:0030991(intraciliary transport particle A);GO:0035721(intraciliary retrograde transport);GO:0061512(protein localization to cilium)
lva-miR-92b-3p_R+2	EVM0006097.1	EVM0006097	EVM0006097	PREDICTED: serine/arginine repetitive matrix protein 2 isoform X1 [Strongylocentrotus purpuratus]	93	-14.65	1	1	2	GO:0000118(histone deacetylase complex);GO:0000122(negative regulation of transcription by RNA polymerase II);GO:0003714(transcription corepressor activity);GO:0008134(transcription factor binding);GO:0016922(ligand-dependent nuclear receptor binding)
pmi-miR-92c-3p_R+1_1ss10TC	EVM0006097.1	EVM0006097	EVM0006097	PREDICTED: serine/arginine repetitive matrix protein 2 isoform X1 [Strongylocentrotus purpuratus]	93	-12.32	1	1	2	GO:0000118(histone deacetylase complex);GO:0000122(negative regulation of transcription by RNA polymerase II);GO:0003714(transcription corepressor activity);GO:0008134(transcription factor binding);GO:0016922(ligand-dependent nuclear receptor binding)
lva-miR-92b-3p_R+2	EVM0006138.3	EVM0006138	EVM0006138	PREDICTED: uncharacterized protein LOC587527 isoform X1 [Strongylocentrotus purpuratus]	82	-18.37	1	1	2	GO:0004860(protein kinase inhibitor activity);GO:0005737(cytoplasm);GO:0017124(SH3 domain binding);GO:0035556(intracellular signal transduction);GO:0061099(negative regulation of protein tyrosine kinase activity)
pmi-miR-92c-3p_R+1_1ss10TC	EVM0006138.3	EVM0006138	EVM0006138	PREDICTED: uncharacterized protein LOC587527 isoform X1 [Strongylocentrotus purpuratus]	76	-12.78	1	1	2	GO:0004860(protein kinase inhibitor activity);GO:0005737(cytoplasm);GO:0017124(SH3 domain binding);GO:0035556(intracellular signal transduction);GO:0061099(negative regulation of protein tyrosine kinase activity)
lva-miR-92b-3p_R+2	EVM0006158.1	EVM0006158	EVM0006158	PREDICTED: gamma-secretase subunit PEN-2 [Strongylocentrotus purpuratus]	98	-13.22	1	1	2	GO:0007220(Notch receptor processing);GO:0070765(gamma-secretase complex)	ko04330(Notch signaling pathway)
pmi-miR-92c-3p_R+1_1ss10TC	EVM0006158.1	EVM0006158	EVM0006158	PREDICTED: gamma-secretase subunit PEN-2 [Strongylocentrotus purpuratus]	98	-13.01	1	1	2	GO:0007220(Notch receptor processing);GO:0070765(gamma-secretase complex)	ko04330(Notch signaling pathway)
spu-mir-184-p5	EVM0006158.1	EVM0006158	EVM0006158	PREDICTED: gamma-secretase subunit PEN-2 [Strongylocentrotus purpuratus]	61	-14.57	1	1	2	GO:0007220(Notch receptor processing);GO:0070765(gamma-secretase complex)	ko04330(Notch signaling pathway)
lva-miR-92b-3p_R+2	EVM0006172.1	EVM0006172	EVM0006172	PREDICTED: alpha-catulin [Strongylocentrotus purpuratus]	73	-10.64	1	1	2	GO:0005829(cytosol);GO:0007155(cell adhesion);GO:0007266(Rho protein signal transduction);GO:0045296(cadherin binding);GO:0051015(actin filament binding)
pmi-miR-92c-3p_R+1_1ss10TC	EVM0006172.1	EVM0006172	EVM0006172	PREDICTED: alpha-catulin [Strongylocentrotus purpuratus]	73	-10.64	1	1	2	GO:0005829(cytosol);GO:0007155(cell adhesion);GO:0007266(Rho protein signal transduction);GO:0045296(cadherin binding);GO:0051015(actin filament binding)
lva-miR-92b-3p_R+2	EVM0006173.1	EVM0006173	EVM0006173	PREDICTED: uncharacterized protein LOC100889549 [Strongylocentrotus purpuratus]	92	-15.19	1	1	2
pmi-miR-92c-3p_R+1_1ss10TC	EVM0006173.1	EVM0006173	EVM0006173	PREDICTED: uncharacterized protein LOC100889549 [Strongylocentrotus purpuratus]	92	-14.07	1	1	2
lva-miR-92b-3p_R+2	EVM0006183.3	EVM0006183	EVM0006183	PREDICTED: sideroflexin-2 [Strongylocentrotus purpuratus]	93	-14.99	1	1	2	GO:0005739(mitochondrion);GO:0006811(ion transport);GO:0015075(ion transmembrane transporter activity);GO:0016020(membrane);GO:0016021(integral component of membrane);GO:0031966(mitochondrial membrane);GO:0055085(transmembrane transport)	ko04120(Ubiquitin mediated proteolysis)
pmi-miR-92c-3p_R+1_1ss10TC	EVM0006183.3	EVM0006183	EVM0006183	PREDICTED: sideroflexin-2 [Strongylocentrotus purpuratus]	93	-14.99	1	1	2	GO:0005739(mitochondrion);GO:0006811(ion transport);GO:0015075(ion transmembrane transporter activity);GO:0016020(membrane);GO:0016021(integral component of membrane);GO:0031966(mitochondrial membrane);GO:0055085(transmembrane transport)	ko04120(Ubiquitin mediated proteolysis)
spu-mir-184-p5	EVM0006185.1	EVM0006185	EVM0006185	PREDICTED: solute carrier family 25 member 44 [Strongylocentrotus purpuratus]	58	-13.92	1	1	2	GO:0003735(structural constituent of ribosome);GO:0006412(translation)
lva-miR-92b-3p_R+2	EVM0006189.2	EVM0006189	EVM0006189	PREDICTED: uncharacterized protein LOC579550 isoform X1 [Strongylocentrotus purpuratus]	79	-12.18	1	1	2	GO:0005826(actomyosin contractile ring);GO:0016905(myosin heavy chain kinase activity);GO:0031038(myosin II filament organization)
pmi-miR-92c-3p_R+1_1ss10TC	EVM0006189.2	EVM0006189	EVM0006189	PREDICTED: uncharacterized protein LOC579550 isoform X1 [Strongylocentrotus purpuratus]	78	-10.45	1	1	2	GO:0005826(actomyosin contractile ring);GO:0016905(myosin heavy chain kinase activity);GO:0031038(myosin II filament organization)
lva-miR-92b-3p_R+2	EVM0006199.1	EVM0006199	EVM0006199	PREDICTED: LOW QUALITY PROTEIN: deleted in malignant brain tumors 1 protein [Strongylocentrotus purpuratus]	79	-14.09	1	1	2	GO:0002221(pattern recognition receptor signaling pathway);GO:0005044(scavenger receptor activity);GO:0005515(protein binding);GO:0005576(extracellular region);GO:0005615(extracellular space);GO:0005737(cytoplasm);GO:0006898(receptor-mediated endocytosis);GO:0007275(multicellular organism development);GO:0008329(signaling pattern recognition receptor activity);GO:0015031(protein transport);GO:001…	ko04970(Salivary secretion)
pmi-miR-92c-3p_R+1_1ss10TC	EVM0006199.1	EVM0006199	EVM0006199	PREDICTED: LOW QUALITY PROTEIN: deleted in malignant brain tumors 1 protein [Strongylocentrotus purpuratus]	79	-13.88	1	1	2	GO:0002221(pattern recognition receptor signaling pathway);GO:0005044(scavenger receptor activity);GO:0005515(protein binding);GO:0005576(extracellular region);GO:0005615(extracellular space);GO:0005737(cytoplasm);GO:0006898(receptor-mediated endocytosis);GO:0007275(multicellular organism development);GO:0008329(signaling pattern recognition receptor activity);GO:0015031(protein transport);GO:001…	ko04970(Salivary secretion)
spu-mir-92a-p5_1ss17CT	EVM0006199.1	EVM0006199	EVM0006199	PREDICTED: LOW QUALITY PROTEIN: deleted in malignant brain tumors 1 protein [Strongylocentrotus purpuratus]	51	-13.93	1	1	2	GO:0002221(pattern recognition receptor signaling pathway);GO:0005044(scavenger receptor activity);GO:0005515(protein binding);GO:0005576(extracellular region);GO:0005615(extracellular space);GO:0005737(cytoplasm);GO:0006898(receptor-mediated endocytosis);GO:0007275(multicellular organism development);GO:0008329(signaling pattern recognition receptor activity);GO:0015031(protein transport);GO:001…	ko04970(Salivary secretion)
spu-mir-92c-p5	EVM0006199.1	EVM0006199	EVM0006199	PREDICTED: LOW QUALITY PROTEIN: deleted in malignant brain tumors 1 protein [Strongylocentrotus purpuratus]	62	-17.75	1	1	2	GO:0002221(pattern recognition receptor signaling pathway);GO:0005044(scavenger receptor activity);GO:0005515(protein binding);GO:0005576(extracellular region);GO:0005615(extracellular space);GO:0005737(cytoplasm);GO:0006898(receptor-mediated endocytosis);GO:0007275(multicellular organism development);GO:0008329(signaling pattern recognition receptor activity);GO:0015031(protein transport);GO:001…	ko04970(Salivary secretion)
spu-mir-184-p5	EVM0006214.1	EVM0006214	EVM0006214	mitochondrial import inner membrane translocase subunit Tim13-like [Acanthaster planci]	71	-25.16	1	1	2	GO:0005739(mitochondrion);GO:0005743(mitochondrial inner membrane);GO:0015031(protein transport);GO:0016020(membrane);GO:0042719(mitochondrial intermembrane space protein transporter complex);GO:0045039(protein import into mitochondrial inner membrane);GO:0046872(metal ion binding);GO:0072321(chaperone-mediated protein transport)
lva-miR-92b-3p_R+2	EVM0006215.1	EVM0006215	EVM0006215	LOW QUALITY PROTEIN: uncharacterized protein LOC110978685 [Acanthaster planci]	93	-19.42	1	1	2	GO:0005262(calcium channel activity);GO:0016020(membrane);GO:0050982(detection of mechanical stimulus)
pmi-miR-92c-3p_R+1_1ss10TC	EVM0006215.1	EVM0006215	EVM0006215	LOW QUALITY PROTEIN: uncharacterized protein LOC110978685 [Acanthaster planci]	93	-16.87	1	1	2	GO:0005262(calcium channel activity);GO:0016020(membrane);GO:0050982(detection of mechanical stimulus)
spu-mir-184-p5	EVM0006216.1	EVM0006216	EVM0006216	PREDICTED: serine/arginine repetitive matrix protein 2 [Strongylocentrotus purpuratus]	84	-28.49	1	1	2	GO:0001056(RNA polymerase III activity);GO:0005666(DNA-directed RNA polymerase III complex)
lva-miR-92b-3p_R+2	EVM0006217.1	EVM0006217	EVM0006217	PREDICTED: protein piccolo isoform X1 [Strongylocentrotus purpuratus]	95	-13.86	1	1	2	GO:0004674(protein serine/threonine kinase activity);GO:0005524(ATP binding);GO:0005634(nucleus);GO:0005737(cytoplasm);GO:0005819(spindle);GO:0006468(protein phosphorylation);GO:0008360(regulation of cell shape);GO:0018105(peptidyl-serine phosphorylation)
pmi-miR-92c-3p_R+1_1ss10TC	EVM0006217.1	EVM0006217	EVM0006217	PREDICTED: protein piccolo isoform X1 [Strongylocentrotus purpuratus]	95	-13.86	1	1	2	GO:0004674(protein serine/threonine kinase activity);GO:0005524(ATP binding);GO:0005634(nucleus);GO:0005737(cytoplasm);GO:0005819(spindle);GO:0006468(protein phosphorylation);GO:0008360(regulation of cell shape);GO:0018105(peptidyl-serine phosphorylation)
lva-miR-92b-3p_R+2	EVM0006241.1	EVM0006241	EVM0006241	PREDICTED: protein still life, isoforms C/SIF type 2 [Strongylocentrotus purpuratus]	86	-19.47	1	1	2	GO:0030036(actin cytoskeleton organization);GO:0030676(Rac guanyl-nucleotide exchange factor activity);GO:0035023(regulation of Rho protein signal transduction);GO:0043087(regulation of GTPase activity);GO:0045202(synapse);GO:0050770(regulation of axonogenesis);GO:0050803(regulation of synapse structure or activity);GO:0051491(positive regulation of filopodium assembly)
pmi-miR-92c-3p_R+1_1ss10TC	EVM0006241.1	EVM0006241	EVM0006241	PREDICTED: protein still life, isoforms C/SIF type 2 [Strongylocentrotus purpuratus]	86	-16.8	1	1	2	GO:0030036(actin cytoskeleton organization);GO:0030676(Rac guanyl-nucleotide exchange factor activity);GO:0035023(regulation of Rho protein signal transduction);GO:0043087(regulation of GTPase activity);GO:0045202(synapse);GO:0050770(regulation of axonogenesis);GO:0050803(regulation of synapse structure or activity);GO:0051491(positive regulation of filopodium assembly)
spu-mir-184-p5	EVM0006261.1	EVM0006261	EVM0006261	PREDICTED: G-protein coupled receptor moody-like [Strongylocentrotus purpuratus]	74	-16.77	1	1	2	GO:0004930(G-protein coupled receptor activity);GO:0005887(integral component of plasma membrane);GO:0007166(cell surface receptor signaling pathway);GO:0007186(G-protein coupled receptor signaling pathway)	ko04080(Neuroactive ligand-receptor interaction)
lva-miR-92b-3p_R+2	EVM0006265.1	EVM0006265	EVM0006265	PREDICTED: uncharacterized protein LOC100888896 [Strongylocentrotus purpuratus]	99	-12.12	1	1	2
pmi-miR-92c-3p_R+1_1ss10TC	EVM0006265.1	EVM0006265	EVM0006265	PREDICTED: uncharacterized protein LOC100888896 [Strongylocentrotus purpuratus]	99	-14.05	1	1	2
lva-miR-92b-3p_R+2	EVM0006266.1	EVM0006266	EVM0006266	forkhead transcription factor G [Strongylocentrotus purpuratus]	76	-13.44	1	1	2	GO:0000981(RNA polymerase II transcription factor activity, sequence-specific DNA binding);GO:0005634(nucleus)	ko04068(FoxO signaling pathway)
pmi-miR-92c-3p_R+1_1ss10TC	EVM0006266.1	EVM0006266	EVM0006266	forkhead transcription factor G [Strongylocentrotus purpuratus]	76	-12.73	1	1	2	GO:0000981(RNA polymerase II transcription factor activity, sequence-specific DNA binding);GO:0005634(nucleus)	ko04068(FoxO signaling pathway)
spu-mir-184-p5	EVM0006266.1	EVM0006266	EVM0006266	forkhead transcription factor G [Strongylocentrotus purpuratus]	74	-30.38	1	1	2	GO:0000981(RNA polymerase II transcription factor activity, sequence-specific DNA binding);GO:0005634(nucleus)	ko04068(FoxO signaling pathway)
lva-miR-92b-3p_R+2	EVM0006269.1	EVM0006269	EVM0006269	PREDICTED: sucrase-isomaltase, intestinal [Strongylocentrotus purpuratus]	79	-16.92	1	1	2	GO:0004558(alpha-1,4-glucosidase activity);GO:0005975(carbohydrate metabolic process);GO:0016021(integral component of membrane);GO:0030246(carbohydrate binding);GO:0070062(extracellular exosome)	ko00052(Galactose metabolism);ko00500(Starch and sucrose metabolism)
pmi-miR-92c-3p_R+1_1ss10TC	EVM0006269.1	EVM0006269	EVM0006269	PREDICTED: sucrase-isomaltase, intestinal [Strongylocentrotus purpuratus]	79	-14.1	1	1	2	GO:0004558(alpha-1,4-glucosidase activity);GO:0005975(carbohydrate metabolic process);GO:0016021(integral component of membrane);GO:0030246(carbohydrate binding);GO:0070062(extracellular exosome)	ko00052(Galactose metabolism);ko00500(Starch and sucrose metabolism)
lva-miR-92b-3p_R+2	EVM0006276.1	EVM0006276	EVM0006276	PREDICTED: lipoma HMGIC fusion partner-like 3 protein isoform X1 [Strongylocentrotus purpuratus]	58	-20.72	1	1	2	GO:0016021(integral component of membrane)
pmi-miR-92c-3p_R+1_1ss10TC	EVM0006276.1	EVM0006276	EVM0006276	PREDICTED: lipoma HMGIC fusion partner-like 3 protein isoform X1 [Strongylocentrotus purpuratus]	58	-22.52	1	1	2	GO:0016021(integral component of membrane)
spu-mir-184-p5	EVM0006294.4	EVM0006294	EVM0006294	PREDICTED: neuronal acetylcholine receptor subunit alpha-3 [Strongylocentrotus purpuratus]	65	-13.85	1	1	2	GO:0005892(acetylcholine-gated channel complex);GO:0007271(synaptic transmission, cholinergic);GO:0007274(neuromuscular synaptic transmission);GO:0015464(acetylcholine receptor activity);GO:0035094(response to nicotine);GO:0042166(acetylcholine binding);GO:0098655(cation transmembrane transport)	ko04080(Neuroactive ligand-receptor interaction)
lva-miR-92b-3p_R+2	EVM0006315.1	EVM0006315	EVM0006315	PREDICTED: beta-galactosidase [Strongylocentrotus purpuratus]	95	-12.16	1	1	2	GO:0004565(beta-galactosidase activity);GO:0005773(vacuole)	ko00052(Galactose metabolism);ko00600(Sphingolipid metabolism);ko00531(Glycosaminoglycan degradation);ko00604(Glycosphingolipid biosynthesis - ganglio series);ko00511(Other glycan degradation);ko04142(Lysosome)
pmi-miR-92c-3p_R+1_1ss10TC	EVM0006315.1	EVM0006315	EVM0006315	PREDICTED: beta-galactosidase [Strongylocentrotus purpuratus]	96	-15.15	1	1	2	GO:0004565(beta-galactosidase activity);GO:0005773(vacuole)	ko00052(Galactose metabolism);ko00600(Sphingolipid metabolism);ko00531(Glycosaminoglycan degradation);ko00604(Glycosphingolipid biosynthesis - ganglio series);ko00511(Other glycan degradation);ko04142(Lysosome)
lva-miR-92b-3p_R+2	EVM0006345.1	EVM0006345	EVM0006345	NA	76	-11.08	1	1	2
pmi-miR-92c-3p_R+1_1ss10TC	EVM0006345.1	EVM0006345	EVM0006345	NA	65	-11.08	1	1	2
spu-mir-184-p5	EVM0006347.1	EVM0006347	EVM0006347	PREDICTED: RIIa domain-containing protein 1 [Strongylocentrotus purpuratus]	67	-15.85	1	1	2	GO:0005575(cellular_component);GO:0008150(biological_process)
spu-mir-184-p5	EVM0006351.1	EVM0006351	EVM0006351	PREDICTED: N-acetylgalactosamine kinase [Strongylocentrotus purpuratus]	93	-10.8	1	1	2	GO:0004335(galactokinase activity);GO:0005524(ATP binding);GO:0005534(galactose binding);GO:0005737(cytoplasm);GO:0006012(galactose metabolic process);GO:0008152(metabolic process);GO:0016301(kinase activity);GO:0016310(phosphorylation);GO:0016740(transferase activity);GO:0016773(phosphotransferase activity, alcohol group as acceptor);GO:0046835(carbohydrate phosphorylation)
lva-miR-92b-3p_R+2	EVM0006391.1	EVM0006391	EVM0006391	PREDICTED: serine/threonine-protein kinase PLK1 [Strongylocentrotus purpuratus]	55	-15.08	1	1	2	GO:0000776(kinetochore);GO:0004674(protein serine/threonine kinase activity);GO:0005634(nucleus);GO:0005813(centrosome);GO:0006468(protein phosphorylation);GO:0030496(midbody);GO:0031572(G2 DNA damage checkpoint);GO:0071168(protein localization to chromatin)	ko04068(FoxO signaling pathway)
pmi-miR-92c-3p_R+1_1ss10TC	EVM0006391.1	EVM0006391	EVM0006391	PREDICTED: serine/threonine-protein kinase PLK1 [Strongylocentrotus purpuratus]	55	-12.29	1	1	2	GO:0000776(kinetochore);GO:0004674(protein serine/threonine kinase activity);GO:0005634(nucleus);GO:0005813(centrosome);GO:0006468(protein phosphorylation);GO:0030496(midbody);GO:0031572(G2 DNA damage checkpoint);GO:0071168(protein localization to chromatin)	ko04068(FoxO signaling pathway)
lva-miR-92b-3p_R+2	EVM0006405.2	EVM0006405	EVM0006405	PREDICTED: abhydrolase domain-containing protein 4 [Strongylocentrotus purpuratus]	86	-10.98	1	1	2	GO:0005811(lipid droplet);GO:0006629(lipid metabolic process);GO:0019915(lipid storage);GO:0052689(carboxylic ester hydrolase activity)
pmi-miR-92c-3p_R+1_1ss10TC	EVM0006405.2	EVM0006405	EVM0006405	PREDICTED: abhydrolase domain-containing protein 4 [Strongylocentrotus purpuratus]	86	-10.98	1	1	2	GO:0005811(lipid droplet);GO:0006629(lipid metabolic process);GO:0019915(lipid storage);GO:0052689(carboxylic ester hydrolase activity)
spu-mir-184-p5	EVM0006413.1	EVM0006413	EVM0006413	PREDICTED: vacuolar protein sorting-associated protein 37A [Strongylocentrotus purpuratus]	58	-17.62	1	1	2	GO:0007626(locomotory behavior);GO:0015031(protein transport)	ko04144(Endocytosis)
spu-mir-92a-p5_1ss17CT	EVM0006424.2	EVM0006424	EVM0006424	PREDICTED: viral IAP-associated factor homolog isoform X2 [Strongylocentrotus purpuratus]	75	-15.71	1	1	2	GO:0005737(cytoplasm);GO:0008479(queuine tRNA-ribosyltransferase activity);GO:0008616(queuosine biosynthetic process)
spu-mir-92c-p5	EVM0006424.2	EVM0006424	EVM0006424	PREDICTED: viral IAP-associated factor homolog isoform X2 [Strongylocentrotus purpuratus]	75	-15.05	1	1	2	GO:0005737(cytoplasm);GO:0008479(queuine tRNA-ribosyltransferase activity);GO:0008616(queuosine biosynthetic process)
lva-miR-92b-3p_R+2	EVM0006428.2	EVM0006428	EVM0006428	PREDICTED: cyclic AMP-dependent transcription factor ATF-6 beta isoform X2 [Strongylocentrotus purpuratus]	83	-32.98	1	1	2	GO:0000977(RNA polymerase II regulatory region sequence-specific DNA binding);GO:0000980(RNA polymerase II distal enhancer sequence-specific DNA binding);GO:0001228(transcriptional activator activity, RNA polymerase II transcription regulatory region sequence-specific DNA binding);GO:0003700(DNA binding transcription factor activity);GO:0005615(extracellular space);GO:0005622(intracellular);GO:00…	ko04141(Protein processing in endoplasmic reticulum)
pmi-miR-92c-3p_R+1_1ss10TC	EVM0006428.2	EVM0006428	EVM0006428	PREDICTED: cyclic AMP-dependent transcription factor ATF-6 beta isoform X2 [Strongylocentrotus purpuratus]	83	-22.13	1	1	2	GO:0000977(RNA polymerase II regulatory region sequence-specific DNA binding);GO:0000980(RNA polymerase II distal enhancer sequence-specific DNA binding);GO:0001228(transcriptional activator activity, RNA polymerase II transcription regulatory region sequence-specific DNA binding);GO:0003700(DNA binding transcription factor activity);GO:0005615(extracellular space);GO:0005622(intracellular);GO:00…	ko04141(Protein processing in endoplasmic reticulum)
sko-miR-184-3p_R+1	EVM0006448.1	EVM0006448	EVM0006448	PREDICTED: cell division control protein 42 homolog [Strongylocentrotus purpuratus]	63	-23.57	1	1	2	GO:0000082(G1/S transition of mitotic cell cycle);GO:0000166(nucleotide binding);GO:0003924(GTPase activity);GO:0005525(GTP binding);GO:0005622(intracellular);GO:0005737(cytoplasm);GO:0005794(Golgi apparatus);GO:0005856(cytoskeleton);GO:0005886(plasma membrane);GO:0005938(cell cortex);GO:0006897(endocytosis);GO:0007010(cytoskeleton organization);GO:0007015(actin filament organization);GO:0007163(…
sko-miR-184-3p_R+1	EVM0006479.2	EVM0006479	EVM0006479	PREDICTED: LOW QUALITY PROTEIN: serine/threonine-protein phosphatase with EF-hands 2 [Strongylocentrotus purpuratus]	77	-17.56	1	1	2	GO:0004721(phosphoprotein phosphatase activity);GO:0005506(iron ion binding);GO:0005509(calcium ion binding);GO:0005575(cellular_component);GO:0016787(hydrolase activity);GO:0030145(manganese ion binding);GO:0050906(detection of stimulus involved in sensory perception)
lva-miR-92b-3p_R+2	EVM0006483.1	EVM0006483	EVM0006483	PREDICTED: protein Tob1-like [Strongylocentrotus purpuratus]	96	-17.69	1	1	2	GO:0003714(transcription corepressor activity);GO:0005634(nucleus);GO:0005737(cytoplasm);GO:0008285(negative regulation of cell proliferation);GO:0010468(regulation of gene expression);GO:0023052(signaling)	ko03018(RNA degradation)
pmi-miR-92c-3p_R+1_1ss10TC	EVM0006483.1	EVM0006483	EVM0006483	PREDICTED: protein Tob1-like [Strongylocentrotus purpuratus]	96	-18.49	1	1	2	GO:0003714(transcription corepressor activity);GO:0005634(nucleus);GO:0005737(cytoplasm);GO:0008285(negative regulation of cell proliferation);GO:0010468(regulation of gene expression);GO:0023052(signaling)	ko03018(RNA degradation)
lva-miR-92b-3p_R+2	EVM0006489.1	EVM0006489	EVM0006489	PREDICTED: LOW QUALITY PROTEIN: putative methyltransferase NSUN6 [Strongylocentrotus purpuratus]	93	-41.06	1	1	2	GO:0003723(RNA binding);GO:0008168(methyltransferase activity);GO:0032259(methylation)
pmi-miR-92c-3p_R+1_1ss10TC	EVM0006489.1	EVM0006489	EVM0006489	PREDICTED: LOW QUALITY PROTEIN: putative methyltransferase NSUN6 [Strongylocentrotus purpuratus]	93	-43.09	1	1	2	GO:0003723(RNA binding);GO:0008168(methyltransferase activity);GO:0032259(methylation)
lva-miR-92b-3p_R+2	EVM0006511.4	EVM0006511	EVM0006511	PREDICTED: peroxisomal sarcosine oxidase [Strongylocentrotus purpuratus]	74	-15.53	1	1	2	GO:0005102(receptor binding);GO:0005777(peroxisome);GO:0008115(sarcosine oxidase activity);GO:0033514(L-lysine catabolic process to acetyl-CoA via L-pipecolate);GO:0046653(tetrahydrofolate metabolic process);GO:0050031(L-pipecolate oxidase activity);GO:0055114(oxidation-reduction process)	ko00260(Glycine, serine and threonine metabolism);ko00310(Lysine degradation);ko04146(Peroxisome)
pmi-miR-92c-3p_R+1_1ss10TC	EVM0006511.4	EVM0006511	EVM0006511	PREDICTED: peroxisomal sarcosine oxidase [Strongylocentrotus purpuratus]	74	-15.4	1	1	2	GO:0005102(receptor binding);GO:0005777(peroxisome);GO:0008115(sarcosine oxidase activity);GO:0033514(L-lysine catabolic process to acetyl-CoA via L-pipecolate);GO:0046653(tetrahydrofolate metabolic process);GO:0050031(L-pipecolate oxidase activity);GO:0055114(oxidation-reduction process)	ko00260(Glycine, serine and threonine metabolism);ko00310(Lysine degradation);ko04146(Peroxisome)
spu-mir-184-p5	EVM0006526.6	EVM0006526	EVM0006526	PREDICTED: dnaJ homolog subfamily A member 2 isoform X1 [Strongylocentrotus purpuratus]	78	-52.04	1	1	2	GO:0005829(cytosol)	ko04141(Protein processing in endoplasmic reticulum)
lva-miR-92b-3p_R+2	EVM0006527.1	EVM0006527	EVM0006527	PREDICTED: protein canopy homolog 4 [Strongylocentrotus purpuratus]	76	-37.23	1	1	2	GO:0005102(receptor binding);GO:0005575(cellular_component);GO:0005576(extracellular region);GO:0012505(endomembrane system);GO:0032880(regulation of protein localization);GO:1903078(positive regulation of protein localization to plasma membrane)
pmi-miR-92c-3p_R+1_1ss10TC	EVM0006527.1	EVM0006527	EVM0006527	PREDICTED: protein canopy homolog 4 [Strongylocentrotus purpuratus]	76	-19.04	1	1	2	GO:0005102(receptor binding);GO:0005575(cellular_component);GO:0005576(extracellular region);GO:0012505(endomembrane system);GO:0032880(regulation of protein localization);GO:1903078(positive regulation of protein localization to plasma membrane)
lva-miR-92b-3p_R+2	EVM0006536.1	EVM0006536	EVM0006536	PREDICTED: transmembrane protein 136-like [Strongylocentrotus purpuratus]	76	-19	1	1	2	GO:0016021(integral component of membrane)
pmi-miR-92c-3p_R+1_1ss10TC	EVM0006536.1	EVM0006536	EVM0006536	PREDICTED: transmembrane protein 136-like [Strongylocentrotus purpuratus]	76	-17.94	1	1	2	GO:0016021(integral component of membrane)
spu-mir-184-p5	EVM0006537.1	EVM0006537	EVM0006537	PREDICTED: persulfide dioxygenase ETHE1, mitochondrial [Strongylocentrotus purpuratus]	64	-15.27	1	1	2	GO:0005506(iron ion binding);GO:0005654(nucleoplasm);GO:0005739(mitochondrion);GO:0006749(glutathione metabolic process);GO:0050313(sulfur dioxygenase activity);GO:0055114(oxidation-reduction process);GO:0070813(hydrogen sulfide metabolic process)	ko00920(Sulfur metabolism)
spu-mir-92a-p5_1ss17CT	EVM0006537.1	EVM0006537	EVM0006537	PREDICTED: persulfide dioxygenase ETHE1, mitochondrial [Strongylocentrotus purpuratus]	81	-21.85	1	1	2	GO:0005506(iron ion binding);GO:0005654(nucleoplasm);GO:0005739(mitochondrion);GO:0006749(glutathione metabolic process);GO:0050313(sulfur dioxygenase activity);GO:0055114(oxidation-reduction process);GO:0070813(hydrogen sulfide metabolic process)	ko00920(Sulfur metabolism)
spu-mir-92c-p5	EVM0006537.1	EVM0006537	EVM0006537	PREDICTED: persulfide dioxygenase ETHE1, mitochondrial [Strongylocentrotus purpuratus]	83	-18.05	1	1	2	GO:0005506(iron ion binding);GO:0005654(nucleoplasm);GO:0005739(mitochondrion);GO:0006749(glutathione metabolic process);GO:0050313(sulfur dioxygenase activity);GO:0055114(oxidation-reduction process);GO:0070813(hydrogen sulfide metabolic process)	ko00920(Sulfur metabolism)
lva-miR-92b-3p_R+2	EVM0006543.2	EVM0006543	EVM0006543	PREDICTED: regulator of G-protein signaling 7 isoform X4 [Strongylocentrotus purpuratus]	98	-27.91	1	1	2	GO:0005096(GTPase activator activity);GO:0005737(cytoplasm);GO:0005886(plasma membrane)
pmi-miR-92c-3p_R+1_1ss10TC	EVM0006543.2	EVM0006543	EVM0006543	PREDICTED: regulator of G-protein signaling 7 isoform X4 [Strongylocentrotus purpuratus]	98	-23.21	1	1	2	GO:0005096(GTPase activator activity);GO:0005737(cytoplasm);GO:0005886(plasma membrane)
lva-miR-92b-3p_R+2	EVM0006552.1	EVM0006552	EVM0006552	PREDICTED: protein sidekick-2 [Strongylocentrotus purpuratus]	53	-20.45	1	1	2	GO:0005886(plasma membrane);GO:0007156(homophilic cell adhesion via plasma membrane adhesion molecules);GO:0007416(synapse assembly);GO:0010842(retina layer formation);GO:0016021(integral component of membrane);GO:0030054(cell junction);GO:0042802(identical protein binding);GO:0045202(synapse);GO:0060219(camera-type eye photoreceptor cell differentiation)
lva-miR-92b-3p_R+2	EVM0006561.1	EVM0006561	EVM0006561	PREDICTED: uncharacterized protein LOC582991 [Strongylocentrotus purpuratus]	75	-15	1	1	2	GO:0004596(peptide alpha-N-acetyltransferase activity);GO:0006474(N-terminal protein amino acid acetylation);GO:0031417(NatC complex)
pmi-miR-92c-3p_R+1_1ss10TC	EVM0006561.1	EVM0006561	EVM0006561	PREDICTED: uncharacterized protein LOC582991 [Strongylocentrotus purpuratus]	70	-12.01	1	1	2	GO:0004596(peptide alpha-N-acetyltransferase activity);GO:0006474(N-terminal protein amino acid acetylation);GO:0031417(NatC complex)
lva-miR-92b-3p_R+2	EVM0006588.2	EVM0006588	EVM0006588	PREDICTED: GRAM domain-containing protein 1B [Strongylocentrotus purpuratus]	97	-12.96	1	1	2	GO:0016021(integral component of membrane)
pmi-miR-92c-3p_R+1_1ss10TC	EVM0006588.2	EVM0006588	EVM0006588	PREDICTED: GRAM domain-containing protein 1B [Strongylocentrotus purpuratus]	97	-12.96	1	1	2	GO:0016021(integral component of membrane)
spu-mir-92a-p5_1ss17CT	EVM0006588.2	EVM0006588	EVM0006588	PREDICTED: GRAM domain-containing protein 1B [Strongylocentrotus purpuratus]	68	-24.89	1	1	2	GO:0016021(integral component of membrane)
spu-mir-92c-p5	EVM0006588.2	EVM0006588	EVM0006588	PREDICTED: GRAM domain-containing protein 1B [Strongylocentrotus purpuratus]	66	-18.53	1	1	2	GO:0016021(integral component of membrane)
spu-mir-184-p5	EVM0006599.1	EVM0006599	EVM0006599	PREDICTED: UPF0160 protein MYG1, mitochondrial [Strongylocentrotus purpuratus]	66	-16.28	1	1	2	GO:0003674(molecular_function);GO:0005575(cellular_component);GO:0008150(biological_process)	ko03030(DNA replication);ko03420(Nucleotide excision repair);ko03430(Mismatch repair)
spu-mir-92a-p5_1ss17CT	EVM0006631.1	EVM0006631	EVM0006631	PREDICTED: RNA binding protein fox-1 homolog 3 isoform X3 [Strongylocentrotus purpuratus]	74	-20.05	1	1	2	GO:0000381(regulation of alternative mRNA splicing, via spliceosome);GO:0003729(mRNA binding);GO:0005634(nucleus);GO:0005737(cytoplasm);GO:0007399(nervous system development)
spu-mir-92c-p5	EVM0006631.1	EVM0006631	EVM0006631	PREDICTED: RNA binding protein fox-1 homolog 3 isoform X3 [Strongylocentrotus purpuratus]	75	-21.99	1	1	2	GO:0000381(regulation of alternative mRNA splicing, via spliceosome);GO:0003729(mRNA binding);GO:0005634(nucleus);GO:0005737(cytoplasm);GO:0007399(nervous system development)
lva-miR-92b-3p_R+2	EVM0006639.1	EVM0006639	EVM0006639	PREDICTED: mitochondrial fission process protein 1 [Strongylocentrotus purpuratus]	66	-12.06	1	1	2	GO:0000266(mitochondrial fission);GO:0005739(mitochondrion);GO:0005743(mitochondrial inner membrane);GO:0006915(apoptotic process);GO:0016020(membrane);GO:0016021(integral component of membrane)
pmi-miR-92c-3p_R+1_1ss10TC	EVM0006639.1	EVM0006639	EVM0006639	PREDICTED: mitochondrial fission process protein 1 [Strongylocentrotus purpuratus]	59	-10.3	1	1	2	GO:0000266(mitochondrial fission);GO:0005739(mitochondrion);GO:0005743(mitochondrial inner membrane);GO:0006915(apoptotic process);GO:0016020(membrane);GO:0016021(integral component of membrane)
lva-miR-92b-3p_R+2	EVM0006640.1	EVM0006640	EVM0006640	PREDICTED: poly [ADP-ribose] polymerase 6 [Strongylocentrotus purpuratus]	59	-54	1	1	2	GO:0003950(NAD+ ADP-ribosyltransferase activity);GO:0016740(transferase activity);GO:0016757(transferase activity, transferring glycosyl groups)
pmi-miR-92c-3p_R+1_1ss10TC	EVM0006640.1	EVM0006640	EVM0006640	PREDICTED: poly [ADP-ribose] polymerase 6 [Strongylocentrotus purpuratus]	60	-75.01	1	1	2	GO:0003950(NAD+ ADP-ribosyltransferase activity);GO:0016740(transferase activity);GO:0016757(transferase activity, transferring glycosyl groups)
lva-miR-92b-3p_R+2	EVM0006649.1	EVM0006649	EVM0006649	PREDICTED: kinesin-like protein KIF27 [Strongylocentrotus purpuratus]	84	-10.38	1	1	2	GO:0003777(microtubule motor activity);GO:0005871(kinesin complex);GO:0007018(microtubule-based movement);GO:0016887(ATPase activity)
pmi-miR-92c-3p_R+1_1ss10TC	EVM0006649.1	EVM0006649	EVM0006649	PREDICTED: kinesin-like protein KIF27 [Strongylocentrotus purpuratus]	84	-10.38	1	1	2	GO:0003777(microtubule motor activity);GO:0005871(kinesin complex);GO:0007018(microtubule-based movement);GO:0016887(ATPase activity)
spu-mir-184-p5	EVM0006655.1	EVM0006655	EVM0006655	PREDICTED: A-kinase anchor protein 10, mitochondrial, partial [Strongylocentrotus purpuratus]	64	-28.49	1	1	2	GO:0005739(mitochondrion);GO:0008104(protein localization)
lva-miR-92b-3p_R+2	EVM0006661.4	EVM0006661	EVM0006661	PREDICTED: ankyrin repeat domain-containing protein 13D [Strongylocentrotus purpuratus]	65	-15.63	1	1	2	GO:0005737(cytoplasm)
pmi-miR-92c-3p_R+1_1ss10TC	EVM0006661.4	EVM0006661	EVM0006661	PREDICTED: ankyrin repeat domain-containing protein 13D [Strongylocentrotus purpuratus]	65	-13.23	1	1	2	GO:0005737(cytoplasm)
lva-miR-92b-3p_R+2	EVM0006665.7	EVM0006665	EVM0006665	transitional endoplasmic reticulum ATPase [Acanthaster planci]	60	-16.86	1	1	2	GO:0000502(proteasome complex);GO:0003723(RNA binding);GO:0005102(receptor binding);GO:0005515(protein binding);GO:0005524(ATP binding);GO:0005634(nucleus);GO:0005654(nucleoplasm);GO:0005737(cytoplasm);GO:0005783(endoplasmic reticulum);GO:0005789(endoplasmic reticulum membrane);GO:0005811(lipid droplet);GO:0005829(cytosol);GO:0006302(double-strand break repair);GO:0006511(ubiquitin-dependent prot…	ko04141(Protein processing in endoplasmic reticulum)
pmi-miR-92c-3p_R+1_1ss10TC	EVM0006665.7	EVM0006665	EVM0006665	transitional endoplasmic reticulum ATPase [Acanthaster planci]	53	-13.21	1	1	2	GO:0000502(proteasome complex);GO:0003723(RNA binding);GO:0005102(receptor binding);GO:0005515(protein binding);GO:0005524(ATP binding);GO:0005634(nucleus);GO:0005654(nucleoplasm);GO:0005737(cytoplasm);GO:0005783(endoplasmic reticulum);GO:0005789(endoplasmic reticulum membrane);GO:0005811(lipid droplet);GO:0005829(cytosol);GO:0006302(double-strand break repair);GO:0006511(ubiquitin-dependent prot…	ko04141(Protein processing in endoplasmic reticulum)
lva-miR-92b-3p_R+2	EVM0006689.3	EVM0006689	EVM0006689	PREDICTED: F-box only protein 3 [Strongylocentrotus purpuratus]	92	-11.54	1	1	2	GO:0005515(protein binding);GO:0005634(nucleus);GO:0016567(protein ubiquitination);GO:0019005(SCF ubiquitin ligase complex)
pmi-miR-92c-3p_R+1_1ss10TC	EVM0006689.3	EVM0006689	EVM0006689	PREDICTED: F-box only protein 3 [Strongylocentrotus purpuratus]	92	-12.39	1	1	2	GO:0005515(protein binding);GO:0005634(nucleus);GO:0016567(protein ubiquitination);GO:0019005(SCF ubiquitin ligase complex)
spu-mir-184-p5	EVM0006689.3	EVM0006689	EVM0006689	PREDICTED: F-box only protein 3 [Strongylocentrotus purpuratus]	76	-11.37	1	1	2	GO:0005515(protein binding);GO:0005634(nucleus);GO:0016567(protein ubiquitination);GO:0019005(SCF ubiquitin ligase complex)
lva-miR-92b-3p_R+2	EVM0006716.1	EVM0006716	EVM0006716	PREDICTED: protein unc-45 homolog B [Strongylocentrotus purpuratus]	74	-15.45	1	1	2	GO:0002088(lens development in camera-type eye)
pmi-miR-92c-3p_R+1_1ss10TC	EVM0006716.1	EVM0006716	EVM0006716	PREDICTED: protein unc-45 homolog B [Strongylocentrotus purpuratus]	74	-14.02	1	1	2	GO:0002088(lens development in camera-type eye)
spu-mir-184-p5	EVM0006717.1	EVM0006717	EVM0006717	PREDICTED: protein SERAC1, partial [Strongylocentrotus purpuratus]	93	-10.64	1	1	2	GO:0030198(extracellular matrix organization)	ko00190(Oxidative phosphorylation)
sko-miR-184-3p_R+1	EVM0006740.1	EVM0006740	EVM0006740	PREDICTED: uncharacterized protein LOC100889829 [Strongylocentrotus purpuratus]	71	-15.62	1	1	2
lva-miR-92b-3p_R+2	EVM0006746.24	EVM0006746	EVM0006746	glucose-6-phosphate 1-dehydrogenase-like isoform X2 [Acanthaster planci]	72	-16.16	1	1	2	GO:0070062(extracellular exosome)	ko00030(Pentose phosphate pathway);ko00480(Glutathione metabolism)
spu-mir-184-p5	EVM0006749.1	EVM0006749	EVM0006749	PREDICTED: uncharacterized protein LOC100893600 [Strongylocentrotus purpuratus]	72	-23.85	1	1	2	GO:0000977(RNA polymerase II regulatory region sequence-specific DNA binding);GO:0001046(core promoter sequence-specific DNA binding);GO:0001222(transcription corepressor binding);GO:0001223(transcription coactivator binding);GO:0001525(angiogenesis);GO:0003707(steroid hormone receptor activity);GO:0004879(nuclear receptor activity);GO:0005634(nucleus);GO:0006351(transcription, DNA-templated);GO:…
lva-miR-92b-3p_R+2	EVM0006750.1	EVM0006750	EVM0006750	PREDICTED: ectonucleoside triphosphate diphosphohydrolase 4 isoform X1 [Strongylocentrotus purpuratus]	57	-12.42	1	1	2	GO:0000139(Golgi membrane);GO:0000421(autophagosome membrane);GO:0006256(UDP catabolic process);GO:0017110(nucleoside-diphosphatase activity);GO:0017111(nucleoside-triphosphatase activity);GO:0030173(integral component of Golgi membrane);GO:0031410(cytoplasmic vesicle);GO:0034656(nucleobase-containing small molecule catabolic process);GO:0043231(intracellular membrane-bounded organelle);GO:004513…	ko00230(Purine metabolism);ko00240(Pyrimidine metabolism);ko04142(Lysosome)
pmi-miR-92c-3p_R+1_1ss10TC	EVM0006750.1	EVM0006750	EVM0006750	PREDICTED: ectonucleoside triphosphate diphosphohydrolase 4 isoform X1 [Strongylocentrotus purpuratus]	75	-12.42	1	1	2	GO:0000139(Golgi membrane);GO:0000421(autophagosome membrane);GO:0006256(UDP catabolic process);GO:0017110(nucleoside-diphosphatase activity);GO:0017111(nucleoside-triphosphatase activity);GO:0030173(integral component of Golgi membrane);GO:0031410(cytoplasmic vesicle);GO:0034656(nucleobase-containing small molecule catabolic process);GO:0043231(intracellular membrane-bounded organelle);GO:004513…	ko00230(Purine metabolism);ko00240(Pyrimidine metabolism);ko04142(Lysosome)
lva-miR-92b-3p_R+2	EVM0006768.7	EVM0006768	EVM0006768	PREDICTED: uncharacterized protein LOC100890897 isoform X1 [Strongylocentrotus purpuratus]	73	-10.25	1	1	2	GO:0002230(positive regulation of defense response to virus by host);GO:0003677(DNA binding);GO:0003682(chromatin binding);GO:0005634(nucleus);GO:0007399(nervous system development);GO:0010369(chromocenter);GO:0040014(regulation of multicellular organism growth);GO:0042593(glucose homeostasis);GO:0060399(positive regulation of growth hormone receptor signaling pathway);GO:0070062(extracellular ex…
pmi-miR-92c-3p_R+1_1ss10TC	EVM0006768.7	EVM0006768	EVM0006768	PREDICTED: uncharacterized protein LOC100890897 isoform X1 [Strongylocentrotus purpuratus]	73	-10.25	1	1	2	GO:0002230(positive regulation of defense response to virus by host);GO:0003677(DNA binding);GO:0003682(chromatin binding);GO:0005634(nucleus);GO:0007399(nervous system development);GO:0010369(chromocenter);GO:0040014(regulation of multicellular organism growth);GO:0042593(glucose homeostasis);GO:0060399(positive regulation of growth hormone receptor signaling pathway);GO:0070062(extracellular ex…
sko-miR-184-3p_R+1	EVM0006793.1	EVM0006793	EVM0006793	PREDICTED: uncharacterized protein LOC105444067 [Strongylocentrotus purpuratus]	94	-28.14	1	1	2
sko-miR-184-3p_R+1	EVM0006813.1	EVM0006813	EVM0006813	PREDICTED: uncharacterized protein LOC586472 isoform X1 [Strongylocentrotus purpuratus]	90	-19.6	1	1	2	GO:0005739(mitochondrion);GO:0005802(trans-Golgi network);GO:0032438(melanosome organization);GO:0042470(melanosome)
spu-mir-184-p5	EVM0006822.1	EVM0006822	EVM0006822	PREDICTED: uncharacterized protein LOC590843 [Strongylocentrotus purpuratus]	71	-17.73	1	1	2
sko-miR-184-3p_R+1	EVM0006823.5	EVM0006823	EVM0006823	GnRH-like tetrapeptide precursor [Strongylocentrotus purpuratus]	69	-23.8	1	1	2
spu-mir-184-p5	EVM0006824.1	EVM0006824	EVM0006824	PREDICTED: uncharacterized protein LOC580673 [Strongylocentrotus purpuratus]	91	-13.57	1	1	2
lva-miR-92b-3p_R+2	EVM0006833.1	EVM0006833	EVM0006833	PREDICTED: uncharacterized protein LOC576766 [Strongylocentrotus purpuratus]	98	-27.71	1	1	2
pmi-miR-92c-3p_R+1_1ss10TC	EVM0006833.1	EVM0006833	EVM0006833	PREDICTED: uncharacterized protein LOC576766 [Strongylocentrotus purpuratus]	98	-23.86	1	1	2
spu-mir-92c-p5	EVM0006840.2	EVM0006840	EVM0006840	methionine adenosyltransferase [Strongylocentrotus purpuratus]	63	-19.26	1	1	2	GO:0004478(methionine adenosyltransferase activity);GO:0005829(cytosol)	ko00270(Cysteine and methionine metabolism)
sko-miR-184-3p_R+1	EVM0006858.1	EVM0006858	EVM0006858	PREDICTED: cilia- and flagella-associated protein 45 [Strongylocentrotus purpuratus]	96	-20.02	1	1	2	GO:0006886(intracellular protein transport);GO:0017137(Rab GTPase binding)
lva-miR-92b-3p_R+2	EVM0006871.1	EVM0006871	EVM0006871	PREDICTED: S-crystallin SL11 isoform X2 [Strongylocentrotus purpuratus]	87	-17.21	1	1	2	GO:0016740(transferase activity)	ko00590(Arachidonic acid metabolism);ko00480(Glutathione metabolism);ko00980(Metabolism of xenobiotics by cytochrome P450);ko00982(Drug metabolism - cytochrome P450)
pmi-miR-92c-3p_R+1_1ss10TC	EVM0006871.1	EVM0006871	EVM0006871	PREDICTED: S-crystallin SL11 isoform X2 [Strongylocentrotus purpuratus]	89	-17.21	1	1	2	GO:0016740(transferase activity)	ko00590(Arachidonic acid metabolism);ko00480(Glutathione metabolism);ko00980(Metabolism of xenobiotics by cytochrome P450);ko00982(Drug metabolism - cytochrome P450)
lva-miR-92b-3p_R+2	EVM0006886.1	EVM0006886	EVM0006886	PREDICTED: signal-induced proliferation-associated 1-like protein 2 isoform X3 [Strongylocentrotus purpuratus]	78	-13.7	1	1	2	GO:0005096(GTPase activator activity);GO:0031532(actin cytoskeleton reorganization);GO:0043547(positive regulation of GTPase activity);GO:0046875(ephrin receptor binding);GO:0048013(ephrin receptor signaling pathway);GO:0048814(regulation of dendrite morphogenesis);GO:0050770(regulation of axonogenesis);GO:0051056(regulation of small GTPase mediated signal transduction)	ko04015(Rap1 signaling pathway)
pmi-miR-92c-3p_R+1_1ss10TC	EVM0006886.1	EVM0006886	EVM0006886	PREDICTED: signal-induced proliferation-associated 1-like protein 2 isoform X3 [Strongylocentrotus purpuratus]	78	-13.7	1	1	2	GO:0005096(GTPase activator activity);GO:0031532(actin cytoskeleton reorganization);GO:0043547(positive regulation of GTPase activity);GO:0046875(ephrin receptor binding);GO:0048013(ephrin receptor signaling pathway);GO:0048814(regulation of dendrite morphogenesis);GO:0050770(regulation of axonogenesis);GO:0051056(regulation of small GTPase mediated signal transduction)	ko04015(Rap1 signaling pathway)
lva-miR-92b-3p_R+2	EVM0006891.3	EVM0006891	EVM0006891	NA	67	-10.75	1	1	2
lva-miR-92b-3p_R+2	EVM0006892.1	EVM0006892	EVM0006892	PREDICTED: branched-chain-amino-acid aminotransferase-like protein 2 [Strongylocentrotus purpuratus]	85	-14.31	1	1	2	GO:0003674(molecular_function);GO:0005575(cellular_component);GO:0008150(biological_process)
pmi-miR-92c-3p_R+1_1ss10TC	EVM0006892.1	EVM0006892	EVM0006892	PREDICTED: branched-chain-amino-acid aminotransferase-like protein 2 [Strongylocentrotus purpuratus]	83	-15.8	1	1	2	GO:0003674(molecular_function);GO:0005575(cellular_component);GO:0008150(biological_process)
spu-mir-184-p5	EVM0006892.1	EVM0006892	EVM0006892	PREDICTED: branched-chain-amino-acid aminotransferase-like protein 2 [Strongylocentrotus purpuratus]	91	-11.77	1	1	2	GO:0003674(molecular_function);GO:0005575(cellular_component);GO:0008150(biological_process)
lva-miR-92b-3p_R+2	EVM0006895.4	EVM0006895	EVM0006895	PREDICTED: AP-3 complex subunit sigma-1 [Strongylocentrotus purpuratus]	88	-16.22	1	1	2	GO:0005794(Golgi apparatus);GO:0006886(intracellular protein transport);GO:0008089(anterograde axonal transport);GO:0030117(membrane coat);GO:0030659(cytoplasmic vesicle membrane);GO:0048490(anterograde synaptic vesicle transport);GO:1904115(axon cytoplasm)	ko04142(Lysosome)
pmi-miR-92c-3p_R+1_1ss10TC	EVM0006895.4	EVM0006895	EVM0006895	PREDICTED: AP-3 complex subunit sigma-1 [Strongylocentrotus purpuratus]	63	-16.22	1	1	2	GO:0005794(Golgi apparatus);GO:0006886(intracellular protein transport);GO:0008089(anterograde axonal transport);GO:0030117(membrane coat);GO:0030659(cytoplasmic vesicle membrane);GO:0048490(anterograde synaptic vesicle transport);GO:1904115(axon cytoplasm)	ko04142(Lysosome)
lva-miR-92b-3p_R+2	EVM0006896.4	EVM0006896	EVM0006896	PREDICTED: caldesmon isoform X2 [Strongylocentrotus purpuratus]	56	-21.62	1	1	2	GO:0000175(3'-5'-exoribonuclease activity);GO:0000176(nuclear exosome (RNase complex));GO:0000177(cytoplasmic exosome (RNase complex));GO:0000932(P-body);GO:0006364(rRNA processing);GO:0006402(mRNA catabolic process);GO:0010587(miRNA catabolic process);GO:0016075(rRNA catabolic process)
pmi-miR-92c-3p_R+1_1ss10TC	EVM0006896.4	EVM0006896	EVM0006896	PREDICTED: caldesmon isoform X2 [Strongylocentrotus purpuratus]	56	-18.54	1	1	2	GO:0000175(3'-5'-exoribonuclease activity);GO:0000176(nuclear exosome (RNase complex));GO:0000177(cytoplasmic exosome (RNase complex));GO:0000932(P-body);GO:0006364(rRNA processing);GO:0006402(mRNA catabolic process);GO:0010587(miRNA catabolic process);GO:0016075(rRNA catabolic process)
lva-miR-92b-3p_R+2	EVM0006913.1	EVM0006913	EVM0006913	PREDICTED: pleckstrin homology-like domain family B member 1 isoform X1 [Strongylocentrotus purpuratus]	62	-18.6	1	1	2	GO:0000226(microtubule cytoskeleton organization);GO:0005737(cytoplasm);GO:0005829(cytosol);GO:0005886(plasma membrane);GO:0005925(focal adhesion);GO:0010470(regulation of gastrulation);GO:0010717(regulation of epithelial to mesenchymal transition);GO:0016020(membrane);GO:0031252(cell leading edge);GO:0045111(intermediate filament cytoskeleton);GO:0045180(basal cortex);GO:0045184(establishment of…	ko04141(Protein processing in endoplasmic reticulum)
spu-mir-184-p5	EVM0006936.1	EVM0006936	EVM0006936	PREDICTED: PEST proteolytic signal-containing nuclear protein [Strongylocentrotus purpuratus]	88	-13.51	1	1	2	GO:0005634(nucleus);GO:0007049(cell cycle);GO:0016567(protein ubiquitination);GO:0043161(proteasome-mediated ubiquitin-dependent protein catabolic process)
spu-mir-92a-p5_1ss17CT	EVM0006936.1	EVM0006936	EVM0006936	PREDICTED: PEST proteolytic signal-containing nuclear protein [Strongylocentrotus purpuratus]	83	-16.04	1	1	2	GO:0005634(nucleus);GO:0007049(cell cycle);GO:0016567(protein ubiquitination);GO:0043161(proteasome-mediated ubiquitin-dependent protein catabolic process)
spu-mir-92c-p5	EVM0006936.1	EVM0006936	EVM0006936	PREDICTED: PEST proteolytic signal-containing nuclear protein [Strongylocentrotus purpuratus]	84	-23.48	1	1	2	GO:0005634(nucleus);GO:0007049(cell cycle);GO:0016567(protein ubiquitination);GO:0043161(proteasome-mediated ubiquitin-dependent protein catabolic process)
lva-miR-92b-3p_R+2	EVM0006937.1	EVM0006937	EVM0006937	PREDICTED: 2-oxoglutarate and iron-dependent oxygenase domain-containing protein 3-like [Strongylocentrotus purpuratus]	97	-20.24	1	1	2	GO:0005506(iron ion binding);GO:0016021(integral component of membrane);GO:0016705(oxidoreductase activity, acting on paired donors, with incorporation or reduction of molecular oxygen);GO:0031418(L-ascorbic acid binding);GO:0055114(oxidation-reduction process);GO:0070062(extracellular exosome)
pmi-miR-92c-3p_R+1_1ss10TC	EVM0006937.1	EVM0006937	EVM0006937	PREDICTED: 2-oxoglutarate and iron-dependent oxygenase domain-containing protein 3-like [Strongylocentrotus purpuratus]	97	-20.6	1	1	2	GO:0005506(iron ion binding);GO:0016021(integral component of membrane);GO:0016705(oxidoreductase activity, acting on paired donors, with incorporation or reduction of molecular oxygen);GO:0031418(L-ascorbic acid binding);GO:0055114(oxidation-reduction process);GO:0070062(extracellular exosome)
sko-miR-184-3p_R+1	EVM0006940.1	EVM0006940	EVM0006940	PREDICTED: UPF0515 protein C19orf66 homolog [Strongylocentrotus purpuratus]	87	-23.37	1	1	2	GO:0002181(cytoplasmic translation);GO:0003735(structural constituent of ribosome);GO:0022625(cytosolic large ribosomal subunit);GO:0030687(preribosome, large subunit precursor);GO:0070180(large ribosomal subunit rRNA binding)
spu-mir-184-p5	EVM0006947.1	EVM0006947	EVM0006947	PREDICTED: UPF0606 protein KIAA1549L [Strongylocentrotus purpuratus]	50	-18.52	1	1	2
lva-miR-92b-3p_R+2	EVM0006952.1	EVM0006952	EVM0006952	PREDICTED: uncharacterized protein LOC100891046 isoform X2 [Strongylocentrotus purpuratus]	96	-30.45	1	1	2
pmi-miR-92c-3p_R+1_1ss10TC	EVM0006952.1	EVM0006952	EVM0006952	PREDICTED: uncharacterized protein LOC100891046 isoform X2 [Strongylocentrotus purpuratus]	96	-29.04	1	1	2
sko-miR-184-3p_R+1	EVM0006965.1	EVM0006965	EVM0006965	PREDICTED: neurogenic locus notch homolog protein 1-like [Strongylocentrotus purpuratus]	70	-17.49	1	1	2
lva-miR-92b-3p_R+2	EVM0006977.2	EVM0006977	EVM0006977	PREDICTED: uncharacterized protein LOC100891372 [Strongylocentrotus purpuratus]	97	-17.78	1	1	2	GO:0003756(protein disulfide isomerase activity);GO:0005783(endoplasmic reticulum);GO:0006457(protein folding);GO:0034976(response to endoplasmic reticulum stress);GO:0043277(apoptotic cell clearance)
pmi-miR-92c-3p_R+1_1ss10TC	EVM0006977.2	EVM0006977	EVM0006977	PREDICTED: uncharacterized protein LOC100891372 [Strongylocentrotus purpuratus]	97	-16.07	1	1	2	GO:0003756(protein disulfide isomerase activity);GO:0005783(endoplasmic reticulum);GO:0006457(protein folding);GO:0034976(response to endoplasmic reticulum stress);GO:0043277(apoptotic cell clearance)
sko-miR-184-3p_R+1	EVM0006977.2	EVM0006977	EVM0006977	PREDICTED: uncharacterized protein LOC100891372 [Strongylocentrotus purpuratus]	92	-26.62	1	1	2	GO:0003756(protein disulfide isomerase activity);GO:0005783(endoplasmic reticulum);GO:0006457(protein folding);GO:0034976(response to endoplasmic reticulum stress);GO:0043277(apoptotic cell clearance)
lva-miR-92b-3p_R+2	EVM0006995.1	EVM0006995	EVM0006995	PREDICTED: xenotropic and polytropic retrovirus receptor 1 homolog [Strongylocentrotus purpuratus]	89	-11.99	1	1	2	GO:0005794(Golgi apparatus);GO:0005886(plasma membrane)
pmi-miR-92c-3p_R+1_1ss10TC	EVM0006995.1	EVM0006995	EVM0006995	PREDICTED: xenotropic and polytropic retrovirus receptor 1 homolog [Strongylocentrotus purpuratus]	89	-11.99	1	1	2	GO:0005794(Golgi apparatus);GO:0005886(plasma membrane)
spu-mir-92a-p5_1ss17CT	EVM0006995.1	EVM0006995	EVM0006995	PREDICTED: xenotropic and polytropic retrovirus receptor 1 homolog [Strongylocentrotus purpuratus]	93	-23.06	1	1	2	GO:0005794(Golgi apparatus);GO:0005886(plasma membrane)
spu-mir-92c-p5	EVM0006995.1	EVM0006995	EVM0006995	PREDICTED: xenotropic and polytropic retrovirus receptor 1 homolog [Strongylocentrotus purpuratus]	93	-17.38	1	1	2	GO:0005794(Golgi apparatus);GO:0005886(plasma membrane)
spu-mir-184-p5	EVM0007008.1	EVM0007008	EVM0007008	PREDICTED: uncharacterized protein C594.04c [Strongylocentrotus purpuratus]	77	-12.52	1	1	2	GO:0005737(cytoplasm);GO:0006629(lipid metabolic process);GO:0016020(membrane);GO:0016021(integral component of membrane);GO:0016627(oxidoreductase activity, acting on the CH-CH group of donors)	ko04371(Apelin signaling pathway);ko04020(Calcium signaling pathway);ko04260(Cardiac muscle contraction);ko04261(Adrenergic signaling in cardiomyocytes)
sko-miR-184-3p_R+1	EVM0007016.2	EVM0007016	EVM0007016	PREDICTED: cilia- and flagella-associated protein 57 [Strongylocentrotus purpuratus]	77	-23.62	1	1	2	GO:0003674(molecular_function);GO:0005575(cellular_component);GO:0008150(biological_process)
spu-mir-184-p5	EVM0007069.1	EVM0007069	EVM0007069	PREDICTED: zinc finger protein 37 [Strongylocentrotus purpuratus]	95	-10.14	1	1	2
spu-mir-184-p5	EVM0007070.1	EVM0007070	EVM0007070	PREDICTED: alpha/beta hydrolase domain-containing protein 13 [Strongylocentrotus purpuratus]	87	-25.71	1	1	2	GO:0016021(integral component of membrane);GO:0016787(hydrolase activity)
lva-miR-92b-3p_R+2	EVM0007083.4	EVM0007083	EVM0007083	hypothetical protein BSL78_28438 [Apostichopus japonicus]	55	-10.78	1	1	2	GO:0004843(thiol-dependent ubiquitin-specific protease activity);GO:0005737(cytoplasm);GO:0016579(protein deubiquitination)
pmi-miR-92c-3p_R+1_1ss10TC	EVM0007083.4	EVM0007083	EVM0007083	hypothetical protein BSL78_28438 [Apostichopus japonicus]	55	-10.78	1	1	2	GO:0004843(thiol-dependent ubiquitin-specific protease activity);GO:0005737(cytoplasm);GO:0016579(protein deubiquitination)
spu-mir-184-p5	EVM0007083.4	EVM0007083	EVM0007083	hypothetical protein BSL78_28438 [Apostichopus japonicus]	89	-10.33	1	1	2	GO:0004843(thiol-dependent ubiquitin-specific protease activity);GO:0005737(cytoplasm);GO:0016579(protein deubiquitination)
spu-mir-184-p5	EVM0007113.1	EVM0007113	EVM0007113	PREDICTED: LOW QUALITY PROTEIN: protein DDI1 homolog 2 [Strongylocentrotus purpuratus]	90	-29.8	1	1	2	GO:0004190(aspartic-type endopeptidase activity);GO:0005654(nucleoplasm);GO:0005737(cytoplasm);GO:0006508(proteolysis)
sko-miR-184-3p_R+1	EVM0007123.15	EVM0007123	EVM0007123	PREDICTED: synaptotagmin-2-like [Strongylocentrotus purpuratus]	98	-22.31	1	1	2	GO:0005509(calcium ion binding);GO:0005544(calcium-dependent phospholipid binding);GO:0005886(plasma membrane);GO:0006906(vesicle fusion);GO:0017158(regulation of calcium ion-dependent exocytosis);GO:0019905(syntaxin binding);GO:0030276(clathrin binding);GO:0048791(calcium ion-regulated exocytosis of neurotransmitter)
spu-mir-184-p5	EVM0007127.3	EVM0007127	EVM0007127	PREDICTED: serine/threonine-protein kinase PRP4 homolog [Strongylocentrotus purpuratus]	76	-12.78	1	1	2	GO:0004674(protein serine/threonine kinase activity);GO:0005524(ATP binding);GO:0005654(nucleoplasm);GO:0005694(chromosome);GO:0006397(mRNA processing);GO:0006468(protein phosphorylation);GO:0008380(RNA splicing);GO:0071013(catalytic step 2 spliceosome)
spu-mir-184-p5	EVM0007136.1	EVM0007136	EVM0007136	PREDICTED: N-chimaerin isoform X1 [Strongylocentrotus purpuratus]	51	-24.53	1	1	2	GO:0005737(cytoplasm);GO:0043087(regulation of GTPase activity)
sko-miR-184-3p_R+1	EVM0007138.1	EVM0007138	EVM0007138	PREDICTED: uncharacterized protein C5orf49 homolog [Strongylocentrotus purpuratus]	78	-22.76	1	1	2
spu-mir-184-p5	EVM0007138.1	EVM0007138	EVM0007138	PREDICTED: uncharacterized protein C5orf49 homolog [Strongylocentrotus purpuratus]	66	-13.97	1	1	2
spu-mir-184-p5	EVM0007159.1	EVM0007159	EVM0007159	PREDICTED: glyoxylate reductase/hydroxypyruvate reductase [Strongylocentrotus purpuratus]	61	-35.92	1	1	2	GO:0005829(cytosol);GO:0016618(hydroxypyruvate reductase activity);GO:0030267(glyoxylate reductase (NADP) activity)	ko00620(Pyruvate metabolism);ko00630(Glyoxylate and dicarboxylate metabolism);ko00260(Glycine, serine and threonine metabolism)
lva-miR-92b-3p_R+2	EVM0007180.1	EVM0007180	EVM0007180	PREDICTED: uncharacterized protein LOC593642 isoform X2 [Strongylocentrotus purpuratus]	85	-15	1	1	2	GO:0004930(G-protein coupled receptor activity);GO:0005887(integral component of plasma membrane);GO:0007166(cell surface receptor signaling pathway);GO:0007186(G-protein coupled receptor signaling pathway)
pmi-miR-92c-3p_R+1_1ss10TC	EVM0007180.1	EVM0007180	EVM0007180	PREDICTED: uncharacterized protein LOC593642 isoform X2 [Strongylocentrotus purpuratus]	85	-17.99	1	1	2	GO:0004930(G-protein coupled receptor activity);GO:0005887(integral component of plasma membrane);GO:0007166(cell surface receptor signaling pathway);GO:0007186(G-protein coupled receptor signaling pathway)
sko-miR-184-3p_R+1	EVM0007180.1	EVM0007180	EVM0007180	PREDICTED: uncharacterized protein LOC593642 isoform X2 [Strongylocentrotus purpuratus]	81	-21.35	1	1	2	GO:0004930(G-protein coupled receptor activity);GO:0005887(integral component of plasma membrane);GO:0007166(cell surface receptor signaling pathway);GO:0007186(G-protein coupled receptor signaling pathway)
spu-mir-184-p5	EVM0007202.1	EVM0007202	EVM0007202	PREDICTED: post-GPI attachment to proteins factor 2 [Strongylocentrotus purpuratus]	64	-16.83	1	1	2	GO:0000139(Golgi membrane);GO:0005789(endoplasmic reticulum membrane);GO:0006506(GPI anchor biosynthetic process)
spu-mir-184-p5	EVM0007207.1	EVM0007207	EVM0007207	PREDICTED: phosphorylated CTD-interacting factor 1 [Strongylocentrotus purpuratus]	96	-24.79	1	1	2	GO:0005654(nucleoplasm);GO:0010923(negative regulation of phosphatase activity);GO:0015630(microtubule cytoskeleton);GO:0045171(intercellular bridge)
lva-miR-92b-3p_R+2	EVM0007235.3	EVM0007235	EVM0007235	PREDICTED: transient receptor potential cation channel subfamily M member 2 isoform X7 [Strongylocentrotus purpuratus]	85	-40.68	1	1	2	GO:0005261(cation channel activity);GO:0006979(response to oxidative stress);GO:0016021(integral component of membrane);GO:0047631(ADP-ribose diphosphatase activity);GO:0098655(cation transmembrane transport)
pmi-miR-92c-3p_R+1_1ss10TC	EVM0007235.3	EVM0007235	EVM0007235	PREDICTED: transient receptor potential cation channel subfamily M member 2 isoform X7 [Strongylocentrotus purpuratus]	85	-38.94	1	1	2	GO:0005261(cation channel activity);GO:0006979(response to oxidative stress);GO:0016021(integral component of membrane);GO:0047631(ADP-ribose diphosphatase activity);GO:0098655(cation transmembrane transport)
lva-miR-92b-3p_R+2	EVM0007239.1	EVM0007239	EVM0007239	forkhead-associated domain-containing protein 1-like isoform X2 [Acanthaster planci]	55	-16.56	1	1	2	GO:0003674(molecular_function);GO:0005575(cellular_component);GO:0008150(biological_process)
pmi-miR-92c-3p_R+1_1ss10TC	EVM0007239.1	EVM0007239	EVM0007239	forkhead-associated domain-containing protein 1-like isoform X2 [Acanthaster planci]	54	-15.57	1	1	2	GO:0003674(molecular_function);GO:0005575(cellular_component);GO:0008150(biological_process)
lva-miR-92b-3p_R+2	EVM0007244.1	EVM0007244	EVM0007244	PREDICTED: solute carrier organic anion transporter family member 4A1 [Strongylocentrotus purpuratus]	77	-16.76	1	1	2	GO:0005887(integral component of plasma membrane);GO:0015347(sodium-independent organic anion transmembrane transporter activity);GO:0043252(sodium-independent organic anion transport)
pmi-miR-92c-3p_R+1_1ss10TC	EVM0007244.1	EVM0007244	EVM0007244	PREDICTED: solute carrier organic anion transporter family member 4A1 [Strongylocentrotus purpuratus]	77	-32.98	1	1	2	GO:0005887(integral component of plasma membrane);GO:0015347(sodium-independent organic anion transmembrane transporter activity);GO:0043252(sodium-independent organic anion transport)
lva-miR-92b-3p_R+2	EVM0007245.1	EVM0007245	EVM0007245	PREDICTED: proton-coupled folate transporter [Strongylocentrotus purpuratus]	88	-28.24	1	1	2	GO:0005737(cytoplasm);GO:0008517(folic acid transmembrane transporter activity);GO:0009986(cell surface);GO:0015078(proton transmembrane transporter activity);GO:0015232(heme transporter activity);GO:0015886(heme transport);GO:0016021(integral component of membrane);GO:0016324(apical plasma membrane);GO:0051958(methotrexate transport);GO:1902600(proton transmembrane transport);GO:1904447(folic ac…
pmi-miR-92c-3p_R+1_1ss10TC	EVM0007245.1	EVM0007245	EVM0007245	PREDICTED: proton-coupled folate transporter [Strongylocentrotus purpuratus]	88	-28.41	1	1	2	GO:0005737(cytoplasm);GO:0008517(folic acid transmembrane transporter activity);GO:0009986(cell surface);GO:0015078(proton transmembrane transporter activity);GO:0015232(heme transporter activity);GO:0015886(heme transport);GO:0016021(integral component of membrane);GO:0016324(apical plasma membrane);GO:0051958(methotrexate transport);GO:1902600(proton transmembrane transport);GO:1904447(folic ac…
spu-mir-184-p5	EVM0007248.1	EVM0007248	EVM0007248	PREDICTED: uncharacterized protein LOC100888208 [Strongylocentrotus purpuratus]	56	-10.34	1	1	2
spu-mir-184-p5	EVM0007266.3	EVM0007266	EVM0007266	PREDICTED: protein O-glucosyltransferase 1 isoform X1 [Strongylocentrotus purpuratus]	64	-24.93	1	1	2	GO:0005788(endoplasmic reticulum lumen);GO:0006493(protein O-linked glycosylation);GO:0006664(glycolipid metabolic process);GO:0035251(UDP-glucosyltransferase activity);GO:0035252(UDP-xylosyltransferase activity);GO:0045747(positive regulation of Notch signaling pathway)	ko00514(Other types of O-glycan biosynthesis)
lva-miR-92b-3p_R+2	EVM0007316.1	EVM0007316	EVM0007316	PREDICTED: folliculin [Strongylocentrotus purpuratus]	93	-12.85	1	1	2	GO:0000122(negative regulation of transcription by RNA polymerase II);GO:0001932(regulation of protein phosphorylation);GO:0001934(positive regulation of protein phosphorylation);GO:0005634(nucleus);GO:0005737(cytoplasm);GO:0005886(plasma membrane);GO:0007043(cell-cell junction assembly);GO:0010629(negative regulation of gene expression);GO:0010823(negative regulation of mitochondrion organizatio…	ko04150(mTOR signaling pathway)
pmi-miR-92c-3p_R+1_1ss10TC	EVM0007316.1	EVM0007316	EVM0007316	PREDICTED: folliculin [Strongylocentrotus purpuratus]	93	-11.44	1	1	2	GO:0000122(negative regulation of transcription by RNA polymerase II);GO:0001932(regulation of protein phosphorylation);GO:0001934(positive regulation of protein phosphorylation);GO:0005634(nucleus);GO:0005737(cytoplasm);GO:0005886(plasma membrane);GO:0007043(cell-cell junction assembly);GO:0010629(negative regulation of gene expression);GO:0010823(negative regulation of mitochondrion organizatio…	ko04150(mTOR signaling pathway)
spu-mir-184-p5	EVM0007316.1	EVM0007316	EVM0007316	PREDICTED: folliculin [Strongylocentrotus purpuratus]	96	-10.92	1	1	2	GO:0000122(negative regulation of transcription by RNA polymerase II);GO:0001932(regulation of protein phosphorylation);GO:0001934(positive regulation of protein phosphorylation);GO:0005634(nucleus);GO:0005737(cytoplasm);GO:0005886(plasma membrane);GO:0007043(cell-cell junction assembly);GO:0010629(negative regulation of gene expression);GO:0010823(negative regulation of mitochondrion organizatio…	ko04150(mTOR signaling pathway)
pmi-miR-92c-3p_R+1_1ss10TC	EVM0007318.1	EVM0007318	EVM0007318	PREDICTED: uncharacterized protein LOC105441009 [Strongylocentrotus purpuratus]	50	-13.68	1	1	2
spu-mir-184-p5	EVM0007318.1	EVM0007318	EVM0007318	PREDICTED: uncharacterized protein LOC105441009 [Strongylocentrotus purpuratus]	59	-18.41	1	1	2
lva-miR-92b-3p_R+2	EVM0007347.1	EVM0007347	EVM0007347	PREDICTED: uncharacterized protein LOC105440584 [Strongylocentrotus purpuratus]	89	-22.7	1	1	2	GO:0003824(catalytic activity);GO:0005575(cellular_component)
pmi-miR-92c-3p_R+1_1ss10TC	EVM0007347.1	EVM0007347	EVM0007347	PREDICTED: uncharacterized protein LOC105440584 [Strongylocentrotus purpuratus]	90	-19.71	1	1	2	GO:0003824(catalytic activity);GO:0005575(cellular_component)
spu-mir-184-p5	EVM0007347.1	EVM0007347	EVM0007347	PREDICTED: uncharacterized protein LOC105440584 [Strongylocentrotus purpuratus]	84	-11.48	1	1	2	GO:0003824(catalytic activity);GO:0005575(cellular_component)
lva-miR-92b-3p_R+2	EVM0007357.1	EVM0007357	EVM0007357	PREDICTED: uncharacterized protein C17orf85 homolog isoform X2 [Strongylocentrotus purpuratus]	84	-18.57	1	1	2	GO:0000166(nucleotide binding);GO:0000340(RNA 7-methylguanosine cap binding);GO:0003729(mRNA binding);GO:0005634(nucleus);GO:0005737(cytoplasm);GO:0051607(defense response to virus)	ko04810(Regulation of actin cytoskeleton)
pmi-miR-92c-3p_R+1_1ss10TC	EVM0007357.1	EVM0007357	EVM0007357	PREDICTED: uncharacterized protein C17orf85 homolog isoform X2 [Strongylocentrotus purpuratus]	84	-18.57	1	1	2	GO:0000166(nucleotide binding);GO:0000340(RNA 7-methylguanosine cap binding);GO:0003729(mRNA binding);GO:0005634(nucleus);GO:0005737(cytoplasm);GO:0051607(defense response to virus)	ko04810(Regulation of actin cytoskeleton)
spu-mir-184-p5	EVM0007366.1	EVM0007366	EVM0007366	PREDICTED: conserved oligomeric Golgi complex subunit 6 isoform X1 [Strongylocentrotus purpuratus]	97	-11.77	1	1	2	GO:0006891(intra-Golgi vesicle-mediated transport);GO:0017119(Golgi transport complex)
spu-mir-184-p5	EVM0007377.5	EVM0007377	EVM0007377	PREDICTED: protein kinase C-binding protein NELL1 [Strongylocentrotus purpuratus]	87	-10.57	1	1	2	GO:0005509(calcium ion binding)	ko04512(ECM-receptor interaction);ko04145(Phagosome);ko04510(Focal adhesion)
lva-miR-92b-3p_R+2	EVM0007384.1	EVM0007384	EVM0007384	PREDICTED: protein OS-9 [Strongylocentrotus purpuratus]	91	-15.97	1	1	2	GO:0005788(endoplasmic reticulum lumen);GO:0030433(ubiquitin-dependent ERAD pathway);GO:0030970(retrograde protein transport, ER to cytosol)	ko04141(Protein processing in endoplasmic reticulum)
pmi-miR-92c-3p_R+1_1ss10TC	EVM0007384.1	EVM0007384	EVM0007384	PREDICTED: protein OS-9 [Strongylocentrotus purpuratus]	91	-15.97	1	1	2	GO:0005788(endoplasmic reticulum lumen);GO:0030433(ubiquitin-dependent ERAD pathway);GO:0030970(retrograde protein transport, ER to cytosol)	ko04141(Protein processing in endoplasmic reticulum)
spu-mir-184-p5	EVM0007391.2	EVM0007391	EVM0007391	PREDICTED: acyl-CoA dehydrogenase family member 10 [Strongylocentrotus purpuratus]	84	-14.41	1	1	2	GO:0000062(fatty-acyl-CoA binding);GO:0003995(acyl-CoA dehydrogenase activity);GO:0005739(mitochondrion);GO:0009055(electron transfer activity);GO:0033539(fatty acid beta-oxidation using acyl-CoA dehydrogenase);GO:0050660(flavin adenine dinucleotide binding);GO:0052890(oxidoreductase activity, acting on the CH-CH group of donors, with a flavin as acceptor);GO:0055088(lipid homeostasis)
spu-mir-184-p5	EVM0007394.10	EVM0007394	EVM0007394	PREDICTED: DNA damage-inducible transcript 4-like protein [Strongylocentrotus purpuratus]	74	-12.74	1	1	2		ko04150(mTOR signaling pathway);ko04140(Autophagy - animal)
pmi-miR-92c-3p_R+1_1ss10TC	EVM0007396.1	EVM0007396	EVM0007396	PREDICTED: E3 ubiquitin-protein ligase NEDD4 [Strongylocentrotus purpuratus]	52	-12.97	1	1	2	GO:0004842(ubiquitin-protein transferase activity);GO:0005634(nucleus);GO:0005737(cytoplasm)	ko04120(Ubiquitin mediated proteolysis);ko04144(Endocytosis)
spu-mir-184-p5	EVM0007398.3	EVM0007398	EVM0007398	meiotic recombination protein REC114-like [Acanthaster planci]	56	-13.55	1	1	2
lva-miR-92b-3p_R+2	EVM0007404.1	EVM0007404	EVM0007404	PREDICTED: atrial natriuretic peptide receptor 1 [Strongylocentrotus purpuratus]	65	-12.4	1	1	2	GO:0004016(adenylate cyclase activity);GO:0004383(guanylate cyclase activity);GO:0005886(plasma membrane);GO:0006182(cGMP biosynthetic process);GO:0007165(signal transduction);GO:0008074(guanylate cyclase complex, soluble)	ko00230(Purine metabolism)
pmi-miR-92c-3p_R+1_1ss10TC	EVM0007404.1	EVM0007404	EVM0007404	PREDICTED: atrial natriuretic peptide receptor 1 [Strongylocentrotus purpuratus]	64	-11.27	1	1	2	GO:0004016(adenylate cyclase activity);GO:0004383(guanylate cyclase activity);GO:0005886(plasma membrane);GO:0006182(cGMP biosynthetic process);GO:0007165(signal transduction);GO:0008074(guanylate cyclase complex, soluble)	ko00230(Purine metabolism)
sko-miR-184-3p_R+1	EVM0007404.1	EVM0007404	EVM0007404	PREDICTED: atrial natriuretic peptide receptor 1 [Strongylocentrotus purpuratus]	51	-22.31	1	1	2	GO:0004016(adenylate cyclase activity);GO:0004383(guanylate cyclase activity);GO:0005886(plasma membrane);GO:0006182(cGMP biosynthetic process);GO:0007165(signal transduction);GO:0008074(guanylate cyclase complex, soluble)	ko00230(Purine metabolism)
spu-mir-184-p5	EVM0007421.1	EVM0007421	EVM0007421	PREDICTED: MFS-type transporter SLC18B1 [Strongylocentrotus purpuratus]	77	-17.59	1	1	2	GO:0005887(integral component of plasma membrane);GO:0008150(biological_process);GO:0016020(membrane);GO:0016021(integral component of membrane);GO:0022857(transmembrane transporter activity);GO:0055085(transmembrane transport)
lva-miR-92b-3p_R+2	EVM0007431.2	EVM0007431	EVM0007431	PREDICTED: KAT8 regulatory NSL complex subunit 1 isoform X1 [Strongylocentrotus purpuratus]	79	-12.28	1	1	2	GO:0000123(histone acetyltransferase complex);GO:0043981(histone H4-K5 acetylation);GO:0043982(histone H4-K8 acetylation);GO:0043984(histone H4-K16 acetylation);GO:0043995(histone acetyltransferase activity (H4-K5 specific));GO:0043996(histone acetyltransferase activity (H4-K8 specific));GO:0046972(histone acetyltransferase activity (H4-K16 specific));GO:0071339(MLL1 complex)
pmi-miR-92c-3p_R+1_1ss10TC	EVM0007431.2	EVM0007431	EVM0007431	PREDICTED: KAT8 regulatory NSL complex subunit 1 isoform X1 [Strongylocentrotus purpuratus]	82	-13.51	1	1	2	GO:0000123(histone acetyltransferase complex);GO:0043981(histone H4-K5 acetylation);GO:0043982(histone H4-K8 acetylation);GO:0043984(histone H4-K16 acetylation);GO:0043995(histone acetyltransferase activity (H4-K5 specific));GO:0043996(histone acetyltransferase activity (H4-K8 specific));GO:0046972(histone acetyltransferase activity (H4-K16 specific));GO:0071339(MLL1 complex)
spu-mir-184-p5	EVM0007446.1	EVM0007446	EVM0007446	PREDICTED: four-jointed box protein 1 isoform X2 [Strongylocentrotus purpuratus]	65	-45.95	1	1	2	GO:0005615(extracellular space);GO:0007267(cell-cell signaling)	ko04391(Hippo signaling pathway -fly)
lva-miR-92b-3p_R+2	EVM0007462.14	EVM0007462	EVM0007462	PREDICTED: ATP-dependent RNA helicase cgh-1 [Strongylocentrotus purpuratus]	84	-11.48	1	1	2	GO:0000932(P-body);GO:0004004(ATP-dependent RNA helicase activity);GO:0006417(regulation of translation);GO:0010494(cytoplasmic stress granule);GO:0010501(RNA secondary structure unwinding);GO:0033962(cytoplasmic mRNA processing body assembly)	ko03018(RNA degradation)
pmi-miR-92c-3p_R+1_1ss10TC	EVM0007462.14	EVM0007462	EVM0007462	PREDICTED: ATP-dependent RNA helicase cgh-1 [Strongylocentrotus purpuratus]	84	-10.63	1	1	2	GO:0000932(P-body);GO:0004004(ATP-dependent RNA helicase activity);GO:0006417(regulation of translation);GO:0010494(cytoplasmic stress granule);GO:0010501(RNA secondary structure unwinding);GO:0033962(cytoplasmic mRNA processing body assembly)	ko03018(RNA degradation)
spu-mir-184-p5	EVM0007462.14	EVM0007462	EVM0007462	PREDICTED: ATP-dependent RNA helicase cgh-1 [Strongylocentrotus purpuratus]	55	-46.17	1	1	2	GO:0000932(P-body);GO:0004004(ATP-dependent RNA helicase activity);GO:0006417(regulation of translation);GO:0010494(cytoplasmic stress granule);GO:0010501(RNA secondary structure unwinding);GO:0033962(cytoplasmic mRNA processing body assembly)	ko03018(RNA degradation)
spu-mir-92a-p5_1ss17CT	EVM0007471.2	EVM0007471	EVM0007471	PREDICTED: uncharacterized protein LOC100892456 [Strongylocentrotus purpuratus]	94	-17.4	1	1	2
spu-mir-92c-p5	EVM0007471.2	EVM0007471	EVM0007471	PREDICTED: uncharacterized protein LOC100892456 [Strongylocentrotus purpuratus]	94	-20.46	1	1	2
spu-mir-184-p5	EVM0007478.1	EVM0007478	EVM0007478	PREDICTED: myosin-10 [Strongylocentrotus purpuratus]	83	-16.02	1	1	2	GO:0000281(mitotic cytokinesis);GO:0001736(establishment of planar polarity);GO:0003774(motor activity);GO:0005524(ATP binding);GO:0005826(actomyosin contractile ring);GO:0005829(cytosol);GO:0005856(cytoskeleton);GO:0005938(cell cortex);GO:0006936(muscle contraction);GO:0007297(ovarian follicle cell migration);GO:0007298(border follicle cell migration);GO:0007391(dorsal closure);GO:0007395(dorsal…
spu-mir-184-p5	EVM0007490.3	EVM0007490	EVM0007490	PREDICTED: uncharacterized protein LOC586555 [Strongylocentrotus purpuratus]	63	-19.8	1	1	2
lva-miR-92b-3p_R+2	EVM0007491.1	EVM0007491	EVM0007491	PREDICTED: activated RNA polymerase II transcriptional coactivator p15-like [Strongylocentrotus purpuratus]	95	-12.63	1	1	2	GO:0003677(DNA binding);GO:0003697(single-stranded DNA binding);GO:0003713(transcription coactivator activity);GO:0005634(nucleus);GO:0005667(transcription factor complex);GO:0005730(nucleolus);GO:0006351(transcription, DNA-templated);GO:0006355(regulation of transcription, DNA-templated);GO:0006357(regulation of transcription by RNA polymerase II);GO:0042802(identical protein binding);GO:0060261…
pmi-miR-92c-3p_R+1_1ss10TC	EVM0007491.1	EVM0007491	EVM0007491	PREDICTED: activated RNA polymerase II transcriptional coactivator p15-like [Strongylocentrotus purpuratus]	95	-12.63	1	1	2	GO:0003677(DNA binding);GO:0003697(single-stranded DNA binding);GO:0003713(transcription coactivator activity);GO:0005634(nucleus);GO:0005667(transcription factor complex);GO:0005730(nucleolus);GO:0006351(transcription, DNA-templated);GO:0006355(regulation of transcription, DNA-templated);GO:0006357(regulation of transcription by RNA polymerase II);GO:0042802(identical protein binding);GO:0060261…
lva-miR-92b-3p_R+2	EVM0007510.2	EVM0007510	EVM0007510	PREDICTED: 3-ketoacyl-CoA thiolase A, peroxisomal isoform X1 [Strongylocentrotus purpuratus]	96	-15.08	1	1	2	GO:0000038(very long-chain fatty acid metabolic process);GO:0003988(acetyl-CoA C-acyltransferase activity);GO:0005739(mitochondrion);GO:0005777(peroxisome);GO:0006635(fatty acid beta-oxidation);GO:0007584(response to nutrient);GO:0008206(bile acid metabolic process);GO:0008775(acetate CoA-transferase activity);GO:0010124(phenylacetate catabolic process);GO:0016020(membrane);GO:0016401(palmitoyl-C…	ko00071(Fatty acid degradation);ko00592(alpha-Linolenic acid metabolism);ko01040(Biosynthesis of unsaturated fatty acids);ko00280(Valine, leucine and isoleucine degradation);ko04146(Peroxisome)
pmi-miR-92c-3p_R+1_1ss10TC	EVM0007510.2	EVM0007510	EVM0007510	PREDICTED: 3-ketoacyl-CoA thiolase A, peroxisomal isoform X1 [Strongylocentrotus purpuratus]	96	-13.22	1	1	2	GO:0000038(very long-chain fatty acid metabolic process);GO:0003988(acetyl-CoA C-acyltransferase activity);GO:0005739(mitochondrion);GO:0005777(peroxisome);GO:0006635(fatty acid beta-oxidation);GO:0007584(response to nutrient);GO:0008206(bile acid metabolic process);GO:0008775(acetate CoA-transferase activity);GO:0010124(phenylacetate catabolic process);GO:0016020(membrane);GO:0016401(palmitoyl-C…	ko00071(Fatty acid degradation);ko00592(alpha-Linolenic acid metabolism);ko01040(Biosynthesis of unsaturated fatty acids);ko00280(Valine, leucine and isoleucine degradation);ko04146(Peroxisome)
lva-miR-92b-3p_R+2	EVM0007515.5	EVM0007515	EVM0007515	PREDICTED: mitogen-activated protein kinase kinase kinase 13-A [Strongylocentrotus purpuratus]	69	-45.63	1	1	2	GO:0000186(activation of MAPKK activity);GO:0004709(MAP kinase kinase kinase activity);GO:0005524(ATP binding);GO:0007254(JNK cascade);GO:0008385(IkappaB kinase complex);GO:0016020(membrane);GO:0042803(protein homodimerization activity);GO:0046777(protein autophosphorylation);GO:0051092(positive regulation of NF-kappaB transcription factor activity)
pmi-miR-92c-3p_R+1_1ss10TC	EVM0007515.5	EVM0007515	EVM0007515	PREDICTED: mitogen-activated protein kinase kinase kinase 13-A [Strongylocentrotus purpuratus]	69	-45.42	1	1	2	GO:0000186(activation of MAPKK activity);GO:0004709(MAP kinase kinase kinase activity);GO:0005524(ATP binding);GO:0007254(JNK cascade);GO:0008385(IkappaB kinase complex);GO:0016020(membrane);GO:0042803(protein homodimerization activity);GO:0046777(protein autophosphorylation);GO:0051092(positive regulation of NF-kappaB transcription factor activity)
lva-miR-92b-3p_R+2	EVM0007520.1	EVM0007520	EVM0007520	PREDICTED: protein archease [Strongylocentrotus purpuratus]	72	-10.44	1	1	2	GO:0006388(tRNA splicing, via endonucleolytic cleavage and ligation);GO:0072669(tRNA-splicing ligase complex)
pmi-miR-92c-3p_R+1_1ss10TC	EVM0007520.1	EVM0007520	EVM0007520	PREDICTED: protein archease [Strongylocentrotus purpuratus]	71	-10.44	1	1	2	GO:0006388(tRNA splicing, via endonucleolytic cleavage and ligation);GO:0072669(tRNA-splicing ligase complex)
spu-mir-184-p5	EVM0007520.1	EVM0007520	EVM0007520	PREDICTED: protein archease [Strongylocentrotus purpuratus]	96	-11.77	1	1	2	GO:0006388(tRNA splicing, via endonucleolytic cleavage and ligation);GO:0072669(tRNA-splicing ligase complex)
lva-miR-92b-3p_R+2	EVM0007530.2	EVM0007530	EVM0007530	PREDICTED: LOW QUALITY PROTEIN: cap-specific mRNA (nucleoside-2'-O-)-methyltransferase 1 [Strongylocentrotus purpuratus]	53	-15.48	1	1	2	GO:0003676(nucleic acid binding);GO:0004483(mRNA (nucleoside-2'-O-)-methyltransferase activity);GO:0005634(nucleus);GO:0006370(7-methylguanosine mRNA capping);GO:0006397(mRNA processing);GO:0008168(methyltransferase activity);GO:0016740(transferase activity);GO:0032259(methylation);GO:0080009(mRNA methylation);GO:0097309(cap1 mRNA methylation)
pmi-miR-92c-3p_R+1_1ss10TC	EVM0007530.2	EVM0007530	EVM0007530	PREDICTED: LOW QUALITY PROTEIN: cap-specific mRNA (nucleoside-2'-O-)-methyltransferase 1 [Strongylocentrotus purpuratus]	53	-17.05	1	1	2	GO:0003676(nucleic acid binding);GO:0004483(mRNA (nucleoside-2'-O-)-methyltransferase activity);GO:0005634(nucleus);GO:0006370(7-methylguanosine mRNA capping);GO:0006397(mRNA processing);GO:0008168(methyltransferase activity);GO:0016740(transferase activity);GO:0032259(methylation);GO:0080009(mRNA methylation);GO:0097309(cap1 mRNA methylation)
sko-miR-184-3p_R+1	EVM0007554.7	EVM0007554	EVM0007554	PREDICTED: EF-hand domain-containing family member C2 [Strongylocentrotus purpuratus]	68	-35.61	1	1	2	GO:0005509(calcium ion binding);GO:0005575(cellular_component);GO:0008150(biological_process)
spu-mir-184-p5	EVM0007555.1	EVM0007555	EVM0007555	PREDICTED: uncharacterized protein LOC100888953 [Strongylocentrotus purpuratus]	94	-12.16	1	1	2
lva-miR-92b-3p_R+2	EVM0007556.1	EVM0007556	EVM0007556	PREDICTED: uncharacterized protein LOC105446989 [Strongylocentrotus purpuratus]	95	-11.54	1	1	2	GO:0005887(integral component of plasma membrane);GO:0006644(phospholipid metabolic process);GO:0007165(signal transduction);GO:0042577(lipid phosphatase activity);GO:0046839(phospholipid dephosphorylation)
pmi-miR-92c-3p_R+1_1ss10TC	EVM0007556.1	EVM0007556	EVM0007556	PREDICTED: uncharacterized protein LOC105446989 [Strongylocentrotus purpuratus]	95	-11.54	1	1	2	GO:0005887(integral component of plasma membrane);GO:0006644(phospholipid metabolic process);GO:0007165(signal transduction);GO:0042577(lipid phosphatase activity);GO:0046839(phospholipid dephosphorylation)
spu-mir-184-p5	EVM0007559.2	EVM0007559	EVM0007559	PREDICTED: protein BANP isoform X1 [Strongylocentrotus purpuratus]	66	-12.7	1	1	2	GO:0002039(p53 binding);GO:0005654(nucleoplasm);GO:0034504(protein localization to nucleus);GO:0042177(negative regulation of protein catabolic process);GO:0045893(positive regulation of transcription, DNA-templated)
sko-miR-184-3p_R+1	EVM0007570.4	EVM0007570	EVM0007570	PREDICTED: intraflagellar transport protein 25 homolog isoform X1 [Strongylocentrotus purpuratus]	53	-59.45	1	1	2	GO:0003674(molecular_function);GO:0030992(intraciliary transport particle B);GO:0042073(intraciliary transport)
spu-mir-184-p5	EVM0007572.1	EVM0007572	EVM0007572	putative extracellular globin-E1-like [Apostichopus japonicus]	90	-11.16	1	1	2
lva-miR-92b-3p_R+2	EVM0007577.1	EVM0007577	EVM0007577	PREDICTED: extracellular serine/threonine protein kinase FAM20C [Strongylocentrotus purpuratus]	95	-61.27	1	1	2	GO:0004674(protein serine/threonine kinase activity);GO:0005509(calcium ion binding);GO:0005615(extracellular space);GO:0005794(Golgi apparatus);GO:0006468(protein phosphorylation);GO:0030145(manganese ion binding);GO:0030501(positive regulation of bone mineralization);GO:0036179(osteoclast maturation);GO:0040036(regulation of fibroblast growth factor receptor signaling pathway);GO:0045669(positi…
pmi-miR-92c-3p_R+1_1ss10TC	EVM0007577.1	EVM0007577	EVM0007577	PREDICTED: extracellular serine/threonine protein kinase FAM20C [Strongylocentrotus purpuratus]	95	-31.45	1	1	2	GO:0004674(protein serine/threonine kinase activity);GO:0005509(calcium ion binding);GO:0005615(extracellular space);GO:0005794(Golgi apparatus);GO:0006468(protein phosphorylation);GO:0030145(manganese ion binding);GO:0030501(positive regulation of bone mineralization);GO:0036179(osteoclast maturation);GO:0040036(regulation of fibroblast growth factor receptor signaling pathway);GO:0045669(positi…
lva-miR-92b-3p_R+2	EVM0007593.2	EVM0007593	EVM0007593	PREDICTED: mitochondrial basic amino acids transporter [Strongylocentrotus purpuratus]	51	-15.01	1	1	2	GO:0003735(structural constituent of ribosome);GO:0006412(translation)
lva-miR-92b-3p_R+2	EVM0007609.1	EVM0007609	EVM0007609	PREDICTED: myotubularin-related protein 10-A isoform X4 [Strongylocentrotus purpuratus]	94	-15.34	1	1	2	GO:0005737(cytoplasm)
pmi-miR-92c-3p_R+1_1ss10TC	EVM0007609.1	EVM0007609	EVM0007609	PREDICTED: myotubularin-related protein 10-A isoform X4 [Strongylocentrotus purpuratus]	94	-15.01	1	1	2	GO:0005737(cytoplasm)
spu-mir-184-p5	EVM0007615.3	EVM0007615	EVM0007615	PREDICTED: proline-, glutamic acid- and leucine-rich protein 1 isoform X2 [Strongylocentrotus purpuratus]	58	-10.74	1	1	2
spu-mir-184-p5	EVM0007617.1	EVM0007617	EVM0007617	PREDICTED: sorting nexin-6 isoform X1 [Strongylocentrotus purpuratus]	56	-16.47	1	1	2	GO:0005768(endosome);GO:0006897(endocytosis);GO:0016050(vesicle organization);GO:0019898(extrinsic component of membrane);GO:0035091(phosphatidylinositol binding)	ko04144(Endocytosis)
lva-miR-92b-3p_R+2	EVM0007622.6	EVM0007622	EVM0007622	PREDICTED: small integral membrane protein 14 [Strongylocentrotus purpuratus]	88	-14.32	1	1	2	GO:0003674(molecular_function);GO:0008150(biological_process);GO:0016020(membrane);GO:0016021(integral component of membrane)
pmi-miR-92c-3p_R+1_1ss10TC	EVM0007622.6	EVM0007622	EVM0007622	PREDICTED: small integral membrane protein 14 [Strongylocentrotus purpuratus]	88	-14.95	1	1	2	GO:0003674(molecular_function);GO:0008150(biological_process);GO:0016020(membrane);GO:0016021(integral component of membrane)
lva-miR-92b-3p_R+2	EVM0007631.1	EVM0007631	EVM0007631	PREDICTED: speract receptor [Strongylocentrotus purpuratus]	83	-28.45	1	1	2	GO:0004016(adenylate cyclase activity);GO:0004383(guanylate cyclase activity);GO:0005886(plasma membrane);GO:0006182(cGMP biosynthetic process);GO:0007165(signal transduction);GO:0008074(guanylate cyclase complex, soluble)	ko00230(Purine metabolism)
pmi-miR-92c-3p_R+1_1ss10TC	EVM0007631.1	EVM0007631	EVM0007631	PREDICTED: speract receptor [Strongylocentrotus purpuratus]	83	-26.14	1	1	2	GO:0004016(adenylate cyclase activity);GO:0004383(guanylate cyclase activity);GO:0005886(plasma membrane);GO:0006182(cGMP biosynthetic process);GO:0007165(signal transduction);GO:0008074(guanylate cyclase complex, soluble)	ko00230(Purine metabolism)
spu-mir-184-p5	EVM0007631.1	EVM0007631	EVM0007631	PREDICTED: speract receptor [Strongylocentrotus purpuratus]	52	-26.32	1	1	2	GO:0004016(adenylate cyclase activity);GO:0004383(guanylate cyclase activity);GO:0005886(plasma membrane);GO:0006182(cGMP biosynthetic process);GO:0007165(signal transduction);GO:0008074(guanylate cyclase complex, soluble)	ko00230(Purine metabolism)
lva-miR-92b-3p_R+2	EVM0007643.2	EVM0007643	EVM0007643	PREDICTED: monoacylglycerol lipase ABHD12 [Strongylocentrotus purpuratus]	89	-20.15	1	1	2	GO:0010842(retina layer formation);GO:0016020(membrane);GO:0016021(integral component of membrane);GO:0016787(hydrolase activity);GO:0036269(swimming behavior);GO:0042552(myelination);GO:0043010(camera-type eye development);GO:0046464(acylglycerol catabolic process);GO:0047372(acylglycerol lipase activity);GO:0048899(anterior lateral line development);GO:0048919(posterior lateral line neuromast d…
pmi-miR-92c-3p_R+1_1ss10TC	EVM0007643.2	EVM0007643	EVM0007643	PREDICTED: monoacylglycerol lipase ABHD12 [Strongylocentrotus purpuratus]	89	-17.16	1	1	2	GO:0010842(retina layer formation);GO:0016020(membrane);GO:0016021(integral component of membrane);GO:0016787(hydrolase activity);GO:0036269(swimming behavior);GO:0042552(myelination);GO:0043010(camera-type eye development);GO:0046464(acylglycerol catabolic process);GO:0047372(acylglycerol lipase activity);GO:0048899(anterior lateral line development);GO:0048919(posterior lateral line neuromast d…
spu-mir-184-p5	EVM0007648.1	EVM0007648	EVM0007648	PREDICTED: mitochondrial 10-formyltetrahydrofolate dehydrogenase isoform X1 [Strongylocentrotus purpuratus]	63	-12.16	1	1	2	GO:0016155(formyltetrahydrofolate dehydrogenase activity);GO:0019145(aminobutyraldehyde dehydrogenase activity);GO:0047105(4-trimethylammoniobutyraldehyde dehydrogenase activity)	ko00670(One carbon pool by folate)
lva-miR-92b-3p_R+2	EVM0007666.1	EVM0007666	EVM0007666	PREDICTED: uncharacterized protein LOC109486325 [Branchiostoma belcheri]	98	-15.34	1	1	2
pmi-miR-92c-3p_R+1_1ss10TC	EVM0007666.1	EVM0007666	EVM0007666	PREDICTED: uncharacterized protein LOC109486325 [Branchiostoma belcheri]	98	-16.78	1	1	2
lva-miR-92b-3p_R+2	EVM0007677.1	EVM0007677	EVM0007677	PREDICTED: ras-related protein Rab-39B-like [Strongylocentrotus purpuratus]	85	-10.39	1	1	2	GO:0005794(Golgi apparatus)
pmi-miR-92c-3p_R+1_1ss10TC	EVM0007677.1	EVM0007677	EVM0007677	PREDICTED: ras-related protein Rab-39B-like [Strongylocentrotus purpuratus]	85	-10.39	1	1	2	GO:0005794(Golgi apparatus)
spu-mir-184-p5	EVM0007677.1	EVM0007677	EVM0007677	PREDICTED: ras-related protein Rab-39B-like [Strongylocentrotus purpuratus]	77	-19.09	1	1	2	GO:0005794(Golgi apparatus)
lva-miR-92b-3p_R+2	EVM0007681.1	EVM0007681	EVM0007681	PREDICTED: uncharacterized protein LOC100887999 [Strongylocentrotus purpuratus]	78	-10.85	1	1	2	GO:0000785(chromatin);GO:0005634(nucleus);GO:0006281(DNA repair);GO:0006974(cellular response to DNA damage stimulus);GO:0031334(positive regulation of protein complex assembly);GO:0031625(ubiquitin protein ligase binding);GO:0034184(positive regulation of maintenance of mitotic sister chromatid cohesion);GO:0035861(site of double-strand break);GO:0043231(intracellular membrane-bounded organelle)…
pmi-miR-92c-3p_R+1_1ss10TC	EVM0007681.1	EVM0007681	EVM0007681	PREDICTED: uncharacterized protein LOC100887999 [Strongylocentrotus purpuratus]	81	-11.14	1	1	2	GO:0000785(chromatin);GO:0005634(nucleus);GO:0006281(DNA repair);GO:0006974(cellular response to DNA damage stimulus);GO:0031334(positive regulation of protein complex assembly);GO:0031625(ubiquitin protein ligase binding);GO:0034184(positive regulation of maintenance of mitotic sister chromatid cohesion);GO:0035861(site of double-strand break);GO:0043231(intracellular membrane-bounded organelle)…
pmi-miR-92c-3p_R+1_1ss10TC	EVM0007690.3	EVM0007690	EVM0007690	PREDICTED: inosine-5'-monophosphate dehydrogenase 1b isoform X3 [Strongylocentrotus purpuratus]	53	-11.45	1	1	2	GO:0001654(eye development);GO:0003824(catalytic activity);GO:0003938(IMP dehydrogenase activity);GO:0005634(nucleus);GO:0005737(cytoplasm);GO:0006164(purine nucleotide biosynthetic process);GO:0006177(GMP biosynthetic process);GO:0006183(GTP biosynthetic process);GO:0016491(oxidoreductase activity);GO:0046872(metal ion binding);GO:0048066(developmental pigmentation);GO:0055114(oxidation-reductio…	ko00230(Purine metabolism);ko00983(Drug metabolism - other enzymes)
lva-miR-92b-3p_R+2	EVM0007716.1	EVM0007716	EVM0007716	PREDICTED: uncharacterized protein LOC100889312 isoform X3 [Strongylocentrotus purpuratus]	95	-15.05	1	1	2	GO:0005509(calcium ion binding)
pmi-miR-92c-3p_R+1_1ss10TC	EVM0007716.1	EVM0007716	EVM0007716	PREDICTED: uncharacterized protein LOC100889312 isoform X3 [Strongylocentrotus purpuratus]	95	-16.17	1	1	2	GO:0005509(calcium ion binding)
lva-miR-92b-3p_R+2	EVM0007725.1	EVM0007725	EVM0007725	PREDICTED: neuronal calcium sensor 1-like [Strongylocentrotus purpuratus]	87	-19.11	1	1	2	GO:0005245(voltage-gated calcium channel activity);GO:0005509(calcium ion binding);GO:0005794(Golgi apparatus);GO:0010975(regulation of neuron projection development);GO:0014069(postsynaptic density);GO:0030054(cell junction);GO:0030424(axon);GO:0030425(dendrite);GO:0045211(postsynaptic membrane);GO:0048471(perinuclear region of cytoplasm);GO:0070062(extracellular exosome);GO:0070588(calcium ion …
pmi-miR-92c-3p_R+1_1ss10TC	EVM0007725.1	EVM0007725	EVM0007725	PREDICTED: neuronal calcium sensor 1-like [Strongylocentrotus purpuratus]	87	-14.95	1	1	2	GO:0005245(voltage-gated calcium channel activity);GO:0005509(calcium ion binding);GO:0005794(Golgi apparatus);GO:0010975(regulation of neuron projection development);GO:0014069(postsynaptic density);GO:0030054(cell junction);GO:0030424(axon);GO:0030425(dendrite);GO:0045211(postsynaptic membrane);GO:0048471(perinuclear region of cytoplasm);GO:0070062(extracellular exosome);GO:0070588(calcium ion …
spu-mir-92a-p5_1ss17CT	EVM0007731.2	EVM0007731	EVM0007731	PREDICTED: uncharacterized protein LOC100892542 [Strongylocentrotus purpuratus]	82	-19.89	1	1	2	GO:0005576(extracellular region)	ko04624(Toll and Imd signaling pathway)
spu-mir-92c-p5	EVM0007731.2	EVM0007731	EVM0007731	PREDICTED: uncharacterized protein LOC100892542 [Strongylocentrotus purpuratus]	82	-19.41	1	1	2	GO:0005576(extracellular region)	ko04624(Toll and Imd signaling pathway)
lva-miR-92b-3p_R+2	EVM0007736.3	EVM0007736	EVM0007736	PREDICTED: SPRY domain-containing SOCS box protein 3-like [Strongylocentrotus purpuratus]	94	-41.37	1	1	2	GO:0003674(molecular_function);GO:0004842(ubiquitin-protein transferase activity);GO:0005575(cellular_component);GO:0019005(SCF ubiquitin ligase complex);GO:0043161(proteasome-mediated ubiquitin-dependent protein catabolic process)
pmi-miR-92c-3p_R+1_1ss10TC	EVM0007736.3	EVM0007736	EVM0007736	PREDICTED: SPRY domain-containing SOCS box protein 3-like [Strongylocentrotus purpuratus]	94	-41.1	1	1	2	GO:0003674(molecular_function);GO:0004842(ubiquitin-protein transferase activity);GO:0005575(cellular_component);GO:0019005(SCF ubiquitin ligase complex);GO:0043161(proteasome-mediated ubiquitin-dependent protein catabolic process)
lva-miR-92b-3p_R+2	EVM0007760.4	EVM0007760	EVM0007760	PREDICTED: ADP-ribosylation factor 4 [Strongylocentrotus purpuratus]	94	-13.86	1	1	2	GO:0005154(epidermal growth factor receptor binding);GO:0005525(GTP binding);GO:0005794(Golgi apparatus);GO:0005829(cytosol);GO:0006471(protein ADP-ribosylation);GO:0007264(small GTPase mediated signal transduction);GO:0007612(learning);GO:0016477(cell migration);GO:0031584(activation of phospholipase D activity);GO:0032587(ruffle membrane);GO:0043066(negative regulation of apoptotic process);GO:…
pmi-miR-92c-3p_R+1_1ss10TC	EVM0007760.4	EVM0007760	EVM0007760	PREDICTED: ADP-ribosylation factor 4 [Strongylocentrotus purpuratus]	94	-12.9	1	1	2	GO:0005154(epidermal growth factor receptor binding);GO:0005525(GTP binding);GO:0005794(Golgi apparatus);GO:0005829(cytosol);GO:0006471(protein ADP-ribosylation);GO:0007264(small GTPase mediated signal transduction);GO:0007612(learning);GO:0016477(cell migration);GO:0031584(activation of phospholipase D activity);GO:0032587(ruffle membrane);GO:0043066(negative regulation of apoptotic process);GO:…
spu-mir-184-p5	EVM0007765.2	EVM0007765	EVM0007765	PREDICTED: uncharacterized protein C3orf67 homolog [Strongylocentrotus purpuratus]	72	-13.1	1	1	2	GO:0003674(molecular_function);GO:0005575(cellular_component);GO:0008150(biological_process)
lva-miR-92b-3p_R+2	EVM0007778.1	EVM0007778	EVM0007778	ATP-binding cassette sub-family C member 9 [Strongylocentrotus purpuratus]	93	-18.81	1	1	2	GO:0005267(potassium channel activity);GO:0005524(ATP binding);GO:0007165(signal transduction);GO:0008076(voltage-gated potassium channel complex);GO:0008281(sulfonylurea receptor activity);GO:0030017(sarcomere);GO:0042383(sarcolemma);GO:0042626(ATPase activity, coupled to transmembrane movement of substances);GO:0044325(ion channel binding);GO:0051607(defense response to virus);GO:0071805(potass…	ko02010(ABC transporters)
pmi-miR-92c-3p_R+1_1ss10TC	EVM0007778.1	EVM0007778	EVM0007778	ATP-binding cassette sub-family C member 9 [Strongylocentrotus purpuratus]	93	-18.2	1	1	2	GO:0005267(potassium channel activity);GO:0005524(ATP binding);GO:0007165(signal transduction);GO:0008076(voltage-gated potassium channel complex);GO:0008281(sulfonylurea receptor activity);GO:0030017(sarcomere);GO:0042383(sarcolemma);GO:0042626(ATPase activity, coupled to transmembrane movement of substances);GO:0044325(ion channel binding);GO:0051607(defense response to virus);GO:0071805(potass…	ko02010(ABC transporters)
lva-miR-92b-3p_R+2	EVM0007783.1	EVM0007783	EVM0007783	PREDICTED: mycophenolic acid acyl-glucuronide esterase, mitochondrial-like [Strongylocentrotus purpuratus]	92	-21.37	1	1	2	GO:0004553(hydrolase activity, hydrolyzing O-glycosyl compounds);GO:0005739(mitochondrion);GO:0005829(cytosol);GO:0016787(hydrolase activity);GO:0019391(glucuronoside catabolic process);GO:0102390(mycophenolic acid acyl-glucuronide esterase activity)
pmi-miR-92c-3p_R+1_1ss10TC	EVM0007783.1	EVM0007783	EVM0007783	PREDICTED: mycophenolic acid acyl-glucuronide esterase, mitochondrial-like [Strongylocentrotus purpuratus]	92	-19.92	1	1	2	GO:0004553(hydrolase activity, hydrolyzing O-glycosyl compounds);GO:0005739(mitochondrion);GO:0005829(cytosol);GO:0016787(hydrolase activity);GO:0019391(glucuronoside catabolic process);GO:0102390(mycophenolic acid acyl-glucuronide esterase activity)
lva-miR-92b-3p_R+2	EVM0007794.1	EVM0007794	EVM0007794	PREDICTED: uncharacterized protein LOC580397 [Strongylocentrotus purpuratus]	64	-18.1	1	1	2	GO:0005634(nucleus);GO:0006203(dGTP catabolic process);GO:0008832(dGTPase activity)
pmi-miR-92c-3p_R+1_1ss10TC	EVM0007794.1	EVM0007794	EVM0007794	PREDICTED: uncharacterized protein LOC580397 [Strongylocentrotus purpuratus]	63	-17.69	1	1	2	GO:0005634(nucleus);GO:0006203(dGTP catabolic process);GO:0008832(dGTPase activity)
sko-miR-184-3p_R+1	EVM0007794.1	EVM0007794	EVM0007794	PREDICTED: uncharacterized protein LOC580397 [Strongylocentrotus purpuratus]	89	-37.78	1	1	2	GO:0005634(nucleus);GO:0006203(dGTP catabolic process);GO:0008832(dGTPase activity)
sko-miR-184-3p_R+1	EVM0007806.6	EVM0007806	EVM0007806	PREDICTED: coiled-coil domain-containing protein 173 [Strongylocentrotus purpuratus]	90	-23.79	1	1	2	GO:0003674(molecular_function);GO:0005575(cellular_component);GO:0008150(biological_process)
spu-mir-92a-p5_1ss17CT	EVM0007827.1	EVM0007827	EVM0007827	PREDICTED: serrate RNA effector molecule homolog isoform X2 [Strongylocentrotus purpuratus]	67	-16.46	1	1	2	GO:0005634(nucleus);GO:0005654(nucleoplasm);GO:0005737(cytoplasm);GO:0006351(transcription, DNA-templated);GO:0006355(regulation of transcription, DNA-templated);GO:0008283(cell proliferation);GO:0031047(gene silencing by RNA);GO:0031053(primary miRNA processing)	ko04514(Cell adhesion molecules (CAMs))
spu-mir-92c-p5	EVM0007827.1	EVM0007827	EVM0007827	PREDICTED: serrate RNA effector molecule homolog isoform X2 [Strongylocentrotus purpuratus]	71	-17.24	1	1	2	GO:0005634(nucleus);GO:0005654(nucleoplasm);GO:0005737(cytoplasm);GO:0006351(transcription, DNA-templated);GO:0006355(regulation of transcription, DNA-templated);GO:0008283(cell proliferation);GO:0031047(gene silencing by RNA);GO:0031053(primary miRNA processing)	ko04514(Cell adhesion molecules (CAMs))
pmi-miR-92c-3p_R+1_1ss10TC	EVM0007829.6	EVM0007829	EVM0007829	PREDICTED: palmitoyltransferase ZDHHC2 isoform X2 [Strongylocentrotus purpuratus]	57	-25.83	1	1	2	GO:0005886(plasma membrane);GO:0008270(zinc ion binding);GO:0016020(membrane);GO:0016021(integral component of membrane);GO:0016409(palmitoyltransferase activity);GO:0018345(protein palmitoylation);GO:0019706(protein-cysteine S-palmitoyltransferase activity)
spu-mir-92a-p5_1ss17CT	EVM0007829.6	EVM0007829	EVM0007829	PREDICTED: palmitoyltransferase ZDHHC2 isoform X2 [Strongylocentrotus purpuratus]	54	-20.24	1	1	2	GO:0005886(plasma membrane);GO:0008270(zinc ion binding);GO:0016020(membrane);GO:0016021(integral component of membrane);GO:0016409(palmitoyltransferase activity);GO:0018345(protein palmitoylation);GO:0019706(protein-cysteine S-palmitoyltransferase activity)
spu-mir-92c-p5	EVM0007829.6	EVM0007829	EVM0007829	PREDICTED: palmitoyltransferase ZDHHC2 isoform X2 [Strongylocentrotus purpuratus]	54	-20.18	1	1	2	GO:0005886(plasma membrane);GO:0008270(zinc ion binding);GO:0016020(membrane);GO:0016021(integral component of membrane);GO:0016409(palmitoyltransferase activity);GO:0018345(protein palmitoylation);GO:0019706(protein-cysteine S-palmitoyltransferase activity)
spu-mir-92a-p5_1ss17CT	EVM0007834.1	EVM0007834	EVM0007834	PREDICTED: uncharacterized protein LOC100893893 [Strongylocentrotus purpuratus]	56	-12.45	1	1	2
spu-mir-92c-p5	EVM0007834.1	EVM0007834	EVM0007834	PREDICTED: uncharacterized protein LOC100893893 [Strongylocentrotus purpuratus]	62	-34.75	1	1	2
spu-mir-184-p5	EVM0007866.2	EVM0007866	EVM0007866	PREDICTED: ATP-binding cassette sub-family F member 1 [Strongylocentrotus purpuratus]	75	-15.74	1	1	2	GO:0000166(nucleotide binding);GO:0005524(ATP binding);GO:0016887(ATPase activity)
spu-mir-184-p5	EVM0007891.6	EVM0007891	EVM0007891	PREDICTED: zinc finger protein 652-B isoform X1 [Strongylocentrotus purpuratus]	67	-15.52	1	1	2
lva-miR-92b-3p_R+2	EVM0007901.1	EVM0007901	EVM0007901	PREDICTED: macrophage mannose receptor 1 [Strongylocentrotus purpuratus]	78	-12.56	1	1	2	GO:0005262(calcium channel activity);GO:0016020(membrane);GO:0050982(detection of mechanical stimulus)
pmi-miR-92c-3p_R+1_1ss10TC	EVM0007901.1	EVM0007901	EVM0007901	PREDICTED: macrophage mannose receptor 1 [Strongylocentrotus purpuratus]	83	-12.76	1	1	2	GO:0005262(calcium channel activity);GO:0016020(membrane);GO:0050982(detection of mechanical stimulus)
lva-miR-92b-3p_R+2	EVM0007927.2	EVM0007927	EVM0007927	PREDICTED: uncharacterized protein LOC100892015 [Strongylocentrotus purpuratus]	56	-25.28	1	1	2
pmi-miR-92c-3p_R+1_1ss10TC	EVM0007927.2	EVM0007927	EVM0007927	PREDICTED: uncharacterized protein LOC100892015 [Strongylocentrotus purpuratus]	55	-21.31	1	1	2
spu-mir-184-p5	EVM0007927.2	EVM0007927	EVM0007927	PREDICTED: uncharacterized protein LOC100892015 [Strongylocentrotus purpuratus]	55	-35.75	1	1	2
lva-miR-92b-3p_R+2	EVM0007928.1	EVM0007928	EVM0007928	beta-secretase precursor [Strongylocentrotus purpuratus]	93	-11.54	1	1	2	GO:0004190(aspartic-type endopeptidase activity);GO:0006508(proteolysis);GO:0030163(protein catabolic process)
pmi-miR-92c-3p_R+1_1ss10TC	EVM0007928.1	EVM0007928	EVM0007928	beta-secretase precursor [Strongylocentrotus purpuratus]	93	-11.68	1	1	2	GO:0004190(aspartic-type endopeptidase activity);GO:0006508(proteolysis);GO:0030163(protein catabolic process)
lva-miR-92b-3p_R+2	EVM0007941.2	EVM0007941	EVM0007941	PREDICTED: quinone oxidoreductase-like protein 2 homolog isoform X1 [Strongylocentrotus purpuratus]	60	-11.67	1	1	2	GO:0005739(mitochondrion);GO:0016491(oxidoreductase activity);GO:0055114(oxidation-reduction process)
spu-mir-184-p5	EVM0007943.1	EVM0007943	EVM0007943	PREDICTED: separin [Strongylocentrotus purpuratus]	80	-15.23	1	1	2	GO:0004197(cysteine-type endopeptidase activity);GO:0005634(nucleus);GO:0005737(cytoplasm);GO:0005813(centrosome);GO:0051307(meiotic chromosome separation);GO:0072686(mitotic spindle);GO:1901970(positive regulation of mitotic sister chromatid separation)
lva-miR-92b-3p_R+2	EVM0007970.1	EVM0007970	EVM0007970	PREDICTED: transmembrane protein 168 [Strongylocentrotus purpuratus]	61	-11.5	1	1	2	GO:0016021(integral component of membrane);GO:0030133(transport vesicle)
sko-miR-184-3p_R+1	EVM0007976.1	EVM0007976	EVM0007976	PREDICTED: parkin coregulated gene protein homolog [Strongylocentrotus purpuratus]	70	-19.43	1	1	2	GO:0005575(cellular_component);GO:0008150(biological_process)	ko00230(Purine metabolism);ko00240(Pyrimidine metabolism);ko03020(RNA polymerase)
spu-mir-184-p5	EVM0007986.1	EVM0007986	EVM0007986	PREDICTED: LOW QUALITY PROTEIN: mannose-1-phosphate guanyltransferase beta-like [Strongylocentrotus purpuratus]	90	-11.16	1	1	2	GO:0000166(nucleotide binding);GO:0004475(mannose-1-phosphate guanylyltransferase activity);GO:0005525(GTP binding);GO:0005737(cytoplasm);GO:0005739(mitochondrion);GO:0009058(biosynthetic process);GO:0016740(transferase activity);GO:0016779(nucleotidyltransferase activity)	ko00051(Fructose and mannose metabolism);ko00520(Amino sugar and nucleotide sugar metabolism)
sko-miR-184-3p_R+1	EVM0008001.1	EVM0008001	EVM0008001	PREDICTED: tektin-3 [Strongylocentrotus purpuratus]	95	-35.09	1	1	2	GO:0002080(acrosomal membrane);GO:0030317(flagellated sperm motility);GO:0036126(sperm flagellum);GO:0060271(cilium assembly);GO:0080154(regulation of fertilization)
lva-miR-92b-3p_R+2	EVM0008053.1	EVM0008053	EVM0008053	PREDICTED: ATP-binding cassette sub-family B member 7, mitochondrial [Strongylocentrotus purpuratus]	93	-14.55	1	1	2	GO:0005743(mitochondrial inner membrane);GO:0006879(cellular iron ion homeostasis);GO:0016021(integral component of membrane);GO:0042626(ATPase activity, coupled to transmembrane movement of substances);GO:0055085(transmembrane transport)	ko02010(ABC transporters)
pmi-miR-92c-3p_R+1_1ss10TC	EVM0008053.1	EVM0008053	EVM0008053	PREDICTED: ATP-binding cassette sub-family B member 7, mitochondrial [Strongylocentrotus purpuratus]	93	-12.01	1	1	2	GO:0005743(mitochondrial inner membrane);GO:0006879(cellular iron ion homeostasis);GO:0016021(integral component of membrane);GO:0042626(ATPase activity, coupled to transmembrane movement of substances);GO:0055085(transmembrane transport)	ko02010(ABC transporters)
lva-miR-92b-3p_R+2	EVM0008068.1	EVM0008068	EVM0008068	PREDICTED: LOW QUALITY PROTEIN: proline synthase co-transcribed bacterial homolog protein [Strongylocentrotus purpuratus]	97	-14.17	1	1	2	GO:0005622(intracellular);GO:0030170(pyridoxal phosphate binding)
pmi-miR-92c-3p_R+1_1ss10TC	EVM0008068.1	EVM0008068	EVM0008068	PREDICTED: LOW QUALITY PROTEIN: proline synthase co-transcribed bacterial homolog protein [Strongylocentrotus purpuratus]	97	-14.07	1	1	2	GO:0005622(intracellular);GO:0030170(pyridoxal phosphate binding)
lva-miR-92b-3p_R+2	EVM0008076.1	EVM0008076	EVM0008076	PREDICTED: RING finger protein 11 [Strongylocentrotus purpuratus]	99	-32.79	1	1	2	GO:0000151(ubiquitin ligase complex);GO:0005654(nucleoplasm);GO:0016567(protein ubiquitination);GO:0043161(proteasome-mediated ubiquitin-dependent protein catabolic process);GO:0051865(protein autoubiquitination);GO:0061630(ubiquitin protein ligase activity);GO:0070062(extracellular exosome)
pmi-miR-92c-3p_R+1_1ss10TC	EVM0008076.1	EVM0008076	EVM0008076	PREDICTED: RING finger protein 11 [Strongylocentrotus purpuratus]	99	-18.49	1	1	2	GO:0000151(ubiquitin ligase complex);GO:0005654(nucleoplasm);GO:0016567(protein ubiquitination);GO:0043161(proteasome-mediated ubiquitin-dependent protein catabolic process);GO:0051865(protein autoubiquitination);GO:0061630(ubiquitin protein ligase activity);GO:0070062(extracellular exosome)
spu-mir-92c-p5	EVM0008076.1	EVM0008076	EVM0008076	PREDICTED: RING finger protein 11 [Strongylocentrotus purpuratus]	55	-41.83	1	1	2	GO:0000151(ubiquitin ligase complex);GO:0005654(nucleoplasm);GO:0016567(protein ubiquitination);GO:0043161(proteasome-mediated ubiquitin-dependent protein catabolic process);GO:0051865(protein autoubiquitination);GO:0061630(ubiquitin protein ligase activity);GO:0070062(extracellular exosome)
lva-miR-92b-3p_R+2	EVM0008081.1	EVM0008081	EVM0008081	PREDICTED: epsilon-sarcoglycan isoform X1 [Strongylocentrotus purpuratus]	76	-14.19	1	1	2	GO:0001822(kidney development);GO:0003012(muscle system process);GO:0005794(Golgi apparatus);GO:0005856(cytoskeleton);GO:0005886(plasma membrane);GO:0007420(brain development);GO:0007519(skeletal muscle tissue development);GO:0016010(dystrophin-associated glycoprotein complex);GO:0016012(sarcoglycan complex);GO:0016021(integral component of membrane);GO:0032590(dendrite membrane);GO:0042383(sarco…
pmi-miR-92c-3p_R+1_1ss10TC	EVM0008081.1	EVM0008081	EVM0008081	PREDICTED: epsilon-sarcoglycan isoform X1 [Strongylocentrotus purpuratus]	71	-12.12	1	1	2	GO:0001822(kidney development);GO:0003012(muscle system process);GO:0005794(Golgi apparatus);GO:0005856(cytoskeleton);GO:0005886(plasma membrane);GO:0007420(brain development);GO:0007519(skeletal muscle tissue development);GO:0016010(dystrophin-associated glycoprotein complex);GO:0016012(sarcoglycan complex);GO:0016021(integral component of membrane);GO:0032590(dendrite membrane);GO:0042383(sarco…
lva-miR-92b-3p_R+2	EVM0008085.1	EVM0008085	EVM0008085	PREDICTED: uncharacterized protein LOC100891166 [Strongylocentrotus purpuratus]	75	-36.95	1	1	2	GO:0004674(protein serine/threonine kinase activity);GO:0005634(nucleus);GO:0005737(cytoplasm);GO:0006468(protein phosphorylation);GO:0035556(intracellular signal transduction)
pmi-miR-92c-3p_R+1_1ss10TC	EVM0008085.1	EVM0008085	EVM0008085	PREDICTED: uncharacterized protein LOC100891166 [Strongylocentrotus purpuratus]	75	-34.62	1	1	2	GO:0004674(protein serine/threonine kinase activity);GO:0005634(nucleus);GO:0005737(cytoplasm);GO:0006468(protein phosphorylation);GO:0035556(intracellular signal transduction)
lva-miR-92b-3p_R+2	EVM0008101.1	EVM0008101	EVM0008101	PREDICTED: soluble scavenger receptor cysteine-rich domain-containing protein SSC5D isoform X1 [Strongylocentrotus purpuratus]	76	-12.51	1	1	2	GO:0007154(cell communication);GO:0016020(membrane)
lva-miR-92b-3p_R+2	EVM0008109.1	EVM0008109	EVM0008109	PREDICTED: LOW QUALITY PROTEIN: WD repeat and FYVE domain-containing protein 3 [Strongylocentrotus purpuratus]	74	-27.51	1	1	2	GO:0005543(phospholipid binding);GO:0012505(endomembrane system);GO:0019898(extrinsic component of membrane)
pmi-miR-92c-3p_R+1_1ss10TC	EVM0008109.1	EVM0008109	EVM0008109	PREDICTED: LOW QUALITY PROTEIN: WD repeat and FYVE domain-containing protein 3 [Strongylocentrotus purpuratus]	74	-29.75	1	1	2	GO:0005543(phospholipid binding);GO:0012505(endomembrane system);GO:0019898(extrinsic component of membrane)
[truncated: 2,097 more rows]

## Sheet: HW vs NW
miRNA ID	Transcript ID	Gene ID	Symbol	Gene Annoation	TargetScan_score	miranda_Energy	TargetScan	miRanda	Total	GO Term	KEGG pathways
[truncated: 1,190 more rows]

[truncated: 4 more sheets: HR vs HW, NR vs NW, HR vs NW, HW vs NR]
